# Supplementary material for: Reconstructing the Timing and Dispersion Routes of HIV-1 Subtype B Epidemics in The Caribbean and Central America: A Phylogenetic Story
Source: PLoS One. 2013 Jul 9;8(7):e69218. doi: 10.1371/journal.pone.0069218 (PMC3706403; doi:10.1371/journal.pone.0069218)
Supplement: File S1 — Migration patterns of HIV-1B in Central America. Google Earth graphical representation of HIV-1B migration patterns obtained using BEAST v1.6.1. Representations of the strength of the epidemiological linkage and country codes as in Figure 4. (KML) [file pone.0069218.s004.kml]

<kml>
  <Document>
    <name>HIV1B.CAM_Spatial.kml</name>
    <Style id="rate1_style">
      <LineStyle>
        <width>9.5</width>
        <color>FFff00ff</color>
      </LineStyle>
    </Style>
    <Style id="rate2_style">
      <LineStyle>
        <width>9.493368770064734</width>
        <color>FFff02ff</color>
      </LineStyle>
    </Style>
    <Style id="rate3_style">
      <LineStyle>
        <width>9.425951265722857</width>
        <color>FFff12ff</color>
      </LineStyle>
    </Style>
    <Style id="rate4_style">
      <LineStyle>
        <width>9.056812799326352</width>
        <color>FFff6eff</color>
      </LineStyle>
    </Style>
    <Style id="rate5_style">
      <LineStyle>
        <width>8.474738171675174</width>
        <color>FFffffff</color>
      </LineStyle>
    </Style>
    <Folder>
      <name>locations</name>
      <Placemark>
        <name>PAN</name>
        <Point>
          <altitudeMode>relativeToGround</altitudeMode>
          <coordinates>-79.548,8.957,0</coordinates>
        </Point>
      </Placemark>
      <Placemark>
        <name>HON</name>
        <Point>
          <altitudeMode>relativeToGround</altitudeMode>
          <coordinates>-87.191,14.002,0</coordinates>
        </Point>
      </Placemark>
      <Placemark>
        <name>ESV</name>
        <Point>
          <altitudeMode>relativeToGround</altitudeMode>
          <coordinates>-89.175,13.636,0</coordinates>
        </Point>
      </Placemark>
      <Placemark>
        <name>BEL</name>
        <Point>
          <altitudeMode>relativeToGround</altitudeMode>
          <coordinates>-88.735,17.250,0</coordinates>
        </Point>
      </Placemark>
      <Placemark>
        <name>MEX</name>
        <Point>
          <altitudeMode>relativeToGround</altitudeMode>
          <coordinates>-99.138,19.382,0</coordinates>
        </Point>
      </Placemark>
    </Folder>
    <Folder>
      <name>discrete rates with bayes factor larger than 5.0</name>
      <Placemark>
        <name>rate1_part1</name>
        <styleUrl>#rate1_style</styleUrl>
        <LineString>
          <altitudeMode>relativeToGround</altitudeMode>
          <tessellate>1</tessellate>
          <coordinates>-88.735,17.25,0.0 -88.83903,17.27132,69432.28231390279</coordinates>
        </LineString>
      </Placemark>
      <Placemark>
        <name>rate1_part2</name>
        <styleUrl>#rate1_style</styleUrl>
        <LineString>
          <altitudeMode>relativeToGround</altitudeMode>
          <tessellate>1</tessellate>
          <coordinates>-88.83903,17.27132,69432.28231390279 -88.94306,17.29264,97694.89705531597</coordinates>
        </LineString>
      </Placemark>
      <Placemark>
        <name>rate1_part3</name>
        <styleUrl>#rate1_style</styleUrl>
        <LineString>
          <altitudeMode>relativeToGround</altitudeMode>
          <tessellate>1</tessellate>
          <coordinates>-88.94306,17.29264,97694.89705531597 -89.04709,17.31396,119039.29288261863</coordinates>
        </LineString>
      </Placemark>
      <Placemark>
        <name>rate1_part4</name>
        <styleUrl>#rate1_style</styleUrl>
        <LineString>
          <altitudeMode>relativeToGround</altitudeMode>
          <tessellate>1</tessellate>
          <coordinates>-89.04709,17.31396,119039.29288261863 -89.15112,17.33528,136744.3704338599</coordinates>
        </LineString>
      </Placemark>
      <Placemark>
        <name>rate1_part5</name>
        <styleUrl>#rate1_style</styleUrl>
        <LineString>
          <altitudeMode>relativeToGround</altitudeMode>
          <tessellate>1</tessellate>
          <coordinates>-89.15112,17.33528,136744.3704338599 -89.25515,17.3566,152086.49412990405</coordinates>
        </LineString>
      </Placemark>
      <Placemark>
        <name>rate1_part6</name>
        <styleUrl>#rate1_style</styleUrl>
        <LineString>
          <altitudeMode>relativeToGround</altitudeMode>
          <tessellate>1</tessellate>
          <coordinates>-89.25515,17.3566,152086.49412990405 -89.35918,17.37792,165723.23254182495</coordinates>
        </LineString>
      </Placemark>
      <Placemark>
        <name>rate1_part7</name>
        <styleUrl>#rate1_style</styleUrl>
        <LineString>
          <altitudeMode>relativeToGround</altitudeMode>
          <tessellate>1</tessellate>
          <coordinates>-89.35918,17.37792,165723.23254182495 -89.46321,17.39924,178046.86789582123</coordinates>
        </LineString>
      </Placemark>
      <Placemark>
        <name>rate1_part8</name>
        <styleUrl>#rate1_style</styleUrl>
        <LineString>
          <altitudeMode>relativeToGround</altitudeMode>
          <tessellate>1</tessellate>
          <coordinates>-89.46321,17.39924,178046.86789582123 -89.56724,17.420560000000002,189314.00842760163</coordinates>
        </LineString>
      </Placemark>
      <Placemark>
        <name>rate1_part9</name>
        <styleUrl>#rate1_style</styleUrl>
        <LineString>
          <altitudeMode>relativeToGround</altitudeMode>
          <tessellate>1</tessellate>
          <coordinates>-89.56724,17.420560000000002,189314.00842760163 -89.67127,17.44188,199703.55445598307</coordinates>
        </LineString>
      </Placemark>
      <Placemark>
        <name>rate1_part10</name>
        <styleUrl>#rate1_style</styleUrl>
        <LineString>
          <altitudeMode>relativeToGround</altitudeMode>
          <tessellate>1</tessellate>
          <coordinates>-89.67127,17.44188,199703.55445598307 -89.7753,17.4632,209346.20797567692</coordinates>
        </LineString>
      </Placemark>
      <Placemark>
        <name>rate1_part11</name>
        <styleUrl>#rate1_style</styleUrl>
        <LineString>
          <altitudeMode>relativeToGround</altitudeMode>
          <tessellate>1</tessellate>
          <coordinates>-89.7753,17.4632,209346.20797567692 -89.87933,17.48452,218340.947101662</coordinates>
        </LineString>
      </Placemark>
      <Placemark>
        <name>rate1_part12</name>
        <styleUrl>#rate1_style</styleUrl>
        <LineString>
          <altitudeMode>relativeToGround</altitudeMode>
          <tessellate>1</tessellate>
          <coordinates>-89.87933,17.48452,218340.947101662 -89.98336,17.50584,226764.88446124087</coordinates>
        </LineString>
      </Placemark>
      <Placemark>
        <name>rate1_part13</name>
        <styleUrl>#rate1_style</styleUrl>
        <LineString>
          <altitudeMode>relativeToGround</altitudeMode>
          <tessellate>1</tessellate>
          <coordinates>-89.98336,17.50584,226764.88446124087 -90.08739,17.52716,234679.49574729125</coordinates>
        </LineString>
      </Placemark>
      <Placemark>
        <name>rate1_part14</name>
        <styleUrl>#rate1_style</styleUrl>
        <LineString>
          <altitudeMode>relativeToGround</altitudeMode>
          <tessellate>1</tessellate>
          <coordinates>-90.08739,17.52716,234679.49574729125 -90.19142,17.54848,242134.73084152886</coordinates>
        </LineString>
      </Placemark>
      <Placemark>
        <name>rate1_part15</name>
        <styleUrl>#rate1_style</styleUrl>
        <LineString>
          <altitudeMode>relativeToGround</altitudeMode>
          <tessellate>1</tessellate>
          <coordinates>-90.19142,17.54848,242134.73084152886 -90.29545,17.5698,249171.82684085725</coordinates>
        </LineString>
      </Placemark>
      <Placemark>
        <name>rate1_part16</name>
        <styleUrl>#rate1_style</styleUrl>
        <LineString>
          <altitudeMode>relativeToGround</altitudeMode>
          <tessellate>1</tessellate>
          <coordinates>-90.29545,17.5698,249171.82684085725 -90.39948,17.59112,255825.29186680212</coordinates>
        </LineString>
      </Placemark>
      <Placemark>
        <name>rate1_part17</name>
        <styleUrl>#rate1_style</styleUrl>
        <LineString>
          <altitudeMode>relativeToGround</altitudeMode>
          <tessellate>1</tessellate>
          <coordinates>-90.39948,17.59112,255825.29186680212 -90.50351,17.61244,262124.34049945185</coordinates>
        </LineString>
      </Placemark>
      <Placemark>
        <name>rate1_part18</name>
        <styleUrl>#rate1_style</styleUrl>
        <LineString>
          <altitudeMode>relativeToGround</altitudeMode>
          <tessellate>1</tessellate>
          <coordinates>-90.50351,17.61244,262124.34049945185 -90.60754,17.63376,268093.955660743</coordinates>
        </LineString>
      </Placemark>
      <Placemark>
        <name>rate1_part19</name>
        <styleUrl>#rate1_style</styleUrl>
        <LineString>
          <altitudeMode>relativeToGround</altitudeMode>
          <tessellate>1</tessellate>
          <coordinates>-90.60754,17.63376,268093.955660743 -90.71157,17.65508,273755.68943382736</coordinates>
        </LineString>
      </Placemark>
      <Placemark>
        <name>rate1_part20</name>
        <styleUrl>#rate1_style</styleUrl>
        <LineString>
          <altitudeMode>relativeToGround</altitudeMode>
          <tessellate>1</tessellate>
          <coordinates>-90.71157,17.65508,273755.68943382736 -90.8156,17.6764,279128.27730090264</coordinates>
        </LineString>
      </Placemark>
      <Placemark>
        <name>rate1_part21</name>
        <styleUrl>#rate1_style</styleUrl>
        <LineString>
          <altitudeMode>relativeToGround</altitudeMode>
          <tessellate>1</tessellate>
          <coordinates>-90.8156,17.6764,279128.27730090264 -90.91963,17.69772,284228.1163723301</coordinates>
        </LineString>
      </Placemark>
      <Placemark>
        <name>rate1_part22</name>
        <styleUrl>#rate1_style</styleUrl>
        <LineString>
          <altitudeMode>relativeToGround</altitudeMode>
          <tessellate>1</tessellate>
          <coordinates>-90.91963,17.69772,284228.1163723301 -91.02366,17.71904,289069.6427163702</coordinates>
        </LineString>
      </Placemark>
      <Placemark>
        <name>rate1_part23</name>
        <styleUrl>#rate1_style</styleUrl>
        <LineString>
          <altitudeMode>relativeToGround</altitudeMode>
          <tessellate>1</tessellate>
          <coordinates>-91.02366,17.71904,289069.6427163702 -91.12769,17.74036,293665.6326501124</coordinates>
        </LineString>
      </Placemark>
      <Placemark>
        <name>rate1_part24</name>
        <styleUrl>#rate1_style</styleUrl>
        <LineString>
          <altitudeMode>relativeToGround</altitudeMode>
          <tessellate>1</tessellate>
          <coordinates>-91.12769,17.74036,293665.6326501124 -91.23172,17.761680000000002,298027.44590964325</coordinates>
        </LineString>
      </Placemark>
      <Placemark>
        <name>rate1_part25</name>
        <styleUrl>#rate1_style</styleUrl>
        <LineString>
          <altitudeMode>relativeToGround</altitudeMode>
          <tessellate>1</tessellate>
          <coordinates>-91.23172,17.761680000000002,298027.44590964325 -91.33575,17.783,302165.22382146126</coordinates>
        </LineString>
      </Placemark>
      <Placemark>
        <name>rate1_part26</name>
        <styleUrl>#rate1_style</styleUrl>
        <LineString>
          <altitudeMode>relativeToGround</altitudeMode>
          <tessellate>1</tessellate>
          <coordinates>-91.33575,17.783,302165.22382146126 -91.43978,17.80432,306088.05222474126</coordinates>
        </LineString>
      </Placemark>
      <Placemark>
        <name>rate1_part27</name>
        <styleUrl>#rate1_style</styleUrl>
        <LineString>
          <altitudeMode>relativeToGround</altitudeMode>
          <tessellate>1</tessellate>
          <coordinates>-91.43978,17.80432,306088.05222474126 -91.54381000000001,17.82564,309804.096484233</coordinates>
        </LineString>
      </Placemark>
      <Placemark>
        <name>rate1_part28</name>
        <styleUrl>#rate1_style</styleUrl>
        <LineString>
          <altitudeMode>relativeToGround</altitudeMode>
          <tessellate>1</tessellate>
          <coordinates>-91.54381000000001,17.82564,309804.096484233 -91.64784,17.84696,313320.71418612223</coordinates>
        </LineString>
      </Placemark>
      <Placemark>
        <name>rate1_part29</name>
        <styleUrl>#rate1_style</styleUrl>
        <LineString>
          <altitudeMode>relativeToGround</altitudeMode>
          <tessellate>1</tessellate>
          <coordinates>-91.64784,17.84696,313320.71418612223 -91.75187,17.868280000000002,316644.54982488684</coordinates>
        </LineString>
      </Placemark>
      <Placemark>
        <name>rate1_part30</name>
        <styleUrl>#rate1_style</styleUrl>
        <LineString>
          <altitudeMode>relativeToGround</altitudeMode>
          <tessellate>1</tessellate>
          <coordinates>-91.75187,17.868280000000002,316644.54982488684 -91.8559,17.8896,319781.61483350256</coordinates>
        </LineString>
      </Placemark>
      <Placemark>
        <name>rate1_part31</name>
        <styleUrl>#rate1_style</styleUrl>
        <LineString>
          <altitudeMode>relativeToGround</altitudeMode>
          <tessellate>1</tessellate>
          <coordinates>-91.8559,17.8896,319781.61483350256 -91.95993,17.91092,322737.35559004283</coordinates>
        </LineString>
      </Placemark>
      <Placemark>
        <name>rate1_part32</name>
        <styleUrl>#rate1_style</styleUrl>
        <LineString>
          <altitudeMode>relativeToGround</altitudeMode>
          <tessellate>1</tessellate>
          <coordinates>-91.95993,17.91092,322737.35559004283 -92.06396,17.93224,325516.71148652054</coordinates>
        </LineString>
      </Placemark>
      <Placemark>
        <name>rate1_part33</name>
        <styleUrl>#rate1_style</styleUrl>
        <LineString>
          <altitudeMode>relativeToGround</altitudeMode>
          <tessellate>1</tessellate>
          <coordinates>-92.06396,17.93224,325516.71148652054 -92.16799,17.95356,328124.16472542426</coordinates>
        </LineString>
      </Placemark>
      <Placemark>
        <name>rate1_part34</name>
        <styleUrl>#rate1_style</styleUrl>
        <LineString>
          <altitudeMode>relativeToGround</altitudeMode>
          <tessellate>1</tessellate>
          <coordinates>-92.16799,17.95356,328124.16472542426 -92.27202,17.97488,330563.7831834121</coordinates>
        </LineString>
      </Placemark>
      <Placemark>
        <name>rate1_part35</name>
        <styleUrl>#rate1_style</styleUrl>
        <LineString>
          <altitudeMode>relativeToGround</altitudeMode>
          <tessellate>1</tessellate>
          <coordinates>-92.27202,17.97488,330563.7831834121 -92.37605,17.9962,332839.2574266385</coordinates>
        </LineString>
      </Placemark>
      <Placemark>
        <name>rate1_part36</name>
        <styleUrl>#rate1_style</styleUrl>
        <LineString>
          <altitudeMode>relativeToGround</altitudeMode>
          <tessellate>1</tessellate>
          <coordinates>-92.37605,17.9962,332839.2574266385 -92.48008,18.01752,334953.9327610832</coordinates>
        </LineString>
      </Placemark>
      <Placemark>
        <name>rate1_part37</name>
        <styleUrl>#rate1_style</styleUrl>
        <LineString>
          <altitudeMode>relativeToGround</altitudeMode>
          <tessellate>1</tessellate>
          <coordinates>-92.48008,18.01752,334953.9327610832 -92.58411,18.03884,336910.83704139007</coordinates>
        </LineString>
      </Placemark>
      <Placemark>
        <name>rate1_part38</name>
        <styleUrl>#rate1_style</styleUrl>
        <LineString>
          <altitudeMode>relativeToGround</altitudeMode>
          <tessellate>1</tessellate>
          <coordinates>-92.58411,18.03884,336910.83704139007 -92.68814,18.06016,338712.7048336949</coordinates>
        </LineString>
      </Placemark>
      <Placemark>
        <name>rate1_part39</name>
        <styleUrl>#rate1_style</styleUrl>
        <LineString>
          <altitudeMode>relativeToGround</altitudeMode>
          <tessellate>1</tessellate>
          <coordinates>-92.68814,18.06016,338712.7048336949 -92.79217,18.08148,340361.9984246173</coordinates>
        </LineString>
      </Placemark>
      <Placemark>
        <name>rate1_part40</name>
        <styleUrl>#rate1_style</styleUrl>
        <LineString>
          <altitudeMode>relativeToGround</altitudeMode>
          <tessellate>1</tessellate>
          <coordinates>-92.79217,18.08148,340361.9984246173 -92.89620000000001,18.102800000000002,341860.9260846498</coordinates>
        </LineString>
      </Placemark>
      <Placemark>
        <name>rate1_part41</name>
        <styleUrl>#rate1_style</styleUrl>
        <LineString>
          <altitudeMode>relativeToGround</altitudeMode>
          <tessellate>1</tessellate>
          <coordinates>-92.89620000000001,18.102800000000002,341860.9260846498 -93.00023,18.12412,343211.45792546525</coordinates>
        </LineString>
      </Placemark>
      <Placemark>
        <name>rate1_part42</name>
        <styleUrl>#rate1_style</styleUrl>
        <LineString>
          <altitudeMode>relativeToGround</altitudeMode>
          <tessellate>1</tessellate>
          <coordinates>-93.00023,18.12412,343211.45792546525 -93.10426,18.14544,344415.3396340038</coordinates>
        </LineString>
      </Placemark>
      <Placemark>
        <name>rate1_part43</name>
        <styleUrl>#rate1_style</styleUrl>
        <LineString>
          <altitudeMode>relativeToGround</altitudeMode>
          <tessellate>1</tessellate>
          <coordinates>-93.10426,18.14544,344415.3396340038 -93.20829,18.16676,345474.1043191267</coordinates>
        </LineString>
      </Placemark>
      <Placemark>
        <name>rate1_part44</name>
        <styleUrl>#rate1_style</styleUrl>
        <LineString>
          <altitudeMode>relativeToGround</altitudeMode>
          <tessellate>1</tessellate>
          <coordinates>-93.20829,18.16676,345474.1043191267 -93.31232,18.18808,346389.08266718395</coordinates>
        </LineString>
      </Placemark>
      <Placemark>
        <name>rate1_part45</name>
        <styleUrl>#rate1_style</styleUrl>
        <LineString>
          <altitudeMode>relativeToGround</altitudeMode>
          <tessellate>1</tessellate>
          <coordinates>-93.31232,18.18808,346389.08266718395 -93.41635000000001,18.209400000000002,347161.4115695138</coordinates>
        </LineString>
      </Placemark>
      <Placemark>
        <name>rate1_part46</name>
        <styleUrl>#rate1_style</styleUrl>
        <LineString>
          <altitudeMode>relativeToGround</altitudeMode>
          <tessellate>1</tessellate>
          <coordinates>-93.41635000000001,18.209400000000002,347161.4115695138 -93.52038,18.23072,347792.0413564337</coordinates>
        </LineString>
      </Placemark>
      <Placemark>
        <name>rate1_part47</name>
        <styleUrl>#rate1_style</styleUrl>
        <LineString>
          <altitudeMode>relativeToGround</altitudeMode>
          <tessellate>1</tessellate>
          <coordinates>-93.52038,18.23072,347792.0413564337 -93.62441,18.25204,348281.7417477222</coordinates>
        </LineString>
      </Placemark>
      <Placemark>
        <name>rate1_part48</name>
        <styleUrl>#rate1_style</styleUrl>
        <LineString>
          <altitudeMode>relativeToGround</altitudeMode>
          <tessellate>1</tessellate>
          <coordinates>-93.62441,18.25204,348281.7417477222 -93.72844,18.27336,348631.106608106</coordinates>
        </LineString>
      </Placemark>
      <Placemark>
        <name>rate1_part49</name>
        <styleUrl>#rate1_style</styleUrl>
        <LineString>
          <altitudeMode>relativeToGround</altitudeMode>
          <tessellate>1</tessellate>
          <coordinates>-93.72844,18.27336,348631.106608106 -93.83247,18.29468,348840.5575772002</coordinates>
        </LineString>
      </Placemark>
      <Placemark>
        <name>rate1_part50</name>
        <styleUrl>#rate1_style</styleUrl>
        <LineString>
          <altitudeMode>relativeToGround</altitudeMode>
          <tessellate>1</tessellate>
          <coordinates>-93.83247,18.29468,348840.5575772002 -93.9365,18.316000000000003,348910.3466261283</coordinates>
        </LineString>
      </Placemark>
      <Placemark>
        <name>rate1_part51</name>
        <styleUrl>#rate1_style</styleUrl>
        <LineString>
          <altitudeMode>relativeToGround</altitudeMode>
          <tessellate>1</tessellate>
          <coordinates>-93.9365,18.316000000000003,348910.3466261283 -94.04053,18.337320000000002,348840.5575772002</coordinates>
        </LineString>
      </Placemark>
      <Placemark>
        <name>rate1_part52</name>
        <styleUrl>#rate1_style</styleUrl>
        <LineString>
          <altitudeMode>relativeToGround</altitudeMode>
          <tessellate>1</tessellate>
          <coordinates>-94.04053,18.337320000000002,348840.5575772002 -94.14456,18.35864,348631.106608106</coordinates>
        </LineString>
      </Placemark>
      <Placemark>
        <name>rate1_part53</name>
        <styleUrl>#rate1_style</styleUrl>
        <LineString>
          <altitudeMode>relativeToGround</altitudeMode>
          <tessellate>1</tessellate>
          <coordinates>-94.14456,18.35864,348631.106608106 -94.24859000000001,18.37996,348281.7417477222</coordinates>
        </LineString>
      </Placemark>
      <Placemark>
        <name>rate1_part54</name>
        <styleUrl>#rate1_style</styleUrl>
        <LineString>
          <altitudeMode>relativeToGround</altitudeMode>
          <tessellate>1</tessellate>
          <coordinates>-94.24859000000001,18.37996,348281.7417477222 -94.35262,18.40128,347792.0413564337</coordinates>
        </LineString>
      </Placemark>
      <Placemark>
        <name>rate1_part55</name>
        <styleUrl>#rate1_style</styleUrl>
        <LineString>
          <altitudeMode>relativeToGround</altitudeMode>
          <tessellate>1</tessellate>
          <coordinates>-94.35262,18.40128,347792.0413564337 -94.45665,18.422600000000003,347161.4115695138</coordinates>
        </LineString>
      </Placemark>
      <Placemark>
        <name>rate1_part56</name>
        <styleUrl>#rate1_style</styleUrl>
        <LineString>
          <altitudeMode>relativeToGround</altitudeMode>
          <tessellate>1</tessellate>
          <coordinates>-94.45665,18.422600000000003,347161.4115695138 -94.56068,18.443920000000002,346389.08266718395</coordinates>
        </LineString>
      </Placemark>
      <Placemark>
        <name>rate1_part57</name>
        <styleUrl>#rate1_style</styleUrl>
        <LineString>
          <altitudeMode>relativeToGround</altitudeMode>
          <tessellate>1</tessellate>
          <coordinates>-94.56068,18.443920000000002,346389.08266718395 -94.66471,18.46524,345474.10431912664</coordinates>
        </LineString>
      </Placemark>
      <Placemark>
        <name>rate1_part58</name>
        <styleUrl>#rate1_style</styleUrl>
        <LineString>
          <altitudeMode>relativeToGround</altitudeMode>
          <tessellate>1</tessellate>
          <coordinates>-94.66471,18.46524,345474.10431912664 -94.76874000000001,18.48656,344415.3396340039</coordinates>
        </LineString>
      </Placemark>
      <Placemark>
        <name>rate1_part59</name>
        <styleUrl>#rate1_style</styleUrl>
        <LineString>
          <altitudeMode>relativeToGround</altitudeMode>
          <tessellate>1</tessellate>
          <coordinates>-94.76874000000001,18.48656,344415.3396340039 -94.87277,18.50788,343211.45792546525</coordinates>
        </LineString>
      </Placemark>
      <Placemark>
        <name>rate1_part60</name>
        <styleUrl>#rate1_style</styleUrl>
        <LineString>
          <altitudeMode>relativeToGround</altitudeMode>
          <tessellate>1</tessellate>
          <coordinates>-94.87277,18.50788,343211.45792546525 -94.9768,18.5292,341860.9260846498</coordinates>
        </LineString>
      </Placemark>
      <Placemark>
        <name>rate1_part61</name>
        <styleUrl>#rate1_style</styleUrl>
        <LineString>
          <altitudeMode>relativeToGround</altitudeMode>
          <tessellate>1</tessellate>
          <coordinates>-94.9768,18.5292,341860.9260846498 -95.08083,18.550520000000002,340361.9984246173</coordinates>
        </LineString>
      </Placemark>
      <Placemark>
        <name>rate1_part62</name>
        <styleUrl>#rate1_style</styleUrl>
        <LineString>
          <altitudeMode>relativeToGround</altitudeMode>
          <tessellate>1</tessellate>
          <coordinates>-95.08083,18.550520000000002,340361.9984246173 -95.18486,18.57184,338712.7048336949</coordinates>
        </LineString>
      </Placemark>
      <Placemark>
        <name>rate1_part63</name>
        <styleUrl>#rate1_style</styleUrl>
        <LineString>
          <altitudeMode>relativeToGround</altitudeMode>
          <tessellate>1</tessellate>
          <coordinates>-95.18486,18.57184,338712.7048336949 -95.28889000000001,18.59316,336910.83704139</coordinates>
        </LineString>
      </Placemark>
      <Placemark>
        <name>rate1_part64</name>
        <styleUrl>#rate1_style</styleUrl>
        <LineString>
          <altitudeMode>relativeToGround</altitudeMode>
          <tessellate>1</tessellate>
          <coordinates>-95.28889000000001,18.59316,336910.83704139 -95.39292,18.61448,334953.9327610832</coordinates>
        </LineString>
      </Placemark>
      <Placemark>
        <name>rate1_part65</name>
        <styleUrl>#rate1_style</styleUrl>
        <LineString>
          <altitudeMode>relativeToGround</altitudeMode>
          <tessellate>1</tessellate>
          <coordinates>-95.39292,18.61448,334953.9327610832 -95.49695,18.6358,332839.2574266385</coordinates>
        </LineString>
      </Placemark>
      <Placemark>
        <name>rate1_part66</name>
        <styleUrl>#rate1_style</styleUrl>
        <LineString>
          <altitudeMode>relativeToGround</altitudeMode>
          <tessellate>1</tessellate>
          <coordinates>-95.49695,18.6358,332839.2574266385 -95.60098,18.657120000000003,330563.78318341204</coordinates>
        </LineString>
      </Placemark>
      <Placemark>
        <name>rate1_part67</name>
        <styleUrl>#rate1_style</styleUrl>
        <LineString>
          <altitudeMode>relativeToGround</altitudeMode>
          <tessellate>1</tessellate>
          <coordinates>-95.60098,18.657120000000003,330563.78318341204 -95.70501,18.678440000000002,328124.16472542426</coordinates>
        </LineString>
      </Placemark>
      <Placemark>
        <name>rate1_part68</name>
        <styleUrl>#rate1_style</styleUrl>
        <LineString>
          <altitudeMode>relativeToGround</altitudeMode>
          <tessellate>1</tessellate>
          <coordinates>-95.70501,18.678440000000002,328124.16472542426 -95.80904000000001,18.69976,325516.71148652054</coordinates>
        </LineString>
      </Placemark>
      <Placemark>
        <name>rate1_part69</name>
        <styleUrl>#rate1_style</styleUrl>
        <LineString>
          <altitudeMode>relativeToGround</altitudeMode>
          <tessellate>1</tessellate>
          <coordinates>-95.80904000000001,18.69976,325516.71148652054 -95.91307,18.72108,322737.3555900428</coordinates>
        </LineString>
      </Placemark>
      <Placemark>
        <name>rate1_part70</name>
        <styleUrl>#rate1_style</styleUrl>
        <LineString>
          <altitudeMode>relativeToGround</altitudeMode>
          <tessellate>1</tessellate>
          <coordinates>-95.91307,18.72108,322737.3555900428 -96.0171,18.7424,319781.61483350256</coordinates>
        </LineString>
      </Placemark>
      <Placemark>
        <name>rate1_part71</name>
        <styleUrl>#rate1_style</styleUrl>
        <LineString>
          <altitudeMode>relativeToGround</altitudeMode>
          <tessellate>1</tessellate>
          <coordinates>-96.0171,18.7424,319781.61483350256 -96.12113000000001,18.76372,316644.54982488684</coordinates>
        </LineString>
      </Placemark>
      <Placemark>
        <name>rate1_part72</name>
        <styleUrl>#rate1_style</styleUrl>
        <LineString>
          <altitudeMode>relativeToGround</altitudeMode>
          <tessellate>1</tessellate>
          <coordinates>-96.12113000000001,18.76372,316644.54982488684 -96.22516,18.785040000000002,313320.71418612223</coordinates>
        </LineString>
      </Placemark>
      <Placemark>
        <name>rate1_part73</name>
        <styleUrl>#rate1_style</styleUrl>
        <LineString>
          <altitudeMode>relativeToGround</altitudeMode>
          <tessellate>1</tessellate>
          <coordinates>-96.22516,18.785040000000002,313320.71418612223 -96.32919,18.80636,309804.096484233</coordinates>
        </LineString>
      </Placemark>
      <Placemark>
        <name>rate1_part74</name>
        <styleUrl>#rate1_style</styleUrl>
        <LineString>
          <altitudeMode>relativeToGround</altitudeMode>
          <tessellate>1</tessellate>
          <coordinates>-96.32919,18.80636,309804.096484233 -96.43322,18.82768,306088.05222474126</coordinates>
        </LineString>
      </Placemark>
      <Placemark>
        <name>rate1_part75</name>
        <styleUrl>#rate1_style</styleUrl>
        <LineString>
          <altitudeMode>relativeToGround</altitudeMode>
          <tessellate>1</tessellate>
          <coordinates>-96.43322,18.82768,306088.05222474126 -96.53725,18.849,302165.2238214612</coordinates>
        </LineString>
      </Placemark>
      <Placemark>
        <name>rate1_part76</name>
        <styleUrl>#rate1_style</styleUrl>
        <LineString>
          <altitudeMode>relativeToGround</altitudeMode>
          <tessellate>1</tessellate>
          <coordinates>-96.53725,18.849,302165.2238214612 -96.64128000000001,18.87032,298027.44590964325</coordinates>
        </LineString>
      </Placemark>
      <Placemark>
        <name>rate1_part77</name>
        <styleUrl>#rate1_style</styleUrl>
        <LineString>
          <altitudeMode>relativeToGround</altitudeMode>
          <tessellate>1</tessellate>
          <coordinates>-96.64128000000001,18.87032,298027.44590964325 -96.74531,18.891640000000002,293665.6326501123</coordinates>
        </LineString>
      </Placemark>
      <Placemark>
        <name>rate1_part78</name>
        <styleUrl>#rate1_style</styleUrl>
        <LineString>
          <altitudeMode>relativeToGround</altitudeMode>
          <tessellate>1</tessellate>
          <coordinates>-96.74531,18.891640000000002,293665.6326501123 -96.84934,18.91296,289069.6427163702</coordinates>
        </LineString>
      </Placemark>
      <Placemark>
        <name>rate1_part79</name>
        <styleUrl>#rate1_style</styleUrl>
        <LineString>
          <altitudeMode>relativeToGround</altitudeMode>
          <tessellate>1</tessellate>
          <coordinates>-96.84934,18.91296,289069.6427163702 -96.95337,18.93428,284228.1163723301</coordinates>
        </LineString>
      </Placemark>
      <Placemark>
        <name>rate1_part80</name>
        <styleUrl>#rate1_style</styleUrl>
        <LineString>
          <altitudeMode>relativeToGround</altitudeMode>
          <tessellate>1</tessellate>
          <coordinates>-96.95337,18.93428,284228.1163723301 -97.0574,18.9556,279128.2773009026</coordinates>
        </LineString>
      </Placemark>
      <Placemark>
        <name>rate1_part81</name>
        <styleUrl>#rate1_style</styleUrl>
        <LineString>
          <altitudeMode>relativeToGround</altitudeMode>
          <tessellate>1</tessellate>
          <coordinates>-97.0574,18.9556,279128.2773009026 -97.16143,18.97692,273755.68943382736</coordinates>
        </LineString>
      </Placemark>
      <Placemark>
        <name>rate1_part82</name>
        <styleUrl>#rate1_style</styleUrl>
        <LineString>
          <altitudeMode>relativeToGround</altitudeMode>
          <tessellate>1</tessellate>
          <coordinates>-97.16143,18.97692,273755.68943382736 -97.26546,18.998240000000003,268093.955660743</coordinates>
        </LineString>
      </Placemark>
      <Placemark>
        <name>rate1_part83</name>
        <styleUrl>#rate1_style</styleUrl>
        <LineString>
          <altitudeMode>relativeToGround</altitudeMode>
          <tessellate>1</tessellate>
          <coordinates>-97.26546,18.998240000000003,268093.955660743 -97.36949,19.019560000000002,262124.34049945173</coordinates>
        </LineString>
      </Placemark>
      <Placemark>
        <name>rate1_part84</name>
        <styleUrl>#rate1_style</styleUrl>
        <LineString>
          <altitudeMode>relativeToGround</altitudeMode>
          <tessellate>1</tessellate>
          <coordinates>-97.36949,19.019560000000002,262124.34049945173 -97.47352000000001,19.04088,255825.29186680212</coordinates>
        </LineString>
      </Placemark>
      <Placemark>
        <name>rate1_part85</name>
        <styleUrl>#rate1_style</styleUrl>
        <LineString>
          <altitudeMode>relativeToGround</altitudeMode>
          <tessellate>1</tessellate>
          <coordinates>-97.47352000000001,19.04088,255825.29186680212 -97.57755,19.0622,249171.82684085722</coordinates>
        </LineString>
      </Placemark>
      <Placemark>
        <name>rate1_part86</name>
        <styleUrl>#rate1_style</styleUrl>
        <LineString>
          <altitudeMode>relativeToGround</altitudeMode>
          <tessellate>1</tessellate>
          <coordinates>-97.57755,19.0622,249171.82684085722 -97.68158,19.08352,242134.7308415289</coordinates>
        </LineString>
      </Placemark>
      <Placemark>
        <name>rate1_part87</name>
        <styleUrl>#rate1_style</styleUrl>
        <LineString>
          <altitudeMode>relativeToGround</altitudeMode>
          <tessellate>1</tessellate>
          <coordinates>-97.68158,19.08352,242134.7308415289 -97.78561,19.104840000000003,234679.49574729128</coordinates>
        </LineString>
      </Placemark>
      <Placemark>
        <name>rate1_part88</name>
        <styleUrl>#rate1_style</styleUrl>
        <LineString>
          <altitudeMode>relativeToGround</altitudeMode>
          <tessellate>1</tessellate>
          <coordinates>-97.78561,19.104840000000003,234679.49574729128 -97.88964,19.126160000000002,226764.88446124087</coordinates>
        </LineString>
      </Placemark>
      <Placemark>
        <name>rate1_part89</name>
        <styleUrl>#rate1_style</styleUrl>
        <LineString>
          <altitudeMode>relativeToGround</altitudeMode>
          <tessellate>1</tessellate>
          <coordinates>-97.88964,19.126160000000002,226764.88446124087 -97.99367000000001,19.14748,218340.94710166205</coordinates>
        </LineString>
      </Placemark>
      <Placemark>
        <name>rate1_part90</name>
        <styleUrl>#rate1_style</styleUrl>
        <LineString>
          <altitudeMode>relativeToGround</altitudeMode>
          <tessellate>1</tessellate>
          <coordinates>-97.99367000000001,19.14748,218340.94710166205 -98.0977,19.1688,209346.20797567698</coordinates>
        </LineString>
      </Placemark>
      <Placemark>
        <name>rate1_part91</name>
        <styleUrl>#rate1_style</styleUrl>
        <LineString>
          <altitudeMode>relativeToGround</altitudeMode>
          <tessellate>1</tessellate>
          <coordinates>-98.0977,19.1688,209346.20797567698 -98.20173,19.19012,199703.55445598307</coordinates>
        </LineString>
      </Placemark>
      <Placemark>
        <name>rate1_part92</name>
        <styleUrl>#rate1_style</styleUrl>
        <LineString>
          <altitudeMode>relativeToGround</altitudeMode>
          <tessellate>1</tessellate>
          <coordinates>-98.20173,19.19012,199703.55445598307 -98.30576,19.211440000000003,189314.00842760157</coordinates>
        </LineString>
      </Placemark>
      <Placemark>
        <name>rate1_part93</name>
        <styleUrl>#rate1_style</styleUrl>
        <LineString>
          <altitudeMode>relativeToGround</altitudeMode>
          <tessellate>1</tessellate>
          <coordinates>-98.30576,19.211440000000003,189314.00842760157 -98.40979,19.232760000000003,178046.86789582114</coordinates>
        </LineString>
      </Placemark>
      <Placemark>
        <name>rate1_part94</name>
        <styleUrl>#rate1_style</styleUrl>
        <LineString>
          <altitudeMode>relativeToGround</altitudeMode>
          <tessellate>1</tessellate>
          <coordinates>-98.40979,19.232760000000003,178046.86789582114 -98.51382000000001,19.254080000000002,165723.2325418249</coordinates>
        </LineString>
      </Placemark>
      <Placemark>
        <name>rate1_part95</name>
        <styleUrl>#rate1_style</styleUrl>
        <LineString>
          <altitudeMode>relativeToGround</altitudeMode>
          <tessellate>1</tessellate>
          <coordinates>-98.51382000000001,19.254080000000002,165723.2325418249 -98.61785,19.2754,152086.49412990396</coordinates>
        </LineString>
      </Placemark>
      <Placemark>
        <name>rate1_part96</name>
        <styleUrl>#rate1_style</styleUrl>
        <LineString>
          <altitudeMode>relativeToGround</altitudeMode>
          <tessellate>1</tessellate>
          <coordinates>-98.61785,19.2754,152086.49412990396 -98.72188,19.29672,136744.37043386002</coordinates>
        </LineString>
      </Placemark>
      <Placemark>
        <name>rate1_part97</name>
        <styleUrl>#rate1_style</styleUrl>
        <LineString>
          <altitudeMode>relativeToGround</altitudeMode>
          <tessellate>1</tessellate>
          <coordinates>-98.72188,19.29672,136744.37043386002 -98.82591000000001,19.318040000000003,119039.29288261871</coordinates>
        </LineString>
      </Placemark>
      <Placemark>
        <name>rate1_part98</name>
        <styleUrl>#rate1_style</styleUrl>
        <LineString>
          <altitudeMode>relativeToGround</altitudeMode>
          <tessellate>1</tessellate>
          <coordinates>-98.82591000000001,19.318040000000003,119039.29288261871 -98.92994,19.339360000000003,97694.89705531603</coordinates>
        </LineString>
      </Placemark>
      <Placemark>
        <name>rate1_part99</name>
        <styleUrl>#rate1_style</styleUrl>
        <LineString>
          <altitudeMode>relativeToGround</altitudeMode>
          <tessellate>1</tessellate>
          <coordinates>-98.92994,19.339360000000003,97694.89705531603 -99.03397000000001,19.360680000000002,69432.28231390276</coordinates>
        </LineString>
      </Placemark>
      <Placemark>
        <name>rate1_part100</name>
        <styleUrl>#rate1_style</styleUrl>
        <LineString>
          <altitudeMode>relativeToGround</altitudeMode>
          <tessellate>1</tessellate>
          <coordinates>-99.03397000000001,19.360680000000002,69432.28231390276 -99.138,19.382,4.2729193918508154E-11</coordinates>
        </LineString>
      </Placemark>
      <Placemark>
        <name>rate2_part1</name>
        <styleUrl>#rate2_style</styleUrl>
        <LineString>
          <altitudeMode>relativeToGround</altitudeMode>
          <tessellate>1</tessellate>
          <coordinates>-87.191,14.002,0.0 -87.31047000000001,14.055800000000001,86829.57353816782</coordinates>
        </LineString>
      </Placemark>
      <Placemark>
        <name>rate2_part2</name>
        <styleUrl>#rate2_style</styleUrl>
        <LineString>
          <altitudeMode>relativeToGround</altitudeMode>
          <tessellate>1</tessellate>
          <coordinates>-87.31047000000001,14.055800000000001,86829.57353816782 -87.42994,14.1096,122173.806844165</coordinates>
        </LineString>
      </Placemark>
      <Placemark>
        <name>rate2_part3</name>
        <styleUrl>#rate2_style</styleUrl>
        <LineString>
          <altitudeMode>relativeToGround</altitudeMode>
          <tessellate>1</tessellate>
          <coordinates>-87.42994,14.1096,122173.806844165 -87.54941000000001,14.163400000000001,148866.35857011392</coordinates>
        </LineString>
      </Placemark>
      <Placemark>
        <name>rate2_part4</name>
        <styleUrl>#rate2_style</styleUrl>
        <LineString>
          <altitudeMode>relativeToGround</altitudeMode>
          <tessellate>1</tessellate>
          <coordinates>-87.54941000000001,14.163400000000001,148866.35857011392 -87.66888,14.2172,171007.70668660296</coordinates>
        </LineString>
      </Placemark>
      <Placemark>
        <name>rate2_part5</name>
        <styleUrl>#rate2_style</styleUrl>
        <LineString>
          <altitudeMode>relativeToGround</altitudeMode>
          <tessellate>1</tessellate>
          <coordinates>-87.66888,14.2172,171007.70668660296 -87.78835000000001,14.271,190194.02770763313</coordinates>
        </LineString>
      </Placemark>
      <Placemark>
        <name>rate2_part6</name>
        <styleUrl>#rate2_style</styleUrl>
        <LineString>
          <altitudeMode>relativeToGround</altitudeMode>
          <tessellate>1</tessellate>
          <coordinates>-87.78835000000001,14.271,190194.02770763313 -87.90782,14.324800000000002,207247.65379190125</coordinates>
        </LineString>
      </Placemark>
      <Placemark>
        <name>rate2_part7</name>
        <styleUrl>#rate2_style</styleUrl>
        <LineString>
          <altitudeMode>relativeToGround</altitudeMode>
          <tessellate>1</tessellate>
          <coordinates>-87.90782,14.324800000000002,207247.65379190125 -88.02729000000001,14.3786,222659.15931306029</coordinates>
        </LineString>
      </Placemark>
      <Placemark>
        <name>rate2_part8</name>
        <styleUrl>#rate2_style</styleUrl>
        <LineString>
          <altitudeMode>relativeToGround</altitudeMode>
          <tessellate>1</tessellate>
          <coordinates>-88.02729000000001,14.3786,222659.15931306029 -88.14676,14.432400000000001,236749.44951763854</coordinates>
        </LineString>
      </Placemark>
      <Placemark>
        <name>rate2_part9</name>
        <styleUrl>#rate2_style</styleUrl>
        <LineString>
          <altitudeMode>relativeToGround</altitudeMode>
          <tessellate>1</tessellate>
          <coordinates>-88.14676,14.432400000000001,236749.44951763854 -88.26623000000001,14.4862,249742.25086069468</coordinates>
        </LineString>
      </Placemark>
      <Placemark>
        <name>rate2_part10</name>
        <styleUrl>#rate2_style</styleUrl>
        <LineString>
          <altitudeMode>relativeToGround</altitudeMode>
          <tessellate>1</tessellate>
          <coordinates>-88.26623000000001,14.4862,249742.25086069468 -88.3857,14.540000000000001,261801.01466606767</coordinates>
        </LineString>
      </Placemark>
      <Placemark>
        <name>rate2_part11</name>
        <styleUrl>#rate2_style</styleUrl>
        <LineString>
          <altitudeMode>relativeToGround</altitudeMode>
          <tessellate>1</tessellate>
          <coordinates>-88.3857,14.540000000000001,261801.01466606767 -88.50517,14.593800000000002,273049.5194878654</coordinates>
        </LineString>
      </Placemark>
      <Placemark>
        <name>rate2_part12</name>
        <styleUrl>#rate2_style</styleUrl>
        <LineString>
          <altitudeMode>relativeToGround</altitudeMode>
          <tessellate>1</tessellate>
          <coordinates>-88.50517,14.593800000000002,273049.5194878654 -88.62464,14.6476,283584.19966930617</coordinates>
        </LineString>
      </Placemark>
      <Placemark>
        <name>rate2_part13</name>
        <styleUrl>#rate2_style</styleUrl>
        <LineString>
          <altitudeMode>relativeToGround</altitudeMode>
          <tessellate>1</tessellate>
          <coordinates>-88.62464,14.6476,283584.19966930617 -88.74411,14.701400000000001,293481.93455264467</coordinates>
        </LineString>
      </Placemark>
      <Placemark>
        <name>rate2_part14</name>
        <styleUrl>#rate2_style</styleUrl>
        <LineString>
          <altitudeMode>relativeToGround</altitudeMode>
          <tessellate>1</tessellate>
          <coordinates>-88.74411,14.701400000000001,293481.93455264467 -88.86358,14.7552,302805.1897055264</coordinates>
        </LineString>
      </Placemark>
      <Placemark>
        <name>rate2_part15</name>
        <styleUrl>#rate2_style</styleUrl>
        <LineString>
          <altitudeMode>relativeToGround</altitudeMode>
          <tessellate>1</tessellate>
          <coordinates>-88.86358,14.7552,302805.1897055264 -88.98305,14.809000000000001,311605.5347929366</coordinates>
        </LineString>
      </Placemark>
      <Placemark>
        <name>rate2_part16</name>
        <styleUrl>#rate2_style</styleUrl>
        <LineString>
          <altitudeMode>relativeToGround</altitudeMode>
          <tessellate>1</tessellate>
          <coordinates>-88.98305,14.809000000000001,311605.5347929366 -89.10252,14.8628,319926.12445959984</coordinates>
        </LineString>
      </Placemark>
      <Placemark>
        <name>rate2_part17</name>
        <styleUrl>#rate2_style</styleUrl>
        <LineString>
          <altitudeMode>relativeToGround</altitudeMode>
          <tessellate>1</tessellate>
          <coordinates>-89.10252,14.8628,319926.12445959984 -89.22199,14.9166,327803.4934332486</coordinates>
        </LineString>
      </Placemark>
      <Placemark>
        <name>rate2_part18</name>
        <styleUrl>#rate2_style</styleUrl>
        <LineString>
          <altitudeMode>relativeToGround</altitudeMode>
          <tessellate>1</tessellate>
          <coordinates>-89.22199,14.9166,327803.4934332486 -89.34146,14.970400000000001,335268.88447856216</coordinates>
        </LineString>
      </Placemark>
      <Placemark>
        <name>rate2_part19</name>
        <styleUrl>#rate2_style</styleUrl>
        <LineString>
          <altitudeMode>relativeToGround</altitudeMode>
          <tessellate>1</tessellate>
          <coordinates>-89.34146,14.970400000000001,335268.88447856216 -89.46093,15.0242,342349.24987373967</coordinates>
        </LineString>
      </Placemark>
      <Placemark>
        <name>rate2_part20</name>
        <styleUrl>#rate2_style</styleUrl>
        <LineString>
          <altitudeMode>relativeToGround</altitudeMode>
          <tessellate>1</tessellate>
          <coordinates>-89.46093,15.0242,342349.24987373967 -89.5804,15.078000000000001,349068.019554757</coordinates>
        </LineString>
      </Placemark>
      <Placemark>
        <name>rate2_part21</name>
        <styleUrl>#rate2_style</styleUrl>
        <LineString>
          <altitudeMode>relativeToGround</altitudeMode>
          <tessellate>1</tessellate>
          <coordinates>-89.5804,15.078000000000001,349068.019554757 -89.69987,15.1318,355445.69917190337</coordinates>
        </LineString>
      </Placemark>
      <Placemark>
        <name>rate2_part22</name>
        <styleUrl>#rate2_style</styleUrl>
        <LineString>
          <altitudeMode>relativeToGround</altitudeMode>
          <tessellate>1</tessellate>
          <coordinates>-89.69987,15.1318,355445.69917190337 -89.81934,15.1856,361500.3419650962</coordinates>
        </LineString>
      </Placemark>
      <Placemark>
        <name>rate2_part23</name>
        <styleUrl>#rate2_style</styleUrl>
        <LineString>
          <altitudeMode>relativeToGround</altitudeMode>
          <tessellate>1</tessellate>
          <coordinates>-89.81934,15.1856,361500.3419650962 -89.93881,15.239400000000002,367247.92554773524</coordinates>
        </LineString>
      </Placemark>
      <Placemark>
        <name>rate2_part24</name>
        <styleUrl>#rate2_style</styleUrl>
        <LineString>
          <altitudeMode>relativeToGround</altitudeMode>
          <tessellate>1</tessellate>
          <coordinates>-89.93881,15.239400000000002,367247.92554773524 -90.05828,15.2932,372702.6560067736</coordinates>
        </LineString>
      </Placemark>
      <Placemark>
        <name>rate2_part25</name>
        <styleUrl>#rate2_style</styleUrl>
        <LineString>
          <altitudeMode>relativeToGround</altitudeMode>
          <tessellate>1</tessellate>
          <coordinates>-90.05828,15.2932,372702.6560067736 -90.17775,15.347000000000001,377877.21572892845</coordinates>
        </LineString>
      </Placemark>
      <Placemark>
        <name>rate2_part26</name>
        <styleUrl>#rate2_style</styleUrl>
        <LineString>
          <altitudeMode>relativeToGround</altitudeMode>
          <tessellate>1</tessellate>
          <coordinates>-90.17775,15.347000000000001,377877.21572892845 -90.29722000000001,15.4008,382782.9671455431</coordinates>
        </LineString>
      </Placemark>
      <Placemark>
        <name>rate2_part27</name>
        <styleUrl>#rate2_style</styleUrl>
        <LineString>
          <altitudeMode>relativeToGround</altitudeMode>
          <tessellate>1</tessellate>
          <coordinates>-90.29722000000001,15.4008,382782.9671455431 -90.41669,15.454600000000001,387430.121574975</coordinates>
        </LineString>
      </Placemark>
      <Placemark>
        <name>rate2_part28</name>
        <styleUrl>#rate2_style</styleUrl>
        <LineString>
          <altitudeMode>relativeToGround</altitudeMode>
          <tessellate>1</tessellate>
          <coordinates>-90.41669,15.454600000000001,387430.121574975 -90.53616000000001,15.508400000000002,391827.8801560821</coordinates>
        </LineString>
      </Placemark>
      <Placemark>
        <name>rate2_part29</name>
        <styleUrl>#rate2_style</styleUrl>
        <LineString>
          <altitudeMode>relativeToGround</altitudeMode>
          <tessellate>1</tessellate>
          <coordinates>-90.53616000000001,15.508400000000002,391827.8801560821 -90.65563,15.5622,395984.5522602786</coordinates>
        </LineString>
      </Placemark>
      <Placemark>
        <name>rate2_part30</name>
        <styleUrl>#rate2_style</styleUrl>
        <LineString>
          <altitudeMode>relativeToGround</altitudeMode>
          <tessellate>1</tessellate>
          <coordinates>-90.65563,15.5622,395984.5522602786 -90.77510000000001,15.616000000000001,399907.65557449975</coordinates>
        </LineString>
      </Placemark>
      <Placemark>
        <name>rate2_part31</name>
        <styleUrl>#rate2_style</styleUrl>
        <LineString>
          <altitudeMode>relativeToGround</altitudeMode>
          <tessellate>1</tessellate>
          <coordinates>-90.77510000000001,15.616000000000001,399907.65557449975 -90.89457,15.6698,403604.0011478669</coordinates>
        </LineString>
      </Placemark>
      <Placemark>
        <name>rate2_part32</name>
        <styleUrl>#rate2_style</styleUrl>
        <LineString>
          <altitudeMode>relativeToGround</altitudeMode>
          <tessellate>1</tessellate>
          <coordinates>-90.89457,15.6698,403604.0011478669 -91.01404000000001,15.723600000000001,407079.7660105413</coordinates>
        </LineString>
      </Placemark>
      <Placemark>
        <name>rate2_part33</name>
        <styleUrl>#rate2_style</styleUrl>
        <LineString>
          <altitudeMode>relativeToGround</altitudeMode>
          <tessellate>1</tessellate>
          <coordinates>-91.01404000000001,15.723600000000001,407079.7660105413 -91.13351,15.7774,410340.5554475233</coordinates>
        </LineString>
      </Placemark>
      <Placemark>
        <name>rate2_part34</name>
        <styleUrl>#rate2_style</styleUrl>
        <LineString>
          <altitudeMode>relativeToGround</altitudeMode>
          <tessellate>1</tessellate>
          <coordinates>-91.13351,15.7774,410340.5554475233 -91.25298000000001,15.8312,413391.45660248224</coordinates>
        </LineString>
      </Placemark>
      <Placemark>
        <name>rate2_part35</name>
        <styleUrl>#rate2_style</styleUrl>
        <LineString>
          <altitudeMode>relativeToGround</altitudeMode>
          <tessellate>1</tessellate>
          <coordinates>-91.25298000000001,15.8312,413391.45660248224 -91.37245,15.885000000000002,416237.0847678245</coordinates>
        </LineString>
      </Placemark>
      <Placemark>
        <name>rate2_part36</name>
        <styleUrl>#rate2_style</styleUrl>
        <LineString>
          <altitudeMode>relativeToGround</altitudeMode>
          <tessellate>1</tessellate>
          <coordinates>-91.37245,15.885000000000002,416237.0847678245 -91.49192000000001,15.9388,418881.62346570834</coordinates>
        </LineString>
      </Placemark>
      <Placemark>
        <name>rate2_part37</name>
        <styleUrl>#rate2_style</styleUrl>
        <LineString>
          <altitudeMode>relativeToGround</altitudeMode>
          <tessellate>1</tessellate>
          <coordinates>-91.49192000000001,15.9388,418881.62346570834 -91.61139,15.992600000000001,421328.85922480194</coordinates>
        </LineString>
      </Placemark>
      <Placemark>
        <name>rate2_part38</name>
        <styleUrl>#rate2_style</styleUrl>
        <LineString>
          <altitudeMode>relativeToGround</altitudeMode>
          <tessellate>1</tessellate>
          <coordinates>-91.61139,15.992600000000001,421328.85922480194 -91.73086,16.046400000000002,423582.21179746627</coordinates>
        </LineString>
      </Placemark>
      <Placemark>
        <name>rate2_part39</name>
        <styleUrl>#rate2_style</styleUrl>
        <LineString>
          <altitudeMode>relativeToGround</altitudeMode>
          <tessellate>1</tessellate>
          <coordinates>-91.73086,16.046400000000002,423582.21179746627 -91.85033,16.1002,425644.76043286297</coordinates>
        </LineString>
      </Placemark>
      <Placemark>
        <name>rate2_part40</name>
        <styleUrl>#rate2_style</styleUrl>
        <LineString>
          <altitudeMode>relativeToGround</altitudeMode>
          <tessellate>1</tessellate>
          <coordinates>-91.85033,16.1002,425644.76043286297 -91.9698,16.154,427519.2667165075</coordinates>
        </LineString>
      </Placemark>
      <Placemark>
        <name>rate2_part41</name>
        <styleUrl>#rate2_style</styleUrl>
        <LineString>
          <altitudeMode>relativeToGround</altitudeMode>
          <tessellate>1</tessellate>
          <coordinates>-91.9698,16.154,427519.2667165075 -92.08927,16.207800000000002,429208.1944008599</coordinates>
        </LineString>
      </Placemark>
      <Placemark>
        <name>rate2_part42</name>
        <styleUrl>#rate2_style</styleUrl>
        <LineString>
          <altitudeMode>relativeToGround</altitudeMode>
          <tessellate>1</tessellate>
          <coordinates>-92.08927,16.207800000000002,429208.1944008599 -92.20874,16.2616,430713.7265806925</coordinates>
        </LineString>
      </Placemark>
      <Placemark>
        <name>rate2_part43</name>
        <styleUrl>#rate2_style</styleUrl>
        <LineString>
          <altitudeMode>relativeToGround</altitudeMode>
          <tessellate>1</tessellate>
          <coordinates>-92.20874,16.2616,430713.7265806925 -92.32821,16.3154,432037.7805080986</coordinates>
        </LineString>
      </Placemark>
      <Placemark>
        <name>rate2_part44</name>
        <styleUrl>#rate2_style</styleUrl>
        <LineString>
          <altitudeMode>relativeToGround</altitudeMode>
          <tessellate>1</tessellate>
          <coordinates>-92.32821,16.3154,432037.7805080986 -92.44768,16.3692,433182.02029268886</coordinates>
        </LineString>
      </Placemark>
      <Placemark>
        <name>rate2_part45</name>
        <styleUrl>#rate2_style</styleUrl>
        <LineString>
          <altitudeMode>relativeToGround</altitudeMode>
          <tessellate>1</tessellate>
          <coordinates>-92.44768,16.3692,433182.02029268886 -92.56715,16.423000000000002,434147.86769083893</coordinates>
        </LineString>
      </Placemark>
      <Placemark>
        <name>rate2_part46</name>
        <styleUrl>#rate2_style</styleUrl>
        <LineString>
          <altitudeMode>relativeToGround</altitudeMode>
          <tessellate>1</tessellate>
          <coordinates>-92.56715,16.423000000000002,434147.86769083893 -92.68662,16.4768,434936.5111522646</coordinates>
        </LineString>
      </Placemark>
      <Placemark>
        <name>rate2_part47</name>
        <styleUrl>#rate2_style</styleUrl>
        <LineString>
          <altitudeMode>relativeToGround</altitudeMode>
          <tessellate>1</tessellate>
          <coordinates>-92.68662,16.4768,434936.5111522646 -92.80609,16.5306,435548.91326148546</coordinates>
        </LineString>
      </Placemark>
      <Placemark>
        <name>rate2_part48</name>
        <styleUrl>#rate2_style</styleUrl>
        <LineString>
          <altitudeMode>relativeToGround</altitudeMode>
          <tessellate>1</tessellate>
          <coordinates>-92.80609,16.5306,435548.91326148546 -92.92556,16.584400000000002,435985.81668487</coordinates>
        </LineString>
      </Placemark>
      <Placemark>
        <name>rate2_part49</name>
        <styleUrl>#rate2_style</styleUrl>
        <LineString>
          <altitudeMode>relativeToGround</altitudeMode>
          <tessellate>1</tessellate>
          <coordinates>-92.92556,16.584400000000002,435985.81668487 -93.04503,16.6382,436247.74871011125</coordinates>
        </LineString>
      </Placemark>
      <Placemark>
        <name>rate2_part50</name>
        <styleUrl>#rate2_style</styleUrl>
        <LineString>
          <altitudeMode>relativeToGround</altitudeMode>
          <tessellate>1</tessellate>
          <coordinates>-93.04503,16.6382,436247.74871011125 -93.1645,16.692,436335.0244434462</coordinates>
        </LineString>
      </Placemark>
      <Placemark>
        <name>rate2_part51</name>
        <styleUrl>#rate2_style</styleUrl>
        <LineString>
          <altitudeMode>relativeToGround</altitudeMode>
          <tessellate>1</tessellate>
          <coordinates>-93.1645,16.692,436335.0244434462 -93.28397000000001,16.745800000000003,436247.74871011125</coordinates>
        </LineString>
      </Placemark>
      <Placemark>
        <name>rate2_part52</name>
        <styleUrl>#rate2_style</styleUrl>
        <LineString>
          <altitudeMode>relativeToGround</altitudeMode>
          <tessellate>1</tessellate>
          <coordinates>-93.28397000000001,16.745800000000003,436247.74871011125 -93.40344,16.7996,435985.81668487</coordinates>
        </LineString>
      </Placemark>
      <Placemark>
        <name>rate2_part53</name>
        <styleUrl>#rate2_style</styleUrl>
        <LineString>
          <altitudeMode>relativeToGround</altitudeMode>
          <tessellate>1</tessellate>
          <coordinates>-93.40344,16.7996,435985.81668487 -93.52291000000001,16.8534,435548.91326148546</coordinates>
        </LineString>
      </Placemark>
      <Placemark>
        <name>rate2_part54</name>
        <styleUrl>#rate2_style</styleUrl>
        <LineString>
          <altitudeMode>relativeToGround</altitudeMode>
          <tessellate>1</tessellate>
          <coordinates>-93.52291000000001,16.8534,435548.91326148546 -93.64238,16.9072,434936.5111522646</coordinates>
        </LineString>
      </Placemark>
      <Placemark>
        <name>rate2_part55</name>
        <styleUrl>#rate2_style</styleUrl>
        <LineString>
          <altitudeMode>relativeToGround</altitudeMode>
          <tessellate>1</tessellate>
          <coordinates>-93.64238,16.9072,434936.5111522646 -93.76185000000001,16.961000000000002,434147.86769083893</coordinates>
        </LineString>
      </Placemark>
      <Placemark>
        <name>rate2_part56</name>
        <styleUrl>#rate2_style</styleUrl>
        <LineString>
          <altitudeMode>relativeToGround</altitudeMode>
          <tessellate>1</tessellate>
          <coordinates>-93.76185000000001,16.961000000000002,434147.86769083893 -93.88132,17.0148,433182.02029268886</coordinates>
        </LineString>
      </Placemark>
      <Placemark>
        <name>rate2_part57</name>
        <styleUrl>#rate2_style</styleUrl>
        <LineString>
          <altitudeMode>relativeToGround</altitudeMode>
          <tessellate>1</tessellate>
          <coordinates>-93.88132,17.0148,433182.02029268886 -94.00079000000001,17.0686,432037.78050809854</coordinates>
        </LineString>
      </Placemark>
      <Placemark>
        <name>rate2_part58</name>
        <styleUrl>#rate2_style</styleUrl>
        <LineString>
          <altitudeMode>relativeToGround</altitudeMode>
          <tessellate>1</tessellate>
          <coordinates>-94.00079000000001,17.0686,432037.78050809854 -94.12026,17.122400000000003,430713.7265806926</coordinates>
        </LineString>
      </Placemark>
      <Placemark>
        <name>rate2_part59</name>
        <styleUrl>#rate2_style</styleUrl>
        <LineString>
          <altitudeMode>relativeToGround</altitudeMode>
          <tessellate>1</tessellate>
          <coordinates>-94.12026,17.122400000000003,430713.7265806926 -94.23973000000001,17.1762,429208.1944008599</coordinates>
        </LineString>
      </Placemark>
      <Placemark>
        <name>rate2_part60</name>
        <styleUrl>#rate2_style</styleUrl>
        <LineString>
          <altitudeMode>relativeToGround</altitudeMode>
          <tessellate>1</tessellate>
          <coordinates>-94.23973000000001,17.1762,429208.1944008599 -94.3592,17.23,427519.2667165075</coordinates>
        </LineString>
      </Placemark>
      <Placemark>
        <name>rate2_part61</name>
        <styleUrl>#rate2_style</styleUrl>
        <LineString>
          <altitudeMode>relativeToGround</altitudeMode>
          <tessellate>1</tessellate>
          <coordinates>-94.3592,17.23,427519.2667165075 -94.47867000000001,17.2838,425644.760432863</coordinates>
        </LineString>
      </Placemark>
      <Placemark>
        <name>rate2_part62</name>
        <styleUrl>#rate2_style</styleUrl>
        <LineString>
          <altitudeMode>relativeToGround</altitudeMode>
          <tessellate>1</tessellate>
          <coordinates>-94.47867000000001,17.2838,425644.760432863 -94.59814,17.337600000000002,423582.21179746627</coordinates>
        </LineString>
      </Placemark>
      <Placemark>
        <name>rate2_part63</name>
        <styleUrl>#rate2_style</styleUrl>
        <LineString>
          <altitudeMode>relativeToGround</altitudeMode>
          <tessellate>1</tessellate>
          <coordinates>-94.59814,17.337600000000002,423582.21179746627 -94.71761000000001,17.3914,421328.8592248019</coordinates>
        </LineString>
      </Placemark>
      <Placemark>
        <name>rate2_part64</name>
        <styleUrl>#rate2_style</styleUrl>
        <LineString>
          <altitudeMode>relativeToGround</altitudeMode>
          <tessellate>1</tessellate>
          <coordinates>-94.71761000000001,17.3914,421328.8592248019 -94.83708,17.4452,418881.62346570834</coordinates>
        </LineString>
      </Placemark>
      <Placemark>
        <name>rate2_part65</name>
        <styleUrl>#rate2_style</styleUrl>
        <LineString>
          <altitudeMode>relativeToGround</altitudeMode>
          <tessellate>1</tessellate>
          <coordinates>-94.83708,17.4452,418881.62346570834 -94.95655000000001,17.499000000000002,416237.0847678245</coordinates>
        </LineString>
      </Placemark>
      <Placemark>
        <name>rate2_part66</name>
        <styleUrl>#rate2_style</styleUrl>
        <LineString>
          <altitudeMode>relativeToGround</altitudeMode>
          <tessellate>1</tessellate>
          <coordinates>-94.95655000000001,17.499000000000002,416237.0847678245 -95.07602,17.5528,413391.45660248224</coordinates>
        </LineString>
      </Placemark>
      <Placemark>
        <name>rate2_part67</name>
        <styleUrl>#rate2_style</styleUrl>
        <LineString>
          <altitudeMode>relativeToGround</altitudeMode>
          <tessellate>1</tessellate>
          <coordinates>-95.07602,17.5528,413391.45660248224 -95.19549,17.6066,410340.5554475233</coordinates>
        </LineString>
      </Placemark>
      <Placemark>
        <name>rate2_part68</name>
        <styleUrl>#rate2_style</styleUrl>
        <LineString>
          <altitudeMode>relativeToGround</altitudeMode>
          <tessellate>1</tessellate>
          <coordinates>-95.19549,17.6066,410340.5554475233 -95.31496,17.660400000000003,407079.7660105413</coordinates>
        </LineString>
      </Placemark>
      <Placemark>
        <name>rate2_part69</name>
        <styleUrl>#rate2_style</styleUrl>
        <LineString>
          <altitudeMode>relativeToGround</altitudeMode>
          <tessellate>1</tessellate>
          <coordinates>-95.31496,17.660400000000003,407079.7660105413 -95.43443,17.7142,403604.00114786683</coordinates>
        </LineString>
      </Placemark>
      <Placemark>
        <name>rate2_part70</name>
        <styleUrl>#rate2_style</styleUrl>
        <LineString>
          <altitudeMode>relativeToGround</altitudeMode>
          <tessellate>1</tessellate>
          <coordinates>-95.43443,17.7142,403604.00114786683 -95.5539,17.768,399907.65557449975</coordinates>
        </LineString>
      </Placemark>
      <Placemark>
        <name>rate2_part71</name>
        <styleUrl>#rate2_style</styleUrl>
        <LineString>
          <altitudeMode>relativeToGround</altitudeMode>
          <tessellate>1</tessellate>
          <coordinates>-95.5539,17.768,399907.65557449975 -95.67337,17.821800000000003,395984.5522602786</coordinates>
        </LineString>
      </Placemark>
      <Placemark>
        <name>rate2_part72</name>
        <styleUrl>#rate2_style</styleUrl>
        <LineString>
          <altitudeMode>relativeToGround</altitudeMode>
          <tessellate>1</tessellate>
          <coordinates>-95.67337,17.821800000000003,395984.5522602786 -95.79284,17.875600000000002,391827.8801560821</coordinates>
        </LineString>
      </Placemark>
      <Placemark>
        <name>rate2_part73</name>
        <styleUrl>#rate2_style</styleUrl>
        <LineString>
          <altitudeMode>relativeToGround</altitudeMode>
          <tessellate>1</tessellate>
          <coordinates>-95.79284,17.875600000000002,391827.8801560821 -95.91231,17.9294,387430.121574975</coordinates>
        </LineString>
      </Placemark>
      <Placemark>
        <name>rate2_part74</name>
        <styleUrl>#rate2_style</styleUrl>
        <LineString>
          <altitudeMode>relativeToGround</altitudeMode>
          <tessellate>1</tessellate>
          <coordinates>-95.91231,17.9294,387430.121574975 -96.03178,17.9832,382782.9671455431</coordinates>
        </LineString>
      </Placemark>
      <Placemark>
        <name>rate2_part75</name>
        <styleUrl>#rate2_style</styleUrl>
        <LineString>
          <altitudeMode>relativeToGround</altitudeMode>
          <tessellate>1</tessellate>
          <coordinates>-96.03178,17.9832,382782.9671455431 -96.15125,18.037,377877.2157289284</coordinates>
        </LineString>
      </Placemark>
      <Placemark>
        <name>rate2_part76</name>
        <styleUrl>#rate2_style</styleUrl>
        <LineString>
          <altitudeMode>relativeToGround</altitudeMode>
          <tessellate>1</tessellate>
          <coordinates>-96.15125,18.037,377877.2157289284 -96.27072000000001,18.0908,372702.6560067736</coordinates>
        </LineString>
      </Placemark>
      <Placemark>
        <name>rate2_part77</name>
        <styleUrl>#rate2_style</styleUrl>
        <LineString>
          <altitudeMode>relativeToGround</altitudeMode>
          <tessellate>1</tessellate>
          <coordinates>-96.27072000000001,18.0908,372702.6560067736 -96.39019,18.1446,367247.9255477352</coordinates>
        </LineString>
      </Placemark>
      <Placemark>
        <name>rate2_part78</name>
        <styleUrl>#rate2_style</styleUrl>
        <LineString>
          <altitudeMode>relativeToGround</altitudeMode>
          <tessellate>1</tessellate>
          <coordinates>-96.39019,18.1446,367247.9255477352 -96.50966,18.1984,361500.3419650962</coordinates>
        </LineString>
      </Placemark>
      <Placemark>
        <name>rate2_part79</name>
        <styleUrl>#rate2_style</styleUrl>
        <LineString>
          <altitudeMode>relativeToGround</altitudeMode>
          <tessellate>1</tessellate>
          <coordinates>-96.50966,18.1984,361500.3419650962 -96.62913,18.252200000000002,355445.69917190337</coordinates>
        </LineString>
      </Placemark>
      <Placemark>
        <name>rate2_part80</name>
        <styleUrl>#rate2_style</styleUrl>
        <LineString>
          <altitudeMode>relativeToGround</altitudeMode>
          <tessellate>1</tessellate>
          <coordinates>-96.62913,18.252200000000002,355445.69917190337 -96.74860000000001,18.306,349068.0195547569</coordinates>
        </LineString>
      </Placemark>
      <Placemark>
        <name>rate2_part81</name>
        <styleUrl>#rate2_style</styleUrl>
        <LineString>
          <altitudeMode>relativeToGround</altitudeMode>
          <tessellate>1</tessellate>
          <coordinates>-96.74860000000001,18.306,349068.0195547569 -96.86807,18.3598,342349.24987373967</coordinates>
        </LineString>
      </Placemark>
      <Placemark>
        <name>rate2_part82</name>
        <styleUrl>#rate2_style</styleUrl>
        <LineString>
          <altitudeMode>relativeToGround</altitudeMode>
          <tessellate>1</tessellate>
          <coordinates>-96.86807,18.3598,342349.24987373967 -96.98754000000001,18.413600000000002,335268.88447856216</coordinates>
        </LineString>
      </Placemark>
      <Placemark>
        <name>rate2_part83</name>
        <styleUrl>#rate2_style</styleUrl>
        <LineString>
          <altitudeMode>relativeToGround</altitudeMode>
          <tessellate>1</tessellate>
          <coordinates>-96.98754000000001,18.413600000000002,335268.88447856216 -97.10701,18.4674,327803.4934332484</coordinates>
        </LineString>
      </Placemark>
      <Placemark>
        <name>rate2_part84</name>
        <styleUrl>#rate2_style</styleUrl>
        <LineString>
          <altitudeMode>relativeToGround</altitudeMode>
          <tessellate>1</tessellate>
          <coordinates>-97.10701,18.4674,327803.4934332484 -97.22648000000001,18.5212,319926.12445959984</coordinates>
        </LineString>
      </Placemark>
      <Placemark>
        <name>rate2_part85</name>
        <styleUrl>#rate2_style</styleUrl>
        <LineString>
          <altitudeMode>relativeToGround</altitudeMode>
          <tessellate>1</tessellate>
          <coordinates>-97.22648000000001,18.5212,319926.12445959984 -97.34595,18.575000000000003,311605.5347929365</coordinates>
        </LineString>
      </Placemark>
      <Placemark>
        <name>rate2_part86</name>
        <styleUrl>#rate2_style</styleUrl>
        <LineString>
          <altitudeMode>relativeToGround</altitudeMode>
          <tessellate>1</tessellate>
          <coordinates>-97.34595,18.575000000000003,311605.5347929365 -97.46542000000001,18.628800000000002,302805.18970552646</coordinates>
        </LineString>
      </Placemark>
      <Placemark>
        <name>rate2_part87</name>
        <styleUrl>#rate2_style</styleUrl>
        <LineString>
          <altitudeMode>relativeToGround</altitudeMode>
          <tessellate>1</tessellate>
          <coordinates>-97.46542000000001,18.628800000000002,302805.18970552646 -97.58489,18.6826,293481.9345526447</coordinates>
        </LineString>
      </Placemark>
      <Placemark>
        <name>rate2_part88</name>
        <styleUrl>#rate2_style</styleUrl>
        <LineString>
          <altitudeMode>relativeToGround</altitudeMode>
          <tessellate>1</tessellate>
          <coordinates>-97.58489,18.6826,293481.9345526447 -97.70436000000001,18.736400000000003,283584.19966930617</coordinates>
        </LineString>
      </Placemark>
      <Placemark>
        <name>rate2_part89</name>
        <styleUrl>#rate2_style</styleUrl>
        <LineString>
          <altitudeMode>relativeToGround</altitudeMode>
          <tessellate>1</tessellate>
          <coordinates>-97.70436000000001,18.736400000000003,283584.19966930617 -97.82383,18.790200000000002,273049.51948786544</coordinates>
        </LineString>
      </Placemark>
      <Placemark>
        <name>rate2_part90</name>
        <styleUrl>#rate2_style</styleUrl>
        <LineString>
          <altitudeMode>relativeToGround</altitudeMode>
          <tessellate>1</tessellate>
          <coordinates>-97.82383,18.790200000000002,273049.51948786544 -97.94330000000001,18.844,261801.0146660677</coordinates>
        </LineString>
      </Placemark>
      <Placemark>
        <name>rate2_part91</name>
        <styleUrl>#rate2_style</styleUrl>
        <LineString>
          <altitudeMode>relativeToGround</altitudeMode>
          <tessellate>1</tessellate>
          <coordinates>-97.94330000000001,18.844,261801.0146660677 -98.06277,18.8978,249742.25086069468</coordinates>
        </LineString>
      </Placemark>
      <Placemark>
        <name>rate2_part92</name>
        <styleUrl>#rate2_style</styleUrl>
        <LineString>
          <altitudeMode>relativeToGround</altitudeMode>
          <tessellate>1</tessellate>
          <coordinates>-98.06277,18.8978,249742.25086069468 -98.18224000000001,18.951600000000003,236749.4495176385</coordinates>
        </LineString>
      </Placemark>
      <Placemark>
        <name>rate2_part93</name>
        <styleUrl>#rate2_style</styleUrl>
        <LineString>
          <altitudeMode>relativeToGround</altitudeMode>
          <tessellate>1</tessellate>
          <coordinates>-98.18224000000001,18.951600000000003,236749.4495176385 -98.30171,19.0054,222659.15931306017</coordinates>
        </LineString>
      </Placemark>
      <Placemark>
        <name>rate2_part94</name>
        <styleUrl>#rate2_style</styleUrl>
        <LineString>
          <altitudeMode>relativeToGround</altitudeMode>
          <tessellate>1</tessellate>
          <coordinates>-98.30171,19.0054,222659.15931306017 -98.42118,19.0592,207247.65379190122</coordinates>
        </LineString>
      </Placemark>
      <Placemark>
        <name>rate2_part95</name>
        <styleUrl>#rate2_style</styleUrl>
        <LineString>
          <altitudeMode>relativeToGround</altitudeMode>
          <tessellate>1</tessellate>
          <coordinates>-98.42118,19.0592,207247.65379190122 -98.54065,19.113,190194.027707633</coordinates>
        </LineString>
      </Placemark>
      <Placemark>
        <name>rate2_part96</name>
        <styleUrl>#rate2_style</styleUrl>
        <LineString>
          <altitudeMode>relativeToGround</altitudeMode>
          <tessellate>1</tessellate>
          <coordinates>-98.54065,19.113,190194.027707633 -98.66012,19.166800000000002,171007.70668660314</coordinates>
        </LineString>
      </Placemark>
      <Placemark>
        <name>rate2_part97</name>
        <styleUrl>#rate2_style</styleUrl>
        <LineString>
          <altitudeMode>relativeToGround</altitudeMode>
          <tessellate>1</tessellate>
          <coordinates>-98.66012,19.166800000000002,171007.70668660314 -98.77959,19.2206,148866.358570114</coordinates>
        </LineString>
      </Placemark>
      <Placemark>
        <name>rate2_part98</name>
        <styleUrl>#rate2_style</styleUrl>
        <LineString>
          <altitudeMode>relativeToGround</altitudeMode>
          <tessellate>1</tessellate>
          <coordinates>-98.77959,19.2206,148866.358570114 -98.89906,19.2744,122173.80684416507</coordinates>
        </LineString>
      </Placemark>
      <Placemark>
        <name>rate2_part99</name>
        <styleUrl>#rate2_style</styleUrl>
        <LineString>
          <altitudeMode>relativeToGround</altitudeMode>
          <tessellate>1</tessellate>
          <coordinates>-98.89906,19.2744,122173.80684416507 -99.01853,19.328200000000002,86829.57353816778</coordinates>
        </LineString>
      </Placemark>
      <Placemark>
        <name>rate2_part100</name>
        <styleUrl>#rate2_style</styleUrl>
        <LineString>
          <altitudeMode>relativeToGround</altitudeMode>
          <tessellate>1</tessellate>
          <coordinates>-99.01853,19.328200000000002,86829.57353816778 -99.138,19.382,5.343562910405485E-11</coordinates>
        </LineString>
      </Placemark>
      <Placemark>
        <name>rate3_part1</name>
        <styleUrl>#rate3_style</styleUrl>
        <LineString>
          <altitudeMode>relativeToGround</altitudeMode>
          <tessellate>1</tessellate>
          <coordinates>-87.191,14.002,0.0 -87.21084,13.99834,13478.850436799547</coordinates>
        </LineString>
      </Placemark>
      <Placemark>
        <name>rate3_part2</name>
        <styleUrl>#rate3_style</styleUrl>
        <LineString>
          <altitudeMode>relativeToGround</altitudeMode>
          <tessellate>1</tessellate>
          <coordinates>-87.21084,13.99834,13478.850436799547 -87.23068,13.99468,18965.45615328937</coordinates>
        </LineString>
      </Placemark>
      <Placemark>
        <name>rate3_part3</name>
        <styleUrl>#rate3_style</styleUrl>
        <LineString>
          <altitudeMode>relativeToGround</altitudeMode>
          <tessellate>1</tessellate>
          <coordinates>-87.23068,13.99468,18965.45615328937 -87.25052000000001,13.99102,23109.031870984792</coordinates>
        </LineString>
      </Placemark>
      <Placemark>
        <name>rate3_part4</name>
        <styleUrl>#rate3_style</styleUrl>
        <LineString>
          <altitudeMode>relativeToGround</altitudeMode>
          <tessellate>1</tessellate>
          <coordinates>-87.25052000000001,13.99102,23109.031870984792 -87.27036,13.98736,26546.108751249365</coordinates>
        </LineString>
      </Placemark>
      <Placemark>
        <name>rate3_part5</name>
        <styleUrl>#rate3_style</styleUrl>
        <LineString>
          <altitudeMode>relativeToGround</altitudeMode>
          <tessellate>1</tessellate>
          <coordinates>-87.27036,13.98736,26546.108751249365 -87.2902,13.9837,29524.466710835695</coordinates>
        </LineString>
      </Placemark>
      <Placemark>
        <name>rate3_part6</name>
        <styleUrl>#rate3_style</styleUrl>
        <LineString>
          <altitudeMode>relativeToGround</altitudeMode>
          <tessellate>1</tessellate>
          <coordinates>-87.2902,13.9837,29524.466710835695 -87.31004,13.98004,32171.759171553727</coordinates>
        </LineString>
      </Placemark>
      <Placemark>
        <name>rate3_part7</name>
        <styleUrl>#rate3_style</styleUrl>
        <LineString>
          <altitudeMode>relativeToGround</altitudeMode>
          <tessellate>1</tessellate>
          <coordinates>-87.31004,13.98004,32171.759171553727 -87.32988,13.97638,34564.13966429335</coordinates>
        </LineString>
      </Placemark>
      <Placemark>
        <name>rate3_part8</name>
        <styleUrl>#rate3_style</styleUrl>
        <LineString>
          <altitudeMode>relativeToGround</altitudeMode>
          <tessellate>1</tessellate>
          <coordinates>-87.32988,13.97638,34564.13966429335 -87.34972,13.97272,36751.423403457724</coordinates>
        </LineString>
      </Placemark>
      <Placemark>
        <name>rate3_part9</name>
        <styleUrl>#rate3_style</styleUrl>
        <LineString>
          <altitudeMode>relativeToGround</altitudeMode>
          <tessellate>1</tessellate>
          <coordinates>-87.34972,13.97272,36751.423403457724 -87.36956,13.96906,38768.340208664886</coordinates>
        </LineString>
      </Placemark>
      <Placemark>
        <name>rate3_part10</name>
        <styleUrl>#rate3_style</styleUrl>
        <LineString>
          <altitudeMode>relativeToGround</altitudeMode>
          <tessellate>1</tessellate>
          <coordinates>-87.36956,13.96906,38768.340208664886 -87.3894,13.9654,40640.263185620046</coordinates>
        </LineString>
      </Placemark>
      <Placemark>
        <name>rate3_part11</name>
        <styleUrl>#rate3_style</styleUrl>
        <LineString>
          <altitudeMode>relativeToGround</altitudeMode>
          <tessellate>1</tessellate>
          <coordinates>-87.3894,13.9654,40640.263185620046 -87.40924,13.96174,42386.40690085992</coordinates>
        </LineString>
      </Placemark>
      <Placemark>
        <name>rate3_part12</name>
        <styleUrl>#rate3_style</styleUrl>
        <LineString>
          <altitudeMode>relativeToGround</altitudeMode>
          <tessellate>1</tessellate>
          <coordinates>-87.40924,13.96174,42386.40690085992 -87.42908,13.95808,44021.74118593204</coordinates>
        </LineString>
      </Placemark>
      <Placemark>
        <name>rate3_part13</name>
        <styleUrl>#rate3_style</styleUrl>
        <LineString>
          <altitudeMode>relativeToGround</altitudeMode>
          <tessellate>1</tessellate>
          <coordinates>-87.42908,13.95808,44021.74118593204 -87.44892,13.95442,45558.20028298115</coordinates>
        </LineString>
      </Placemark>
      <Placemark>
        <name>rate3_part14</name>
        <styleUrl>#rate3_style</styleUrl>
        <LineString>
          <altitudeMode>relativeToGround</altitudeMode>
          <tessellate>1</tessellate>
          <coordinates>-87.44892,13.95442,45558.20028298115 -87.46876,13.95076,47005.48093482698</coordinates>
        </LineString>
      </Placemark>
      <Placemark>
        <name>rate3_part15</name>
        <styleUrl>#rate3_style</styleUrl>
        <LineString>
          <altitudeMode>relativeToGround</altitudeMode>
          <tessellate>1</tessellate>
          <coordinates>-87.46876,13.95076,47005.48093482698 -87.4886,13.9471,48371.58847620841</coordinates>
        </LineString>
      </Placemark>
      <Placemark>
        <name>rate3_part16</name>
        <styleUrl>#rate3_style</styleUrl>
        <LineString>
          <altitudeMode>relativeToGround</altitudeMode>
          <tessellate>1</tessellate>
          <coordinates>-87.4886,13.9471,48371.58847620841 -87.50844000000001,13.94344,49663.22194960829</coordinates>
        </LineString>
      </Placemark>
      <Placemark>
        <name>rate3_part17</name>
        <styleUrl>#rate3_style</styleUrl>
        <LineString>
          <altitudeMode>relativeToGround</altitudeMode>
          <tessellate>1</tessellate>
          <coordinates>-87.50844000000001,13.94344,49663.22194960829 -87.52828,13.93978,50886.05276524767</coordinates>
        </LineString>
      </Placemark>
      <Placemark>
        <name>rate3_part18</name>
        <styleUrl>#rate3_style</styleUrl>
        <LineString>
          <altitudeMode>relativeToGround</altitudeMode>
          <tessellate>1</tessellate>
          <coordinates>-87.52828,13.93978,50886.05276524767 -87.54812,13.93612,52044.930843898735</coordinates>
        </LineString>
      </Placemark>
      <Placemark>
        <name>rate3_part19</name>
        <styleUrl>#rate3_style</styleUrl>
        <LineString>
          <altitudeMode>relativeToGround</altitudeMode>
          <tessellate>1</tessellate>
          <coordinates>-87.54812,13.93612,52044.930843898735 -87.56796,13.93246,53144.04007950426</coordinates>
        </LineString>
      </Placemark>
      <Placemark>
        <name>rate3_part20</name>
        <styleUrl>#rate3_style</styleUrl>
        <LineString>
          <altitudeMode>relativeToGround</altitudeMode>
          <tessellate>1</tessellate>
          <coordinates>-87.56796,13.93246,53144.04007950426 -87.5878,13.9288,54187.017580826745</coordinates>
        </LineString>
      </Placemark>
      <Placemark>
        <name>rate3_part21</name>
        <styleUrl>#rate3_style</styleUrl>
        <LineString>
          <altitudeMode>relativeToGround</altitudeMode>
          <tessellate>1</tessellate>
          <coordinates>-87.5878,13.9288,54187.017580826745 -87.60764,13.92514,55177.046509801665</coordinates>
        </LineString>
      </Placemark>
      <Placemark>
        <name>rate3_part22</name>
        <styleUrl>#rate3_style</styleUrl>
        <LineString>
          <altitudeMode>relativeToGround</altitudeMode>
          <tessellate>1</tessellate>
          <coordinates>-87.60764,13.92514,55177.046509801665 -87.62748,13.92148,56116.92933234967</coordinates>
        </LineString>
      </Placemark>
      <Placemark>
        <name>rate3_part23</name>
        <styleUrl>#rate3_style</styleUrl>
        <LineString>
          <altitudeMode>relativeToGround</altitudeMode>
          <tessellate>1</tessellate>
          <coordinates>-87.62748,13.92148,56116.92933234967 -87.64732000000001,13.91782,57009.14630781762</coordinates>
        </LineString>
      </Placemark>
      <Placemark>
        <name>rate3_part24</name>
        <styleUrl>#rate3_style</styleUrl>
        <LineString>
          <altitudeMode>relativeToGround</altitudeMode>
          <tessellate>1</tessellate>
          <coordinates>-87.64732000000001,13.91782,57009.14630781762 -87.66716,13.91416,57855.90269546835</coordinates>
        </LineString>
      </Placemark>
      <Placemark>
        <name>rate3_part25</name>
        <styleUrl>#rate3_style</styleUrl>
        <LineString>
          <altitudeMode>relativeToGround</altitudeMode>
          <tessellate>1</tessellate>
          <coordinates>-87.66716,13.91416,57855.90269546835 -87.687,13.9105,58659.16722538745</coordinates>
        </LineString>
      </Placemark>
      <Placemark>
        <name>rate3_part26</name>
        <styleUrl>#rate3_style</styleUrl>
        <LineString>
          <altitudeMode>relativeToGround</altitudeMode>
          <tessellate>1</tessellate>
          <coordinates>-87.687,13.9105,58659.16722538745 -87.70684,13.90684,59420.70372649212</coordinates>
        </LineString>
      </Placemark>
      <Placemark>
        <name>rate3_part27</name>
        <styleUrl>#rate3_style</styleUrl>
        <LineString>
          <altitudeMode>relativeToGround</altitudeMode>
          <tessellate>1</tessellate>
          <coordinates>-87.70684,13.90684,59420.70372649212 -87.72668,13.90318,60142.09733651013</coordinates>
        </LineString>
      </Placemark>
      <Placemark>
        <name>rate3_part28</name>
        <styleUrl>#rate3_style</styleUrl>
        <LineString>
          <altitudeMode>relativeToGround</altitudeMode>
          <tessellate>1</tessellate>
          <coordinates>-87.72668,13.90318,60142.09733651013 -87.74652,13.89952,60824.77637956494</coordinates>
        </LineString>
      </Placemark>
      <Placemark>
        <name>rate3_part29</name>
        <styleUrl>#rate3_style</styleUrl>
        <LineString>
          <altitudeMode>relativeToGround</altitudeMode>
          <tessellate>1</tessellate>
          <coordinates>-87.74652,13.89952,60824.77637956494 -87.76636,13.89586,61470.03074768243</coordinates>
        </LineString>
      </Placemark>
      <Placemark>
        <name>rate3_part30</name>
        <styleUrl>#rate3_style</styleUrl>
        <LineString>
          <altitudeMode>relativeToGround</altitudeMode>
          <tessellate>1</tessellate>
          <coordinates>-87.76636,13.89586,61470.03074768243 -87.78620000000001,13.8922,62079.02743701036</coordinates>
        </LineString>
      </Placemark>
      <Placemark>
        <name>rate3_part31</name>
        <styleUrl>#rate3_style</styleUrl>
        <LineString>
          <altitudeMode>relativeToGround</altitudeMode>
          <tessellate>1</tessellate>
          <coordinates>-87.78620000000001,13.8922,62079.02743701036 -87.80604,13.88854,62652.82374990185</coordinates>
        </LineString>
      </Placemark>
      <Placemark>
        <name>rate3_part32</name>
        <styleUrl>#rate3_style</styleUrl>
        <LineString>
          <altitudeMode>relativeToGround</altitudeMode>
          <tessellate>1</tessellate>
          <coordinates>-87.80604,13.88854,62652.82374990185 -87.82588,13.88488,63192.378567787455</coordinates>
        </LineString>
      </Placemark>
      <Placemark>
        <name>rate3_part33</name>
        <styleUrl>#rate3_style</styleUrl>
        <LineString>
          <altitudeMode>relativeToGround</altitudeMode>
          <tessellate>1</tessellate>
          <coordinates>-87.82588,13.88488,63192.378567787455 -87.84572,13.88122,63698.56201814906</coordinates>
        </LineString>
      </Placemark>
      <Placemark>
        <name>rate3_part34</name>
        <styleUrl>#rate3_style</styleUrl>
        <LineString>
          <altitudeMode>relativeToGround</altitudeMode>
          <tessellate>1</tessellate>
          <coordinates>-87.84572,13.88122,63698.56201814906 -87.86556,13.87756,64172.16379562497</coordinates>
        </LineString>
      </Placemark>
      <Placemark>
        <name>rate3_part35</name>
        <styleUrl>#rate3_style</styleUrl>
        <LineString>
          <altitudeMode>relativeToGround</altitudeMode>
          <tessellate>1</tessellate>
          <coordinates>-87.86556,13.87756,64172.16379562497 -87.8854,13.8739,64613.90034777483</coordinates>
        </LineString>
      </Placemark>
      <Placemark>
        <name>rate3_part36</name>
        <styleUrl>#rate3_style</styleUrl>
        <LineString>
          <altitudeMode>relativeToGround</altitudeMode>
          <tessellate>1</tessellate>
          <coordinates>-87.8854,13.8739,64613.90034777483 -87.90524,13.87024,65024.42109699209</coordinates>
        </LineString>
      </Placemark>
      <Placemark>
        <name>rate3_part37</name>
        <styleUrl>#rate3_style</styleUrl>
        <LineString>
          <altitudeMode>relativeToGround</altitudeMode>
          <tessellate>1</tessellate>
          <coordinates>-87.90524,13.87024,65024.42109699209 -87.92508,13.86658,65404.313839018636</coordinates>
        </LineString>
      </Placemark>
      <Placemark>
        <name>rate3_part38</name>
        <styleUrl>#rate3_style</styleUrl>
        <LineString>
          <altitudeMode>relativeToGround</altitudeMode>
          <tessellate>1</tessellate>
          <coordinates>-87.92508,13.86658,65404.313839018636 -87.94492,13.86292,65754.10943366092</coordinates>
        </LineString>
      </Placemark>
      <Placemark>
        <name>rate3_part39</name>
        <styleUrl>#rate3_style</styleUrl>
        <LineString>
          <altitudeMode>relativeToGround</altitudeMode>
          <tessellate>1</tessellate>
          <coordinates>-87.94492,13.86292,65754.10943366092 -87.96476,13.85926,66074.28588325408</coordinates>
        </LineString>
      </Placemark>
      <Placemark>
        <name>rate3_part40</name>
        <styleUrl>#rate3_style</styleUrl>
        <LineString>
          <altitudeMode>relativeToGround</altitudeMode>
          <tessellate>1</tessellate>
          <coordinates>-87.96476,13.85926,66074.28588325408 -87.9846,13.8556,66365.27187812343</coordinates>
        </LineString>
      </Placemark>
      <Placemark>
        <name>rate3_part41</name>
        <styleUrl>#rate3_style</styleUrl>
        <LineString>
          <altitudeMode>relativeToGround</altitudeMode>
          <tessellate>1</tessellate>
          <coordinates>-87.9846,13.8556,66365.27187812343 -88.00444,13.85194,66627.44987495476</coordinates>
        </LineString>
      </Placemark>
      <Placemark>
        <name>rate3_part42</name>
        <styleUrl>#rate3_style</styleUrl>
        <LineString>
          <altitudeMode>relativeToGround</altitudeMode>
          <tessellate>1</tessellate>
          <coordinates>-88.00444,13.85194,66627.44987495476 -88.02428,13.84828,66861.1587629851</coordinates>
        </LineString>
      </Placemark>
      <Placemark>
        <name>rate3_part43</name>
        <styleUrl>#rate3_style</styleUrl>
        <LineString>
          <altitudeMode>relativeToGround</altitudeMode>
          <tessellate>1</tessellate>
          <coordinates>-88.02428,13.84828,66861.1587629851 -88.04412,13.84462,67066.69616378688</coordinates>
        </LineString>
      </Placemark>
      <Placemark>
        <name>rate3_part44</name>
        <styleUrl>#rate3_style</styleUrl>
        <LineString>
          <altitudeMode>relativeToGround</altitudeMode>
          <tessellate>1</tessellate>
          <coordinates>-88.04412,13.84462,67066.69616378688 -88.06396,13.84096,67244.32040276288</coordinates>
        </LineString>
      </Placemark>
      <Placemark>
        <name>rate3_part45</name>
        <styleUrl>#rate3_style</styleUrl>
        <LineString>
          <altitudeMode>relativeToGround</altitudeMode>
          <tessellate>1</tessellate>
          <coordinates>-88.06396,13.84096,67244.32040276288 -88.0838,13.8373,67394.2521839977</coordinates>
        </LineString>
      </Placemark>
      <Placemark>
        <name>rate3_part46</name>
        <styleUrl>#rate3_style</styleUrl>
        <LineString>
          <altitudeMode>relativeToGround</altitudeMode>
          <tessellate>1</tessellate>
          <coordinates>-88.0838,13.8373,67394.2521839977 -88.10364,13.83364,67516.6759945885</coordinates>
        </LineString>
      </Placemark>
      <Placemark>
        <name>rate3_part47</name>
        <styleUrl>#rate3_style</styleUrl>
        <LineString>
          <altitudeMode>relativeToGround</altitudeMode>
          <tessellate>1</tessellate>
          <coordinates>-88.10364,13.83364,67516.6759945885 -88.12348,13.82998,67611.74125980877</coordinates>
        </LineString>
      </Placemark>
      <Placemark>
        <name>rate3_part48</name>
        <styleUrl>#rate3_style</styleUrl>
        <LineString>
          <altitudeMode>relativeToGround</altitudeMode>
          <tessellate>1</tessellate>
          <coordinates>-88.12348,13.82998,67611.74125980877 -88.14332,13.82632,67679.56326628836</coordinates>
        </LineString>
      </Placemark>
      <Placemark>
        <name>rate3_part49</name>
        <styleUrl>#rate3_style</styleUrl>
        <LineString>
          <altitudeMode>relativeToGround</altitudeMode>
          <tessellate>1</tessellate>
          <coordinates>-88.14332,13.82632,67679.56326628836 -88.16316,13.82266,67720.22386669178</coordinates>
        </LineString>
      </Placemark>
      <Placemark>
        <name>rate3_part50</name>
        <styleUrl>#rate3_style</styleUrl>
        <LineString>
          <altitudeMode>relativeToGround</altitudeMode>
          <tessellate>1</tessellate>
          <coordinates>-88.16316,13.82266,67720.22386669178 -88.183,13.818999999999999,67733.77197603343</coordinates>
        </LineString>
      </Placemark>
      <Placemark>
        <name>rate3_part51</name>
        <styleUrl>#rate3_style</styleUrl>
        <LineString>
          <altitudeMode>relativeToGround</altitudeMode>
          <tessellate>1</tessellate>
          <coordinates>-88.183,13.818999999999999,67733.77197603343 -88.20284,13.815339999999999,67720.22386669178</coordinates>
        </LineString>
      </Placemark>
      <Placemark>
        <name>rate3_part52</name>
        <styleUrl>#rate3_style</styleUrl>
        <LineString>
          <altitudeMode>relativeToGround</altitudeMode>
          <tessellate>1</tessellate>
          <coordinates>-88.20284,13.815339999999999,67720.22386669178 -88.22268,13.811679999999999,67679.56326628836</coordinates>
        </LineString>
      </Placemark>
      <Placemark>
        <name>rate3_part53</name>
        <styleUrl>#rate3_style</styleUrl>
        <LineString>
          <altitudeMode>relativeToGround</altitudeMode>
          <tessellate>1</tessellate>
          <coordinates>-88.22268,13.811679999999999,67679.56326628836 -88.24252,13.808019999999999,67611.74125980877</coordinates>
        </LineString>
      </Placemark>
      <Placemark>
        <name>rate3_part54</name>
        <styleUrl>#rate3_style</styleUrl>
        <LineString>
          <altitudeMode>relativeToGround</altitudeMode>
          <tessellate>1</tessellate>
          <coordinates>-88.24252,13.808019999999999,67611.74125980877 -88.26236,13.804359999999999,67516.6759945885</coordinates>
        </LineString>
      </Placemark>
      <Placemark>
        <name>rate3_part55</name>
        <styleUrl>#rate3_style</styleUrl>
        <LineString>
          <altitudeMode>relativeToGround</altitudeMode>
          <tessellate>1</tessellate>
          <coordinates>-88.26236,13.804359999999999,67516.6759945885 -88.2822,13.800699999999999,67394.2521839977</coordinates>
        </LineString>
      </Placemark>
      <Placemark>
        <name>rate3_part56</name>
        <styleUrl>#rate3_style</styleUrl>
        <LineString>
          <altitudeMode>relativeToGround</altitudeMode>
          <tessellate>1</tessellate>
          <coordinates>-88.2822,13.800699999999999,67394.2521839977 -88.30204,13.797039999999999,67244.32040276288</coordinates>
        </LineString>
      </Placemark>
      <Placemark>
        <name>rate3_part57</name>
        <styleUrl>#rate3_style</styleUrl>
        <LineString>
          <altitudeMode>relativeToGround</altitudeMode>
          <tessellate>1</tessellate>
          <coordinates>-88.30204,13.797039999999999,67244.32040276288 -88.32188,13.793379999999999,67066.69616378688</coordinates>
        </LineString>
      </Placemark>
      <Placemark>
        <name>rate3_part58</name>
        <styleUrl>#rate3_style</styleUrl>
        <LineString>
          <altitudeMode>relativeToGround</altitudeMode>
          <tessellate>1</tessellate>
          <coordinates>-88.32188,13.793379999999999,67066.69616378688 -88.34172,13.789719999999999,66861.1587629851</coordinates>
        </LineString>
      </Placemark>
      <Placemark>
        <name>rate3_part59</name>
        <styleUrl>#rate3_style</styleUrl>
        <LineString>
          <altitudeMode>relativeToGround</altitudeMode>
          <tessellate>1</tessellate>
          <coordinates>-88.34172,13.789719999999999,66861.1587629851 -88.36156,13.786059999999999,66627.44987495476</coordinates>
        </LineString>
      </Placemark>
      <Placemark>
        <name>rate3_part60</name>
        <styleUrl>#rate3_style</styleUrl>
        <LineString>
          <altitudeMode>relativeToGround</altitudeMode>
          <tessellate>1</tessellate>
          <coordinates>-88.36156,13.786059999999999,66627.44987495476 -88.3814,13.782399999999999,66365.27187812343</coordinates>
        </LineString>
      </Placemark>
      <Placemark>
        <name>rate3_part61</name>
        <styleUrl>#rate3_style</styleUrl>
        <LineString>
          <altitudeMode>relativeToGround</altitudeMode>
          <tessellate>1</tessellate>
          <coordinates>-88.3814,13.782399999999999,66365.27187812343 -88.40124,13.778739999999999,66074.28588325408</coordinates>
        </LineString>
      </Placemark>
      <Placemark>
        <name>rate3_part62</name>
        <styleUrl>#rate3_style</styleUrl>
        <LineString>
          <altitudeMode>relativeToGround</altitudeMode>
          <tessellate>1</tessellate>
          <coordinates>-88.40124,13.778739999999999,66074.28588325408 -88.42108,13.775079999999999,65754.10943366092</coordinates>
        </LineString>
      </Placemark>
      <Placemark>
        <name>rate3_part63</name>
        <styleUrl>#rate3_style</styleUrl>
        <LineString>
          <altitudeMode>relativeToGround</altitudeMode>
          <tessellate>1</tessellate>
          <coordinates>-88.42108,13.775079999999999,65754.10943366092 -88.44092,13.771419999999999,65404.31383901863</coordinates>
        </LineString>
      </Placemark>
      <Placemark>
        <name>rate3_part64</name>
        <styleUrl>#rate3_style</styleUrl>
        <LineString>
          <altitudeMode>relativeToGround</altitudeMode>
          <tessellate>1</tessellate>
          <coordinates>-88.44092,13.771419999999999,65404.31383901863 -88.46076,13.767759999999999,65024.42109699209</coordinates>
        </LineString>
      </Placemark>
      <Placemark>
        <name>rate3_part65</name>
        <styleUrl>#rate3_style</styleUrl>
        <LineString>
          <altitudeMode>relativeToGround</altitudeMode>
          <tessellate>1</tessellate>
          <coordinates>-88.46076,13.767759999999999,65024.42109699209 -88.4806,13.7641,64613.90034777483</coordinates>
        </LineString>
      </Placemark>
      <Placemark>
        <name>rate3_part66</name>
        <styleUrl>#rate3_style</styleUrl>
        <LineString>
          <altitudeMode>relativeToGround</altitudeMode>
          <tessellate>1</tessellate>
          <coordinates>-88.4806,13.7641,64613.90034777483 -88.50044,13.76044,64172.16379562496</coordinates>
        </LineString>
      </Placemark>
      <Placemark>
        <name>rate3_part67</name>
        <styleUrl>#rate3_style</styleUrl>
        <LineString>
          <altitudeMode>relativeToGround</altitudeMode>
          <tessellate>1</tessellate>
          <coordinates>-88.50044,13.76044,64172.16379562496 -88.52028,13.75678,63698.56201814906</coordinates>
        </LineString>
      </Placemark>
      <Placemark>
        <name>rate3_part68</name>
        <styleUrl>#rate3_style</styleUrl>
        <LineString>
          <altitudeMode>relativeToGround</altitudeMode>
          <tessellate>1</tessellate>
          <coordinates>-88.52028,13.75678,63698.56201814906 -88.54012,13.75312,63192.378567787455</coordinates>
        </LineString>
      </Placemark>
      <Placemark>
        <name>rate3_part69</name>
        <styleUrl>#rate3_style</styleUrl>
        <LineString>
          <altitudeMode>relativeToGround</altitudeMode>
          <tessellate>1</tessellate>
          <coordinates>-88.54012,13.75312,63192.378567787455 -88.55996,13.74946,62652.82374990184</coordinates>
        </LineString>
      </Placemark>
      <Placemark>
        <name>rate3_part70</name>
        <styleUrl>#rate3_style</styleUrl>
        <LineString>
          <altitudeMode>relativeToGround</altitudeMode>
          <tessellate>1</tessellate>
          <coordinates>-88.55996,13.74946,62652.82374990184 -88.5798,13.7458,62079.02743701035</coordinates>
        </LineString>
      </Placemark>
      <Placemark>
        <name>rate3_part71</name>
        <styleUrl>#rate3_style</styleUrl>
        <LineString>
          <altitudeMode>relativeToGround</altitudeMode>
          <tessellate>1</tessellate>
          <coordinates>-88.5798,13.7458,62079.02743701035 -88.59964,13.74214,61470.03074768243</coordinates>
        </LineString>
      </Placemark>
      <Placemark>
        <name>rate3_part72</name>
        <styleUrl>#rate3_style</styleUrl>
        <LineString>
          <altitudeMode>relativeToGround</altitudeMode>
          <tessellate>1</tessellate>
          <coordinates>-88.59964,13.74214,61470.03074768243 -88.61948,13.73848,60824.77637956495</coordinates>
        </LineString>
      </Placemark>
      <Placemark>
        <name>rate3_part73</name>
        <styleUrl>#rate3_style</styleUrl>
        <LineString>
          <altitudeMode>relativeToGround</altitudeMode>
          <tessellate>1</tessellate>
          <coordinates>-88.61948,13.73848,60824.77637956495 -88.63932,13.73482,60142.09733651013</coordinates>
        </LineString>
      </Placemark>
      <Placemark>
        <name>rate3_part74</name>
        <styleUrl>#rate3_style</styleUrl>
        <LineString>
          <altitudeMode>relativeToGround</altitudeMode>
          <tessellate>1</tessellate>
          <coordinates>-88.63932,13.73482,60142.09733651013 -88.65916,13.73116,59420.70372649212</coordinates>
        </LineString>
      </Placemark>
      <Placemark>
        <name>rate3_part75</name>
        <styleUrl>#rate3_style</styleUrl>
        <LineString>
          <altitudeMode>relativeToGround</altitudeMode>
          <tessellate>1</tessellate>
          <coordinates>-88.65916,13.73116,59420.70372649212 -88.679,13.7275,58659.16722538744</coordinates>
        </LineString>
      </Placemark>
      <Placemark>
        <name>rate3_part76</name>
        <styleUrl>#rate3_style</styleUrl>
        <LineString>
          <altitudeMode>relativeToGround</altitudeMode>
          <tessellate>1</tessellate>
          <coordinates>-88.679,13.7275,58659.16722538744 -88.69884,13.72384,57855.90269546835</coordinates>
        </LineString>
      </Placemark>
      <Placemark>
        <name>rate3_part77</name>
        <styleUrl>#rate3_style</styleUrl>
        <LineString>
          <altitudeMode>relativeToGround</altitudeMode>
          <tessellate>1</tessellate>
          <coordinates>-88.69884,13.72384,57855.90269546835 -88.71867999999999,13.72018,57009.14630781761</coordinates>
        </LineString>
      </Placemark>
      <Placemark>
        <name>rate3_part78</name>
        <styleUrl>#rate3_style</styleUrl>
        <LineString>
          <altitudeMode>relativeToGround</altitudeMode>
          <tessellate>1</tessellate>
          <coordinates>-88.71867999999999,13.72018,57009.14630781761 -88.73852,13.71652,56116.92933234967</coordinates>
        </LineString>
      </Placemark>
      <Placemark>
        <name>rate3_part79</name>
        <styleUrl>#rate3_style</styleUrl>
        <LineString>
          <altitudeMode>relativeToGround</altitudeMode>
          <tessellate>1</tessellate>
          <coordinates>-88.73852,13.71652,56116.92933234967 -88.75836,13.71286,55177.046509801665</coordinates>
        </LineString>
      </Placemark>
      <Placemark>
        <name>rate3_part80</name>
        <styleUrl>#rate3_style</styleUrl>
        <LineString>
          <altitudeMode>relativeToGround</altitudeMode>
          <tessellate>1</tessellate>
          <coordinates>-88.75836,13.71286,55177.046509801665 -88.7782,13.7092,54187.01758082673</coordinates>
        </LineString>
      </Placemark>
      <Placemark>
        <name>rate3_part81</name>
        <styleUrl>#rate3_style</styleUrl>
        <LineString>
          <altitudeMode>relativeToGround</altitudeMode>
          <tessellate>1</tessellate>
          <coordinates>-88.7782,13.7092,54187.01758082673 -88.79804,13.70554,53144.04007950426</coordinates>
        </LineString>
      </Placemark>
      <Placemark>
        <name>rate3_part82</name>
        <styleUrl>#rate3_style</styleUrl>
        <LineString>
          <altitudeMode>relativeToGround</altitudeMode>
          <tessellate>1</tessellate>
          <coordinates>-88.79804,13.70554,53144.04007950426 -88.81788,13.70188,52044.930843898735</coordinates>
        </LineString>
      </Placemark>
      <Placemark>
        <name>rate3_part83</name>
        <styleUrl>#rate3_style</styleUrl>
        <LineString>
          <altitudeMode>relativeToGround</altitudeMode>
          <tessellate>1</tessellate>
          <coordinates>-88.81788,13.70188,52044.930843898735 -88.83772,13.69822,50886.05276524764</coordinates>
        </LineString>
      </Placemark>
      <Placemark>
        <name>rate3_part84</name>
        <styleUrl>#rate3_style</styleUrl>
        <LineString>
          <altitudeMode>relativeToGround</altitudeMode>
          <tessellate>1</tessellate>
          <coordinates>-88.83772,13.69822,50886.05276524764 -88.85755999999999,13.69456,49663.22194960829</coordinates>
        </LineString>
      </Placemark>
      <Placemark>
        <name>rate3_part85</name>
        <styleUrl>#rate3_style</styleUrl>
        <LineString>
          <altitudeMode>relativeToGround</altitudeMode>
          <tessellate>1</tessellate>
          <coordinates>-88.85755999999999,13.69456,49663.22194960829 -88.8774,13.6909,48371.5884762084</coordinates>
        </LineString>
      </Placemark>
      <Placemark>
        <name>rate3_part86</name>
        <styleUrl>#rate3_style</styleUrl>
        <LineString>
          <altitudeMode>relativeToGround</altitudeMode>
          <tessellate>1</tessellate>
          <coordinates>-88.8774,13.6909,48371.5884762084 -88.89724,13.68724,47005.480934826985</coordinates>
        </LineString>
      </Placemark>
      <Placemark>
        <name>rate3_part87</name>
        <styleUrl>#rate3_style</styleUrl>
        <LineString>
          <altitudeMode>relativeToGround</altitudeMode>
          <tessellate>1</tessellate>
          <coordinates>-88.89724,13.68724,47005.480934826985 -88.91708,13.68358,45558.20028298116</coordinates>
        </LineString>
      </Placemark>
      <Placemark>
        <name>rate3_part88</name>
        <styleUrl>#rate3_style</styleUrl>
        <LineString>
          <altitudeMode>relativeToGround</altitudeMode>
          <tessellate>1</tessellate>
          <coordinates>-88.91708,13.68358,45558.20028298116 -88.93692,13.67992,44021.74118593204</coordinates>
        </LineString>
      </Placemark>
      <Placemark>
        <name>rate3_part89</name>
        <styleUrl>#rate3_style</styleUrl>
        <LineString>
          <altitudeMode>relativeToGround</altitudeMode>
          <tessellate>1</tessellate>
          <coordinates>-88.93692,13.67992,44021.74118593204 -88.95676,13.67626,42386.406900859925</coordinates>
        </LineString>
      </Placemark>
      <Placemark>
        <name>rate3_part90</name>
        <styleUrl>#rate3_style</styleUrl>
        <LineString>
          <altitudeMode>relativeToGround</altitudeMode>
          <tessellate>1</tessellate>
          <coordinates>-88.95676,13.67626,42386.406900859925 -88.9766,13.6726,40640.26318562005</coordinates>
        </LineString>
      </Placemark>
      <Placemark>
        <name>rate3_part91</name>
        <styleUrl>#rate3_style</styleUrl>
        <LineString>
          <altitudeMode>relativeToGround</altitudeMode>
          <tessellate>1</tessellate>
          <coordinates>-88.9766,13.6726,40640.26318562005 -88.99643999999999,13.66894,38768.340208664886</coordinates>
        </LineString>
      </Placemark>
      <Placemark>
        <name>rate3_part92</name>
        <styleUrl>#rate3_style</styleUrl>
        <LineString>
          <altitudeMode>relativeToGround</altitudeMode>
          <tessellate>1</tessellate>
          <coordinates>-88.99643999999999,13.66894,38768.340208664886 -89.01628,13.66528,36751.42340345772</coordinates>
        </LineString>
      </Placemark>
      <Placemark>
        <name>rate3_part93</name>
        <styleUrl>#rate3_style</styleUrl>
        <LineString>
          <altitudeMode>relativeToGround</altitudeMode>
          <tessellate>1</tessellate>
          <coordinates>-89.01628,13.66528,36751.42340345772 -89.03612,13.66162,34564.13966429333</coordinates>
        </LineString>
      </Placemark>
      <Placemark>
        <name>rate3_part94</name>
        <styleUrl>#rate3_style</styleUrl>
        <LineString>
          <altitudeMode>relativeToGround</altitudeMode>
          <tessellate>1</tessellate>
          <coordinates>-89.03612,13.66162,34564.13966429333 -89.05596,13.65796,32171.75917155372</coordinates>
        </LineString>
      </Placemark>
      <Placemark>
        <name>rate3_part95</name>
        <styleUrl>#rate3_style</styleUrl>
        <LineString>
          <altitudeMode>relativeToGround</altitudeMode>
          <tessellate>1</tessellate>
          <coordinates>-89.05596,13.65796,32171.75917155372 -89.0758,13.6543,29524.466710835677</coordinates>
        </LineString>
      </Placemark>
      <Placemark>
        <name>rate3_part96</name>
        <styleUrl>#rate3_style</styleUrl>
        <LineString>
          <altitudeMode>relativeToGround</altitudeMode>
          <tessellate>1</tessellate>
          <coordinates>-89.0758,13.6543,29524.466710835677 -89.09564,13.65064,26546.10875124939</coordinates>
        </LineString>
      </Placemark>
      <Placemark>
        <name>rate3_part97</name>
        <styleUrl>#rate3_style</styleUrl>
        <LineString>
          <altitudeMode>relativeToGround</altitudeMode>
          <tessellate>1</tessellate>
          <coordinates>-89.09564,13.65064,26546.10875124939 -89.11547999999999,13.64698,23109.031870984807</coordinates>
        </LineString>
      </Placemark>
      <Placemark>
        <name>rate3_part98</name>
        <styleUrl>#rate3_style</styleUrl>
        <LineString>
          <altitudeMode>relativeToGround</altitudeMode>
          <tessellate>1</tessellate>
          <coordinates>-89.11547999999999,13.64698,23109.031870984807 -89.13532,13.64332,18965.456153289382</coordinates>
        </LineString>
      </Placemark>
      <Placemark>
        <name>rate3_part99</name>
        <styleUrl>#rate3_style</styleUrl>
        <LineString>
          <altitudeMode>relativeToGround</altitudeMode>
          <tessellate>1</tessellate>
          <coordinates>-89.13532,13.64332,18965.456153289382 -89.15516,13.63966,13478.850436799541</coordinates>
        </LineString>
      </Placemark>
      <Placemark>
        <name>rate3_part100</name>
        <styleUrl>#rate3_style</styleUrl>
        <LineString>
          <altitudeMode>relativeToGround</altitudeMode>
          <tessellate>1</tessellate>
          <coordinates>-89.15516,13.63966,13478.850436799541 -89.175,13.636,8.294994704462603E-12</coordinates>
        </LineString>
      </Placemark>
      <Placemark>
        <name>rate4_part1</name>
        <styleUrl>#rate4_style</styleUrl>
        <LineString>
          <altitudeMode>relativeToGround</altitudeMode>
          <tessellate>1</tessellate>
          <coordinates>-79.548,8.957,0.0 -79.64427,9.00379,72370.42839296679</coordinates>
        </LineString>
      </Placemark>
      <Placemark>
        <name>rate4_part2</name>
        <styleUrl>#rate4_style</styleUrl>
        <LineString>
          <altitudeMode>relativeToGround</altitudeMode>
          <tessellate>1</tessellate>
          <coordinates>-79.64427,9.00379,72370.42839296679 -79.74054,9.05058,101829.02413801683</coordinates>
        </LineString>
      </Placemark>
      <Placemark>
        <name>rate4_part3</name>
        <styleUrl>#rate4_style</styleUrl>
        <LineString>
          <altitudeMode>relativeToGround</altitudeMode>
          <tessellate>1</tessellate>
          <coordinates>-79.74054,9.05058,101829.02413801683 -79.83681,9.097370000000002,124076.6446731932</coordinates>
        </LineString>
      </Placemark>
      <Placemark>
        <name>rate4_part4</name>
        <styleUrl>#rate4_style</styleUrl>
        <LineString>
          <altitudeMode>relativeToGround</altitudeMode>
          <tessellate>1</tessellate>
          <coordinates>-79.83681,9.097370000000002,124076.6446731932 -79.93308,9.144160000000001,142530.94293925297</coordinates>
        </LineString>
      </Placemark>
      <Placemark>
        <name>rate4_part5</name>
        <styleUrl>#rate4_style</styleUrl>
        <LineString>
          <altitudeMode>relativeToGround</altitudeMode>
          <tessellate>1</tessellate>
          <coordinates>-79.93308,9.144160000000001,142530.94293925297 -80.02935000000001,9.19095,158522.29490606394</coordinates>
        </LineString>
      </Placemark>
      <Placemark>
        <name>rate4_part6</name>
        <styleUrl>#rate4_style</styleUrl>
        <LineString>
          <altitudeMode>relativeToGround</altitudeMode>
          <tessellate>1</tessellate>
          <coordinates>-80.02935000000001,9.19095,158522.29490606394 -80.12562,9.23774,172736.09528629325</coordinates>
        </LineString>
      </Placemark>
      <Placemark>
        <name>rate4_part7</name>
        <styleUrl>#rate4_style</styleUrl>
        <LineString>
          <altitudeMode>relativeToGround</altitudeMode>
          <tessellate>1</tessellate>
          <coordinates>-80.12562,9.23774,172736.09528629325 -80.22189,9.28453,185581.2264011729</coordinates>
        </LineString>
      </Placemark>
      <Placemark>
        <name>rate4_part8</name>
        <styleUrl>#rate4_style</styleUrl>
        <LineString>
          <altitudeMode>relativeToGround</altitudeMode>
          <tessellate>1</tessellate>
          <coordinates>-80.22189,9.28453,185581.2264011729 -80.31816,9.33132,197325.15530390225</coordinates>
        </LineString>
      </Placemark>
      <Placemark>
        <name>rate4_part9</name>
        <styleUrl>#rate4_style</styleUrl>
        <LineString>
          <altitudeMode>relativeToGround</altitudeMode>
          <tessellate>1</tessellate>
          <coordinates>-80.31816,9.33132,197325.15530390225 -80.41443,9.378110000000001,208154.3527870427</coordinates>
        </LineString>
      </Placemark>
      <Placemark>
        <name>rate4_part10</name>
        <styleUrl>#rate4_style</styleUrl>
        <LineString>
          <altitudeMode>relativeToGround</altitudeMode>
          <tessellate>1</tessellate>
          <coordinates>-80.41443,9.378110000000001,208154.3527870427 -80.5107,9.424900000000001,218205.05172432165</coordinates>
        </LineString>
      </Placemark>
      <Placemark>
        <name>rate4_part11</name>
        <styleUrl>#rate4_style</styleUrl>
        <LineString>
          <altitudeMode>relativeToGround</altitudeMode>
          <tessellate>1</tessellate>
          <coordinates>-80.5107,9.424900000000001,218205.05172432165 -80.60697,9.47169,227580.41865936728</coordinates>
        </LineString>
      </Placemark>
      <Placemark>
        <name>rate4_part12</name>
        <styleUrl>#rate4_style</styleUrl>
        <LineString>
          <altitudeMode>relativeToGround</altitudeMode>
          <tessellate>1</tessellate>
          <coordinates>-80.60697,9.47169,227580.41865936728 -80.70324000000001,9.51848,236360.8293725287</coordinates>
        </LineString>
      </Placemark>
      <Placemark>
        <name>rate4_part13</name>
        <styleUrl>#rate4_style</styleUrl>
        <LineString>
          <altitudeMode>relativeToGround</altitudeMode>
          <tessellate>1</tessellate>
          <coordinates>-80.70324000000001,9.51848,236360.8293725287 -80.79951,9.56527,244610.3610060378</coordinates>
        </LineString>
      </Placemark>
      <Placemark>
        <name>rate4_part14</name>
        <styleUrl>#rate4_style</styleUrl>
        <LineString>
          <altitudeMode>relativeToGround</altitudeMode>
          <tessellate>1</tessellate>
          <coordinates>-80.79951,9.56527,244610.3610060378 -80.89578,9.61206,252381.07715650232</coordinates>
        </LineString>
      </Placemark>
      <Placemark>
        <name>rate4_part15</name>
        <styleUrl>#rate4_style</styleUrl>
        <LineString>
          <altitudeMode>relativeToGround</altitudeMode>
          <tessellate>1</tessellate>
          <coordinates>-80.89578,9.61206,252381.07715650232 -80.99205,9.658850000000001,259715.95993928896</coordinates>
        </LineString>
      </Placemark>
      <Placemark>
        <name>rate4_part16</name>
        <styleUrl>#rate4_style</styleUrl>
        <LineString>
          <altitudeMode>relativeToGround</altitudeMode>
          <tessellate>1</tessellate>
          <coordinates>-80.99205,9.658850000000001,259715.95993928896 -81.08832,9.70564,266650.97774625564</coordinates>
        </LineString>
      </Placemark>
      <Placemark>
        <name>rate4_part17</name>
        <styleUrl>#rate4_style</styleUrl>
        <LineString>
          <altitudeMode>relativeToGround</altitudeMode>
          <tessellate>1</tessellate>
          <coordinates>-81.08832,9.70564,266650.97774625564 -81.18459,9.75243,273216.5814225403</coordinates>
        </LineString>
      </Placemark>
      <Placemark>
        <name>rate4_part18</name>
        <styleUrl>#rate4_style</styleUrl>
        <LineString>
          <altitudeMode>relativeToGround</altitudeMode>
          <tessellate>1</tessellate>
          <coordinates>-81.18459,9.75243,273216.5814225403 -81.28086,9.79922,279438.8110852585</coordinates>
        </LineString>
      </Placemark>
      <Placemark>
        <name>rate4_part19</name>
        <styleUrl>#rate4_style</styleUrl>
        <LineString>
          <altitudeMode>relativeToGround</altitudeMode>
          <tessellate>1</tessellate>
          <coordinates>-81.28086,9.79922,279438.8110852585 -81.37713,9.84601,285340.1308309151</coordinates>
        </LineString>
      </Placemark>
      <Placemark>
        <name>rate4_part20</name>
        <styleUrl>#rate4_style</styleUrl>
        <LineString>
          <altitudeMode>relativeToGround</altitudeMode>
          <tessellate>1</tessellate>
          <coordinates>-81.37713,9.84601,285340.1308309151 -81.4734,9.892800000000001,290940.0689657623</coordinates>
        </LineString>
      </Placemark>
      <Placemark>
        <name>rate4_part21</name>
        <styleUrl>#rate4_style</styleUrl>
        <LineString>
          <altitudeMode>relativeToGround</altitudeMode>
          <tessellate>1</tessellate>
          <coordinates>-81.4734,9.892800000000001,290940.0689657623 -81.56967,9.93959,296255.7164720015</coordinates>
        </LineString>
      </Placemark>
      <Placemark>
        <name>rate4_part22</name>
        <styleUrl>#rate4_style</styleUrl>
        <LineString>
          <altitudeMode>relativeToGround</altitudeMode>
          <tessellate>1</tessellate>
          <coordinates>-81.56967,9.93959,296255.7164720015 -81.66594,9.98638,301302.12030487467</coordinates>
        </LineString>
      </Placemark>
      <Placemark>
        <name>rate4_part23</name>
        <styleUrl>#rate4_style</styleUrl>
        <LineString>
          <altitudeMode>relativeToGround</altitudeMode>
          <tessellate>1</tessellate>
          <coordinates>-81.66594,9.98638,301302.12030487467 -81.76221,10.03317,306092.59743323614</coordinates>
        </LineString>
      </Placemark>
      <Placemark>
        <name>rate4_part24</name>
        <styleUrl>#rate4_style</styleUrl>
        <LineString>
          <altitudeMode>relativeToGround</altitudeMode>
          <tessellate>1</tessellate>
          <coordinates>-81.76221,10.03317,306092.59743323614 -81.85848,10.07996,310638.98829988297</coordinates>
        </LineString>
      </Placemark>
      <Placemark>
        <name>rate4_part25</name>
        <styleUrl>#rate4_style</styleUrl>
        <LineString>
          <altitudeMode>relativeToGround</altitudeMode>
          <tessellate>1</tessellate>
          <coordinates>-81.85848,10.07996,310638.98829988297 -81.95475,10.126750000000001,314951.8633789334</coordinates>
        </LineString>
      </Placemark>
      <Placemark>
        <name>rate4_part26</name>
        <styleUrl>#rate4_style</styleUrl>
        <LineString>
          <altitudeMode>relativeToGround</altitudeMode>
          <tessellate>1</tessellate>
          <coordinates>-81.95475,10.126750000000001,314951.8633789334 -82.05102,10.173540000000001,319040.6929924261</coordinates>
        </LineString>
      </Placemark>
      <Placemark>
        <name>rate4_part27</name>
        <styleUrl>#rate4_style</styleUrl>
        <LineString>
          <altitudeMode>relativeToGround</altitudeMode>
          <tessellate>1</tessellate>
          <coordinates>-82.05102,10.173540000000001,319040.6929924261 -82.14729,10.22033,322913.98803652107</coordinates>
        </LineString>
      </Placemark>
      <Placemark>
        <name>rate4_part28</name>
        <styleUrl>#rate4_style</styleUrl>
        <LineString>
          <altitudeMode>relativeToGround</altitudeMode>
          <tessellate>1</tessellate>
          <coordinates>-82.14729,10.22033,322913.98803652107 -82.24356,10.26712,326579.41744627926</coordinates>
        </LineString>
      </Placemark>
      <Placemark>
        <name>rate4_part29</name>
        <styleUrl>#rate4_style</styleUrl>
        <LineString>
          <altitudeMode>relativeToGround</altitudeMode>
          <tessellate>1</tessellate>
          <coordinates>-82.24356,10.26712,326579.41744627926 -82.33983,10.31391,330043.9068893555</coordinates>
        </LineString>
      </Placemark>
      <Placemark>
        <name>rate4_part30</name>
        <styleUrl>#rate4_style</styleUrl>
        <LineString>
          <altitudeMode>relativeToGround</altitudeMode>
          <tessellate>1</tessellate>
          <coordinates>-82.33983,10.31391,330043.9068893555 -82.4361,10.3607,333313.7221828195</coordinates>
        </LineString>
      </Placemark>
      <Placemark>
        <name>rate4_part31</name>
        <styleUrl>#rate4_style</styleUrl>
        <LineString>
          <altitudeMode>relativeToGround</altitudeMode>
          <tessellate>1</tessellate>
          <coordinates>-82.4361,10.3607,333313.7221828195 -82.53237,10.407490000000001,336394.5401775714</coordinates>
        </LineString>
      </Placemark>
      <Placemark>
        <name>rate4_part32</name>
        <styleUrl>#rate4_style</styleUrl>
        <LineString>
          <altitudeMode>relativeToGround</altitudeMode>
          <tessellate>1</tessellate>
          <coordinates>-82.53237,10.407490000000001,336394.5401775714 -82.62864,10.45428,339291.50928446674</coordinates>
        </LineString>
      </Placemark>
      <Placemark>
        <name>rate4_part33</name>
        <styleUrl>#rate4_style</styleUrl>
        <LineString>
          <altitudeMode>relativeToGround</altitudeMode>
          <tessellate>1</tessellate>
          <coordinates>-82.62864,10.45428,339291.50928446674 -82.72491,10.50107,342009.30137807777</coordinates>
        </LineString>
      </Placemark>
      <Placemark>
        <name>rate4_part34</name>
        <styleUrl>#rate4_style</styleUrl>
        <LineString>
          <altitudeMode>relativeToGround</altitudeMode>
          <tessellate>1</tessellate>
          <coordinates>-82.72491,10.50107,342009.30137807777 -82.82118,10.54786,344552.1564742383</coordinates>
        </LineString>
      </Placemark>
      <Placemark>
        <name>rate4_part35</name>
        <styleUrl>#rate4_style</styleUrl>
        <LineString>
          <altitudeMode>relativeToGround</altitudeMode>
          <tessellate>1</tessellate>
          <coordinates>-82.82118,10.54786,344552.1564742383 -82.91745,10.59465,346923.9213117379</coordinates>
        </LineString>
      </Placemark>
      <Placemark>
        <name>rate4_part36</name>
        <styleUrl>#rate4_style</styleUrl>
        <LineString>
          <altitudeMode>relativeToGround</altitudeMode>
          <tessellate>1</tessellate>
          <coordinates>-82.91745,10.59465,346923.9213117379 -83.01372,10.64144,349128.0827589147</coordinates>
        </LineString>
      </Placemark>
      <Placemark>
        <name>rate4_part37</name>
        <styleUrl>#rate4_style</styleUrl>
        <LineString>
          <altitudeMode>relativeToGround</altitudeMode>
          <tessellate>1</tessellate>
          <coordinates>-83.01372,10.64144,349128.0827589147 -83.10999,10.68823,351167.79679927375</coordinates>
        </LineString>
      </Placemark>
      <Placemark>
        <name>rate4_part38</name>
        <styleUrl>#rate4_style</styleUrl>
        <LineString>
          <altitudeMode>relativeToGround</altitudeMode>
          <tessellate>1</tessellate>
          <coordinates>-83.10999,10.68823,351167.79679927375 -83.20626,10.73502,353045.91371680563</coordinates>
        </LineString>
      </Placemark>
      <Placemark>
        <name>rate4_part39</name>
        <styleUrl>#rate4_style</styleUrl>
        <LineString>
          <altitudeMode>relativeToGround</altitudeMode>
          <tessellate>1</tessellate>
          <coordinates>-83.20626,10.73502,353045.91371680563 -83.30253,10.78181,354764.9999940102</coordinates>
        </LineString>
      </Placemark>
      <Placemark>
        <name>rate4_part40</name>
        <styleUrl>#rate4_style</styleUrl>
        <LineString>
          <altitudeMode>relativeToGround</altitudeMode>
          <tessellate>1</tessellate>
          <coordinates>-83.30253,10.78181,354764.9999940102 -83.3988,10.8286,356327.35734813253</coordinates>
        </LineString>
      </Placemark>
      <Placemark>
        <name>rate4_part41</name>
        <styleUrl>#rate4_style</styleUrl>
        <LineString>
          <altitudeMode>relativeToGround</altitudeMode>
          <tessellate>1</tessellate>
          <coordinates>-83.3988,10.8286,356327.35734813253 -83.49507,10.87539,357735.0392594988</coordinates>
        </LineString>
      </Placemark>
      <Placemark>
        <name>rate4_part42</name>
        <styleUrl>#rate4_style</styleUrl>
        <LineString>
          <altitudeMode>relativeToGround</altitudeMode>
          <tessellate>1</tessellate>
          <coordinates>-83.49507,10.87539,357735.0392594988 -83.59134,10.92218,358989.86528678535</coordinates>
        </LineString>
      </Placemark>
      <Placemark>
        <name>rate4_part43</name>
        <styleUrl>#rate4_style</styleUrl>
        <LineString>
          <altitudeMode>relativeToGround</altitudeMode>
          <tessellate>1</tessellate>
          <coordinates>-83.59134,10.92218,358989.86528678535 -83.68761,10.96897,360093.43341498356</coordinates>
        </LineString>
      </Placemark>
      <Placemark>
        <name>rate4_part44</name>
        <styleUrl>#rate4_style</styleUrl>
        <LineString>
          <altitudeMode>relativeToGround</altitudeMode>
          <tessellate>1</tessellate>
          <coordinates>-83.68761,10.96897,360093.43341498356 -83.78388,11.01576,361047.1306407182</coordinates>
        </LineString>
      </Placemark>
      <Placemark>
        <name>rate4_part45</name>
        <styleUrl>#rate4_style</styleUrl>
        <LineString>
          <altitudeMode>relativeToGround</altitudeMode>
          <tessellate>1</tessellate>
          <coordinates>-83.78388,11.01576,361047.1306407182 -83.88015,11.06255,361852.1419648338</coordinates>
        </LineString>
      </Placemark>
      <Placemark>
        <name>rate4_part46</name>
        <styleUrl>#rate4_style</styleUrl>
        <LineString>
          <altitudeMode>relativeToGround</altitudeMode>
          <tessellate>1</tessellate>
          <coordinates>-83.88015,11.06255,361852.1419648338 -83.97642,11.10934,362509.45793250465</coordinates>
        </LineString>
      </Placemark>
      <Placemark>
        <name>rate4_part47</name>
        <styleUrl>#rate4_style</styleUrl>
        <LineString>
          <altitudeMode>relativeToGround</altitudeMode>
          <tessellate>1</tessellate>
          <coordinates>-83.97642,11.10934,362509.45793250465 -84.07269,11.156130000000001,363019.88083552156</coordinates>
        </LineString>
      </Placemark>
      <Placemark>
        <name>rate4_part48</name>
        <styleUrl>#rate4_style</styleUrl>
        <LineString>
          <altitudeMode>relativeToGround</altitudeMode>
          <tessellate>1</tessellate>
          <coordinates>-84.07269,11.156130000000001,363019.88083552156 -84.16896,11.202919999999999,363384.02966901544</coordinates>
        </LineString>
      </Placemark>
      <Placemark>
        <name>rate4_part49</name>
        <styleUrl>#rate4_style</styleUrl>
        <LineString>
          <altitudeMode>relativeToGround</altitudeMode>
          <tessellate>1</tessellate>
          <coordinates>-84.16896,11.202919999999999,363384.02966901544 -84.26523,11.24971,363602.3439150046</coordinates>
        </LineString>
      </Placemark>
      <Placemark>
        <name>rate4_part50</name>
        <styleUrl>#rate4_style</styleUrl>
        <LineString>
          <altitudeMode>relativeToGround</altitudeMode>
          <tessellate>1</tessellate>
          <coordinates>-84.26523,11.24971,363602.3439150046 -84.3615,11.2965,363675.0862072028</coordinates>
        </LineString>
      </Placemark>
      <Placemark>
        <name>rate4_part51</name>
        <styleUrl>#rate4_style</styleUrl>
        <LineString>
          <altitudeMode>relativeToGround</altitudeMode>
          <tessellate>1</tessellate>
          <coordinates>-84.3615,11.2965,363675.0862072028 -84.45777,11.34329,363602.3439150046</coordinates>
        </LineString>
      </Placemark>
      <Placemark>
        <name>rate4_part52</name>
        <styleUrl>#rate4_style</styleUrl>
        <LineString>
          <altitudeMode>relativeToGround</altitudeMode>
          <tessellate>1</tessellate>
          <coordinates>-84.45777,11.34329,363602.3439150046 -84.55404,11.39008,363384.02966901544</coordinates>
        </LineString>
      </Placemark>
      <Placemark>
        <name>rate4_part53</name>
        <styleUrl>#rate4_style</styleUrl>
        <LineString>
          <altitudeMode>relativeToGround</altitudeMode>
          <tessellate>1</tessellate>
          <coordinates>-84.55404,11.39008,363384.02966901544 -84.65031,11.436869999999999,363019.88083552156</coordinates>
        </LineString>
      </Placemark>
      <Placemark>
        <name>rate4_part54</name>
        <styleUrl>#rate4_style</styleUrl>
        <LineString>
          <altitudeMode>relativeToGround</altitudeMode>
          <tessellate>1</tessellate>
          <coordinates>-84.65031,11.436869999999999,363019.88083552156 -84.74658,11.48366,362509.45793250465</coordinates>
        </LineString>
      </Placemark>
      <Placemark>
        <name>rate4_part55</name>
        <styleUrl>#rate4_style</styleUrl>
        <LineString>
          <altitudeMode>relativeToGround</altitudeMode>
          <tessellate>1</tessellate>
          <coordinates>-84.74658,11.48366,362509.45793250465 -84.84285,11.53045,361852.1419648338</coordinates>
        </LineString>
      </Placemark>
      <Placemark>
        <name>rate4_part56</name>
        <styleUrl>#rate4_style</styleUrl>
        <LineString>
          <altitudeMode>relativeToGround</altitudeMode>
          <tessellate>1</tessellate>
          <coordinates>-84.84285,11.53045,361852.1419648338 -84.93912,11.57724,361047.1306407182</coordinates>
        </LineString>
      </Placemark>
      <Placemark>
        <name>rate4_part57</name>
        <styleUrl>#rate4_style</styleUrl>
        <LineString>
          <altitudeMode>relativeToGround</altitudeMode>
          <tessellate>1</tessellate>
          <coordinates>-84.93912,11.57724,361047.1306407182 -85.03538999999999,11.62403,360093.4334149835</coordinates>
        </LineString>
      </Placemark>
      <Placemark>
        <name>rate4_part58</name>
        <styleUrl>#rate4_style</styleUrl>
        <LineString>
          <altitudeMode>relativeToGround</altitudeMode>
          <tessellate>1</tessellate>
          <coordinates>-85.03538999999999,11.62403,360093.4334149835 -85.13166,11.670819999999999,358989.86528678535</coordinates>
        </LineString>
      </Placemark>
      <Placemark>
        <name>rate4_part59</name>
        <styleUrl>#rate4_style</styleUrl>
        <LineString>
          <altitudeMode>relativeToGround</altitudeMode>
          <tessellate>1</tessellate>
          <coordinates>-85.13166,11.670819999999999,358989.86528678535 -85.22793,11.71761,357735.0392594988</coordinates>
        </LineString>
      </Placemark>
      <Placemark>
        <name>rate4_part60</name>
        <styleUrl>#rate4_style</styleUrl>
        <LineString>
          <altitudeMode>relativeToGround</altitudeMode>
          <tessellate>1</tessellate>
          <coordinates>-85.22793,11.71761,357735.0392594988 -85.3242,11.7644,356327.35734813253</coordinates>
        </LineString>
      </Placemark>
      <Placemark>
        <name>rate4_part61</name>
        <styleUrl>#rate4_style</styleUrl>
        <LineString>
          <altitudeMode>relativeToGround</altitudeMode>
          <tessellate>1</tessellate>
          <coordinates>-85.3242,11.7644,356327.35734813253 -85.42047,11.81119,354764.99999401026</coordinates>
        </LineString>
      </Placemark>
      <Placemark>
        <name>rate4_part62</name>
        <styleUrl>#rate4_style</styleUrl>
        <LineString>
          <altitudeMode>relativeToGround</altitudeMode>
          <tessellate>1</tessellate>
          <coordinates>-85.42047,11.81119,354764.99999401026 -85.51674,11.85798,353045.91371680563</coordinates>
        </LineString>
      </Placemark>
      <Placemark>
        <name>rate4_part63</name>
        <styleUrl>#rate4_style</styleUrl>
        <LineString>
          <altitudeMode>relativeToGround</altitudeMode>
          <tessellate>1</tessellate>
          <coordinates>-85.51674,11.85798,353045.91371680563 -85.61301,11.90477,351167.7967992737</coordinates>
        </LineString>
      </Placemark>
      <Placemark>
        <name>rate4_part64</name>
        <styleUrl>#rate4_style</styleUrl>
        <LineString>
          <altitudeMode>relativeToGround</altitudeMode>
          <tessellate>1</tessellate>
          <coordinates>-85.61301,11.90477,351167.7967992737 -85.70927999999999,11.95156,349128.0827589147</coordinates>
        </LineString>
      </Placemark>
      <Placemark>
        <name>rate4_part65</name>
        <styleUrl>#rate4_style</styleUrl>
        <LineString>
          <altitudeMode>relativeToGround</altitudeMode>
          <tessellate>1</tessellate>
          <coordinates>-85.70927999999999,11.95156,349128.0827589147 -85.80555,11.99835,346923.9213117379</coordinates>
        </LineString>
      </Placemark>
      <Placemark>
        <name>rate4_part66</name>
        <styleUrl>#rate4_style</styleUrl>
        <LineString>
          <altitudeMode>relativeToGround</altitudeMode>
          <tessellate>1</tessellate>
          <coordinates>-85.80555,11.99835,346923.9213117379 -85.90182,12.04514,344552.15647423826</coordinates>
        </LineString>
      </Placemark>
      <Placemark>
        <name>rate4_part67</name>
        <styleUrl>#rate4_style</styleUrl>
        <LineString>
          <altitudeMode>relativeToGround</altitudeMode>
          <tessellate>1</tessellate>
          <coordinates>-85.90182,12.04514,344552.15647423826 -85.99809,12.09193,342009.30137807777</coordinates>
        </LineString>
      </Placemark>
      <Placemark>
        <name>rate4_part68</name>
        <styleUrl>#rate4_style</styleUrl>
        <LineString>
          <altitudeMode>relativeToGround</altitudeMode>
          <tessellate>1</tessellate>
          <coordinates>-85.99809,12.09193,342009.30137807777 -86.09436,12.13872,339291.50928446674</coordinates>
        </LineString>
      </Placemark>
      <Placemark>
        <name>rate4_part69</name>
        <styleUrl>#rate4_style</styleUrl>
        <LineString>
          <altitudeMode>relativeToGround</altitudeMode>
          <tessellate>1</tessellate>
          <coordinates>-86.09436,12.13872,339291.50928446674 -86.19063,12.18551,336394.5401775714</coordinates>
        </LineString>
      </Placemark>
      <Placemark>
        <name>rate4_part70</name>
        <styleUrl>#rate4_style</styleUrl>
        <LineString>
          <altitudeMode>relativeToGround</altitudeMode>
          <tessellate>1</tessellate>
          <coordinates>-86.19063,12.18551,336394.5401775714 -86.2869,12.232299999999999,333313.72218281945</coordinates>
        </LineString>
      </Placemark>
      <Placemark>
        <name>rate4_part71</name>
        <styleUrl>#rate4_style</styleUrl>
        <LineString>
          <altitudeMode>relativeToGround</altitudeMode>
          <tessellate>1</tessellate>
          <coordinates>-86.2869,12.232299999999999,333313.72218281945 -86.38316999999999,12.27909,330043.9068893555</coordinates>
        </LineString>
      </Placemark>
      <Placemark>
        <name>rate4_part72</name>
        <styleUrl>#rate4_style</styleUrl>
        <LineString>
          <altitudeMode>relativeToGround</altitudeMode>
          <tessellate>1</tessellate>
          <coordinates>-86.38316999999999,12.27909,330043.9068893555 -86.47944,12.32588,326579.4174462793</coordinates>
        </LineString>
      </Placemark>
      <Placemark>
        <name>rate4_part73</name>
        <styleUrl>#rate4_style</styleUrl>
        <LineString>
          <altitudeMode>relativeToGround</altitudeMode>
          <tessellate>1</tessellate>
          <coordinates>-86.47944,12.32588,326579.4174462793 -86.57571,12.37267,322913.98803652107</coordinates>
        </LineString>
      </Placemark>
      <Placemark>
        <name>rate4_part74</name>
        <styleUrl>#rate4_style</styleUrl>
        <LineString>
          <altitudeMode>relativeToGround</altitudeMode>
          <tessellate>1</tessellate>
          <coordinates>-86.57571,12.37267,322913.98803652107 -86.67198,12.419459999999999,319040.6929924261</coordinates>
        </LineString>
      </Placemark>
      <Placemark>
        <name>rate4_part75</name>
        <styleUrl>#rate4_style</styleUrl>
        <LineString>
          <altitudeMode>relativeToGround</altitudeMode>
          <tessellate>1</tessellate>
          <coordinates>-86.67198,12.419459999999999,319040.6929924261 -86.76825,12.466249999999999,314951.86337893334</coordinates>
        </LineString>
      </Placemark>
      <Placemark>
        <name>rate4_part76</name>
        <styleUrl>#rate4_style</styleUrl>
        <LineString>
          <altitudeMode>relativeToGround</altitudeMode>
          <tessellate>1</tessellate>
          <coordinates>-86.76825,12.466249999999999,314951.86337893334 -86.86452,12.51304,310638.98829988297</coordinates>
        </LineString>
      </Placemark>
      <Placemark>
        <name>rate4_part77</name>
        <styleUrl>#rate4_style</styleUrl>
        <LineString>
          <altitudeMode>relativeToGround</altitudeMode>
          <tessellate>1</tessellate>
          <coordinates>-86.86452,12.51304,310638.98829988297 -86.96079,12.55983,306092.5974332361</coordinates>
        </LineString>
      </Placemark>
      <Placemark>
        <name>rate4_part78</name>
        <styleUrl>#rate4_style</styleUrl>
        <LineString>
          <altitudeMode>relativeToGround</altitudeMode>
          <tessellate>1</tessellate>
          <coordinates>-86.96079,12.55983,306092.5974332361 -87.05705999999999,12.60662,301302.12030487467</coordinates>
        </LineString>
      </Placemark>
      <Placemark>
        <name>rate4_part79</name>
        <styleUrl>#rate4_style</styleUrl>
        <LineString>
          <altitudeMode>relativeToGround</altitudeMode>
          <tessellate>1</tessellate>
          <coordinates>-87.05705999999999,12.60662,301302.12030487467 -87.15333,12.65341,296255.7164720015</coordinates>
        </LineString>
      </Placemark>
      <Placemark>
        <name>rate4_part80</name>
        <styleUrl>#rate4_style</styleUrl>
        <LineString>
          <altitudeMode>relativeToGround</altitudeMode>
          <tessellate>1</tessellate>
          <coordinates>-87.15333,12.65341,296255.7164720015 -87.2496,12.700199999999999,290940.06896576216</coordinates>
        </LineString>
      </Placemark>
      <Placemark>
        <name>rate4_part81</name>
        <styleUrl>#rate4_style</styleUrl>
        <LineString>
          <altitudeMode>relativeToGround</altitudeMode>
          <tessellate>1</tessellate>
          <coordinates>-87.2496,12.700199999999999,290940.06896576216 -87.34586999999999,12.74699,285340.1308309151</coordinates>
        </LineString>
      </Placemark>
      <Placemark>
        <name>rate4_part82</name>
        <styleUrl>#rate4_style</styleUrl>
        <LineString>
          <altitudeMode>relativeToGround</altitudeMode>
          <tessellate>1</tessellate>
          <coordinates>-87.34586999999999,12.74699,285340.1308309151 -87.44214,12.79378,279438.8110852585</coordinates>
        </LineString>
      </Placemark>
      <Placemark>
        <name>rate4_part83</name>
        <styleUrl>#rate4_style</styleUrl>
        <LineString>
          <altitudeMode>relativeToGround</altitudeMode>
          <tessellate>1</tessellate>
          <coordinates>-87.44214,12.79378,279438.8110852585 -87.53841,12.84057,273216.5814225402</coordinates>
        </LineString>
      </Placemark>
      <Placemark>
        <name>rate4_part84</name>
        <styleUrl>#rate4_style</styleUrl>
        <LineString>
          <altitudeMode>relativeToGround</altitudeMode>
          <tessellate>1</tessellate>
          <coordinates>-87.53841,12.84057,273216.5814225402 -87.63468,12.88736,266650.97774625564</coordinates>
        </LineString>
      </Placemark>
      <Placemark>
        <name>rate4_part85</name>
        <styleUrl>#rate4_style</styleUrl>
        <LineString>
          <altitudeMode>relativeToGround</altitudeMode>
          <tessellate>1</tessellate>
          <coordinates>-87.63468,12.88736,266650.97774625564 -87.73094999999999,12.934149999999999,259715.95993928894</coordinates>
        </LineString>
      </Placemark>
      <Placemark>
        <name>rate4_part86</name>
        <styleUrl>#rate4_style</styleUrl>
        <LineString>
          <altitudeMode>relativeToGround</altitudeMode>
          <tessellate>1</tessellate>
          <coordinates>-87.73094999999999,12.934149999999999,259715.95993928894 -87.82722,12.98094,252381.07715650238</coordinates>
        </LineString>
      </Placemark>
      <Placemark>
        <name>rate4_part87</name>
        <styleUrl>#rate4_style</styleUrl>
        <LineString>
          <altitudeMode>relativeToGround</altitudeMode>
          <tessellate>1</tessellate>
          <coordinates>-87.82722,12.98094,252381.07715650238 -87.92349,13.027729999999998,244610.36100603786</coordinates>
        </LineString>
      </Placemark>
      <Placemark>
        <name>rate4_part88</name>
        <styleUrl>#rate4_style</styleUrl>
        <LineString>
          <altitudeMode>relativeToGround</altitudeMode>
          <tessellate>1</tessellate>
          <coordinates>-87.92349,13.027729999999998,244610.36100603786 -88.01975999999999,13.07452,236360.8293725287</coordinates>
        </LineString>
      </Placemark>
      <Placemark>
        <name>rate4_part89</name>
        <styleUrl>#rate4_style</styleUrl>
        <LineString>
          <altitudeMode>relativeToGround</altitudeMode>
          <tessellate>1</tessellate>
          <coordinates>-88.01975999999999,13.07452,236360.8293725287 -88.11603,13.12131,227580.41865936734</coordinates>
        </LineString>
      </Placemark>
      <Placemark>
        <name>rate4_part90</name>
        <styleUrl>#rate4_style</styleUrl>
        <LineString>
          <altitudeMode>relativeToGround</altitudeMode>
          <tessellate>1</tessellate>
          <coordinates>-88.11603,13.12131,227580.41865936734 -88.2123,13.168099999999999,218205.05172432167</coordinates>
        </LineString>
      </Placemark>
      <Placemark>
        <name>rate4_part91</name>
        <styleUrl>#rate4_style</styleUrl>
        <LineString>
          <altitudeMode>relativeToGround</altitudeMode>
          <tessellate>1</tessellate>
          <coordinates>-88.2123,13.168099999999999,218205.05172432167 -88.30857,13.21489,208154.3527870427</coordinates>
        </LineString>
      </Placemark>
      <Placemark>
        <name>rate4_part92</name>
        <styleUrl>#rate4_style</styleUrl>
        <LineString>
          <altitudeMode>relativeToGround</altitudeMode>
          <tessellate>1</tessellate>
          <coordinates>-88.30857,13.21489,208154.3527870427 -88.40484,13.261679999999998,197325.15530390223</coordinates>
        </LineString>
      </Placemark>
      <Placemark>
        <name>rate4_part93</name>
        <styleUrl>#rate4_style</styleUrl>
        <LineString>
          <altitudeMode>relativeToGround</altitudeMode>
          <tessellate>1</tessellate>
          <coordinates>-88.40484,13.261679999999998,197325.15530390223 -88.50111,13.30847,185581.2264011728</coordinates>
        </LineString>
      </Placemark>
      <Placemark>
        <name>rate4_part94</name>
        <styleUrl>#rate4_style</styleUrl>
        <LineString>
          <altitudeMode>relativeToGround</altitudeMode>
          <tessellate>1</tessellate>
          <coordinates>-88.50111,13.30847,185581.2264011728 -88.59738,13.35526,172736.09528629322</coordinates>
        </LineString>
      </Placemark>
      <Placemark>
        <name>rate4_part95</name>
        <styleUrl>#rate4_style</styleUrl>
        <LineString>
          <altitudeMode>relativeToGround</altitudeMode>
          <tessellate>1</tessellate>
          <coordinates>-88.59738,13.35526,172736.09528629322 -88.69364999999999,13.40205,158522.29490606385</coordinates>
        </LineString>
      </Placemark>
      <Placemark>
        <name>rate4_part96</name>
        <styleUrl>#rate4_style</styleUrl>
        <LineString>
          <altitudeMode>relativeToGround</altitudeMode>
          <tessellate>1</tessellate>
          <coordinates>-88.69364999999999,13.40205,158522.29490606385 -88.78992,13.448839999999999,142530.94293925312</coordinates>
        </LineString>
      </Placemark>
      <Placemark>
        <name>rate4_part97</name>
        <styleUrl>#rate4_style</styleUrl>
        <LineString>
          <altitudeMode>relativeToGround</altitudeMode>
          <tessellate>1</tessellate>
          <coordinates>-88.78992,13.448839999999999,142530.94293925312 -88.88619,13.495629999999998,124076.64467319328</coordinates>
        </LineString>
      </Placemark>
      <Placemark>
        <name>rate4_part98</name>
        <styleUrl>#rate4_style</styleUrl>
        <LineString>
          <altitudeMode>relativeToGround</altitudeMode>
          <tessellate>1</tessellate>
          <coordinates>-88.88619,13.495629999999998,124076.64467319328 -88.98246,13.54242,101829.0241380169</coordinates>
        </LineString>
      </Placemark>
      <Placemark>
        <name>rate4_part99</name>
        <styleUrl>#rate4_style</styleUrl>
        <LineString>
          <altitudeMode>relativeToGround</altitudeMode>
          <tessellate>1</tessellate>
          <coordinates>-88.98246,13.54242,101829.0241380169 -89.07873,13.58921,72370.42839296676</coordinates>
        </LineString>
      </Placemark>
      <Placemark>
        <name>rate4_part100</name>
        <styleUrl>#rate4_style</styleUrl>
        <LineString>
          <altitudeMode>relativeToGround</altitudeMode>
          <tessellate>1</tessellate>
          <coordinates>-89.07873,13.58921,72370.42839296676 -89.175,13.636,4.4537353025328864E-11</coordinates>
        </LineString>
      </Placemark>
      <Placemark>
        <name>rate5_part1</name>
        <styleUrl>#rate5_style</styleUrl>
        <LineString>
          <altitudeMode>relativeToGround</altitudeMode>
          <tessellate>1</tessellate>
          <coordinates>-89.175,13.636,0.0 -89.1706,13.672139999999999,25010.69956312889</coordinates>
        </LineString>
      </Placemark>
      <Placemark>
        <name>rate5_part2</name>
        <styleUrl>#rate5_style</styleUrl>
        <LineString>
          <altitudeMode>relativeToGround</altitudeMode>
          <tessellate>1</tessellate>
          <coordinates>-89.1706,13.672139999999999,25010.69956312889 -89.1662,13.708279999999998,35191.378385844226</coordinates>
        </LineString>
      </Placemark>
      <Placemark>
        <name>rate5_part3</name>
        <styleUrl>#rate5_style</styleUrl>
        <LineString>
          <altitudeMode>relativeToGround</altitudeMode>
          <tessellate>1</tessellate>
          <coordinates>-89.1662,13.708279999999998,35191.378385844226 -89.1618,13.74442,42879.99603749638</coordinates>
        </LineString>
      </Placemark>
      <Placemark>
        <name>rate5_part4</name>
        <styleUrl>#rate5_style</styleUrl>
        <LineString>
          <altitudeMode>relativeToGround</altitudeMode>
          <tessellate>1</tessellate>
          <coordinates>-89.1618,13.74442,42879.99603749638 -89.1574,13.78056,49257.668794586854</coordinates>
        </LineString>
      </Placemark>
      <Placemark>
        <name>rate5_part5</name>
        <styleUrl>#rate5_style</styleUrl>
        <LineString>
          <altitudeMode>relativeToGround</altitudeMode>
          <tessellate>1</tessellate>
          <coordinates>-89.1574,13.78056,49257.668794586854 -89.15299999999999,13.816699999999999,54784.16502421299</coordinates>
        </LineString>
      </Placemark>
      <Placemark>
        <name>rate5_part6</name>
        <styleUrl>#rate5_style</styleUrl>
        <LineString>
          <altitudeMode>relativeToGround</altitudeMode>
          <tessellate>1</tessellate>
          <coordinates>-89.15299999999999,13.816699999999999,54784.16502421299 -89.1486,13.852839999999999,59696.352209700904</coordinates>
        </LineString>
      </Placemark>
      <Placemark>
        <name>rate5_part7</name>
        <styleUrl>#rate5_style</styleUrl>
        <LineString>
          <altitudeMode>relativeToGround</altitudeMode>
          <tessellate>1</tessellate>
          <coordinates>-89.1486,13.852839999999999,59696.352209700904 -89.1442,13.88898,64135.53714057905</coordinates>
        </LineString>
      </Placemark>
      <Placemark>
        <name>rate5_part8</name>
        <styleUrl>#rate5_style</styleUrl>
        <LineString>
          <altitudeMode>relativeToGround</altitudeMode>
          <tessellate>1</tessellate>
          <coordinates>-89.1442,13.88898,64135.53714057905 -89.1398,13.92512,68194.15450680505</coordinates>
        </LineString>
      </Placemark>
      <Placemark>
        <name>rate5_part9</name>
        <styleUrl>#rate5_style</styleUrl>
        <LineString>
          <altitudeMode>relativeToGround</altitudeMode>
          <tessellate>1</tessellate>
          <coordinates>-89.1398,13.92512,68194.15450680505 -89.1354,13.96126,71936.64727318667</coordinates>
        </LineString>
      </Placemark>
      <Placemark>
        <name>rate5_part10</name>
        <styleUrl>#rate5_style</styleUrl>
        <LineString>
          <altitudeMode>relativeToGround</altitudeMode>
          <tessellate>1</tessellate>
          <coordinates>-89.1354,13.96126,71936.64727318667 -89.131,13.997399999999999,75410.09654109471</coordinates>
        </LineString>
      </Placemark>
      <Placemark>
        <name>rate5_part11</name>
        <styleUrl>#rate5_style</styleUrl>
        <LineString>
          <altitudeMode>relativeToGround</altitudeMode>
          <tessellate>1</tessellate>
          <coordinates>-89.131,13.997399999999999,75410.09654109471 -89.1266,14.033539999999999,78650.15592603138</coordinates>
        </LineString>
      </Placemark>
      <Placemark>
        <name>rate5_part12</name>
        <styleUrl>#rate5_style</styleUrl>
        <LineString>
          <altitudeMode>relativeToGround</altitudeMode>
          <tessellate>1</tessellate>
          <coordinates>-89.1266,14.033539999999999,78650.15592603138 -89.12219999999999,14.06968,81684.60271962118</coordinates>
        </LineString>
      </Placemark>
      <Placemark>
        <name>rate5_part13</name>
        <styleUrl>#rate5_style</styleUrl>
        <LineString>
          <altitudeMode>relativeToGround</altitudeMode>
          <tessellate>1</tessellate>
          <coordinates>-89.12219999999999,14.06968,81684.60271962118 -89.1178,14.10582,84535.58152137545</coordinates>
        </LineString>
      </Placemark>
      <Placemark>
        <name>rate5_part14</name>
        <styleUrl>#rate5_style</styleUrl>
        <LineString>
          <altitudeMode>relativeToGround</altitudeMode>
          <tessellate>1</tessellate>
          <coordinates>-89.1178,14.10582,84535.58152137545 -89.1134,14.14196,87221.08513583947</coordinates>
        </LineString>
      </Placemark>
      <Placemark>
        <name>rate5_part15</name>
        <styleUrl>#rate5_style</styleUrl>
        <LineString>
          <altitudeMode>relativeToGround</altitudeMode>
          <tessellate>1</tessellate>
          <coordinates>-89.1134,14.14196,87221.08513583947 -89.109,14.178099999999999,89755.96787295578</coordinates>
        </LineString>
      </Placemark>
      <Placemark>
        <name>rate5_part16</name>
        <styleUrl>#rate5_style</styleUrl>
        <LineString>
          <altitudeMode>relativeToGround</altitudeMode>
          <tessellate>1</tessellate>
          <coordinates>-89.109,14.178099999999999,89755.96787295578 -89.10459999999999,14.21424,92152.66015026512</coordinates>
        </LineString>
      </Placemark>
      <Placemark>
        <name>rate5_part17</name>
        <styleUrl>#rate5_style</styleUrl>
        <LineString>
          <altitudeMode>relativeToGround</altitudeMode>
          <tessellate>1</tessellate>
          <coordinates>-89.10459999999999,14.21424,92152.66015026512 -89.1002,14.25038,94421.68556084413</coordinates>
        </LineString>
      </Placemark>
      <Placemark>
        <name>rate5_part18</name>
        <styleUrl>#rate5_style</styleUrl>
        <LineString>
          <altitudeMode>relativeToGround</altitudeMode>
          <tessellate>1</tessellate>
          <coordinates>-89.1002,14.25038,94421.68556084413 -89.0958,14.28652,96572.04338188694</coordinates>
        </LineString>
      </Placemark>
      <Placemark>
        <name>rate5_part19</name>
        <styleUrl>#rate5_style</styleUrl>
        <LineString>
          <altitudeMode>relativeToGround</altitudeMode>
          <tessellate>1</tessellate>
          <coordinates>-89.0958,14.28652,96572.04338188694 -89.0914,14.322659999999999,98611.4970435834</coordinates>
        </LineString>
      </Placemark>
      <Placemark>
        <name>rate5_part20</name>
        <styleUrl>#rate5_style</styleUrl>
        <LineString>
          <altitudeMode>relativeToGround</altitudeMode>
          <tessellate>1</tessellate>
          <coordinates>-89.0914,14.322659999999999,98611.4970435834 -89.087,14.358799999999999,100546.79538812631</coordinates>
        </LineString>
      </Placemark>
      <Placemark>
        <name>rate5_part21</name>
        <styleUrl>#rate5_style</styleUrl>
        <LineString>
          <altitudeMode>relativeToGround</altitudeMode>
          <tessellate>1</tessellate>
          <coordinates>-89.087,14.358799999999999,100546.79538812631 -89.0826,14.39494,102383.84493604588</coordinates>
        </LineString>
      </Placemark>
      <Placemark>
        <name>rate5_part22</name>
        <styleUrl>#rate5_style</styleUrl>
        <LineString>
          <altitudeMode>relativeToGround</altitudeMode>
          <tessellate>1</tessellate>
          <coordinates>-89.0826,14.39494,102383.84493604588 -89.0782,14.43108,104127.84580685568</coordinates>
        </LineString>
      </Placemark>
      <Placemark>
        <name>rate5_part23</name>
        <styleUrl>#rate5_style</styleUrl>
        <LineString>
          <altitudeMode>relativeToGround</altitudeMode>
          <tessellate>1</tessellate>
          <coordinates>-89.0782,14.43108,104127.84580685568 -89.07379999999999,14.46722,105783.4002492159</coordinates>
        </LineString>
      </Placemark>
      <Placemark>
        <name>rate5_part24</name>
        <styleUrl>#rate5_style</styleUrl>
        <LineString>
          <altitudeMode>relativeToGround</altitudeMode>
          <tessellate>1</tessellate>
          <coordinates>-89.07379999999999,14.46722,105783.4002492159 -89.0694,14.503359999999999,107354.60023500054</coordinates>
        </LineString>
      </Placemark>
      <Placemark>
        <name>rate5_part25</name>
        <styleUrl>#rate5_style</styleUrl>
        <LineString>
          <altitudeMode>relativeToGround</altitudeMode>
          <tessellate>1</tessellate>
          <coordinates>-89.0694,14.503359999999999,107354.60023500054 -89.065,14.5395,108845.09884404177</coordinates>
        </LineString>
      </Placemark>
      <Placemark>
        <name>rate5_part26</name>
        <styleUrl>#rate5_style</styleUrl>
        <LineString>
          <altitudeMode>relativeToGround</altitudeMode>
          <tessellate>1</tessellate>
          <coordinates>-89.065,14.5395,108845.09884404177 -89.0606,14.57564,110258.16895152548</coordinates>
        </LineString>
      </Placemark>
      <Placemark>
        <name>rate5_part27</name>
        <styleUrl>#rate5_style</styleUrl>
        <LineString>
          <altitudeMode>relativeToGround</altitudeMode>
          <tessellate>1</tessellate>
          <coordinates>-89.0606,14.57564,110258.16895152548 -89.0562,14.61178,111596.75186195398</coordinates>
        </LineString>
      </Placemark>
      <Placemark>
        <name>rate5_part28</name>
        <styleUrl>#rate5_style</styleUrl>
        <LineString>
          <altitudeMode>relativeToGround</altitudeMode>
          <tessellate>1</tessellate>
          <coordinates>-89.0562,14.61178,111596.75186195398 -89.0518,14.64792,112863.49790412925</coordinates>
        </LineString>
      </Placemark>
      <Placemark>
        <name>rate5_part29</name>
        <styleUrl>#rate5_style</styleUrl>
        <LineString>
          <altitudeMode>relativeToGround</altitudeMode>
          <tessellate>1</tessellate>
          <coordinates>-89.0518,14.64792,112863.49790412925 -89.0474,14.684059999999999,114060.80053898325</coordinates>
        </LineString>
      </Placemark>
      <Placemark>
        <name>rate5_part30</name>
        <styleUrl>#rate5_style</styleUrl>
        <LineString>
          <altitudeMode>relativeToGround</altitudeMode>
          <tessellate>1</tessellate>
          <coordinates>-89.0474,14.684059999999999,114060.80053898325 -89.04299999999999,14.720199999999998,115190.82518783139</coordinates>
        </LineString>
      </Placemark>
      <Placemark>
        <name>rate5_part31</name>
        <styleUrl>#rate5_style</styleUrl>
        <LineString>
          <altitudeMode>relativeToGround</altitudeMode>
          <tessellate>1</tessellate>
          <coordinates>-89.04299999999999,14.720199999999998,115190.82518783139 -89.0386,14.75634,116255.53372951677</coordinates>
        </LineString>
      </Placemark>
      <Placemark>
        <name>rate5_part32</name>
        <styleUrl>#rate5_style</styleUrl>
        <LineString>
          <altitudeMode>relativeToGround</altitudeMode>
          <tessellate>1</tessellate>
          <coordinates>-89.0386,14.75634,116255.53372951677 -89.0342,14.79248,117256.70541780355</coordinates>
        </LineString>
      </Placemark>
      <Placemark>
        <name>rate5_part33</name>
        <styleUrl>#rate5_style</styleUrl>
        <LineString>
          <altitudeMode>relativeToGround</altitudeMode>
          <tessellate>1</tessellate>
          <coordinates>-89.0342,14.79248,117256.70541780355 -89.0298,14.828619999999999,118195.95481894373</coordinates>
        </LineString>
      </Placemark>
      <Placemark>
        <name>rate5_part34</name>
        <styleUrl>#rate5_style</styleUrl>
        <LineString>
          <altitudeMode>relativeToGround</altitudeMode>
          <tessellate>1</tessellate>
          <coordinates>-89.0298,14.828619999999999,118195.95481894373 -89.0254,14.86476,119074.7472519152</coordinates>
        </LineString>
      </Placemark>
      <Placemark>
        <name>rate5_part35</name>
        <styleUrl>#rate5_style</styleUrl>
        <LineString>
          <altitudeMode>relativeToGround</altitudeMode>
          <tessellate>1</tessellate>
          <coordinates>-89.0254,14.86476,119074.7472519152 -89.021,14.9009,119894.4121219778</coordinates>
        </LineString>
      </Placemark>
      <Placemark>
        <name>rate5_part36</name>
        <styleUrl>#rate5_style</styleUrl>
        <LineString>
          <altitudeMode>relativeToGround</altitudeMode>
          <tessellate>1</tessellate>
          <coordinates>-89.021,14.9009,119894.4121219778 -89.0166,14.93704,120656.15446575156</coordinates>
        </LineString>
      </Placemark>
      <Placemark>
        <name>rate5_part37</name>
        <styleUrl>#rate5_style</styleUrl>
        <LineString>
          <altitudeMode>relativeToGround</altitudeMode>
          <tessellate>1</tessellate>
          <coordinates>-89.0166,14.93704,120656.15446575156 -89.01219999999999,14.97318,121361.06496843796</coordinates>
        </LineString>
      </Placemark>
      <Placemark>
        <name>rate5_part38</name>
        <styleUrl>#rate5_style</styleUrl>
        <LineString>
          <altitudeMode>relativeToGround</altitudeMode>
          <tessellate>1</tessellate>
          <coordinates>-89.01219999999999,14.97318,121361.06496843796 -89.0078,15.009319999999999,122010.12866768482</coordinates>
        </LineString>
      </Placemark>
      <Placemark>
        <name>rate5_part39</name>
        <styleUrl>#rate5_style</styleUrl>
        <LineString>
          <altitudeMode>relativeToGround</altitudeMode>
          <tessellate>1</tessellate>
          <coordinates>-89.0078,15.009319999999999,122010.12866768482 -89.0034,15.045459999999999,122604.23252138593</coordinates>
        </LineString>
      </Placemark>
      <Placemark>
        <name>rate5_part40</name>
        <styleUrl>#rate5_style</styleUrl>
        <LineString>
          <altitudeMode>relativeToGround</altitudeMode>
          <tessellate>1</tessellate>
          <coordinates>-89.0034,15.045459999999999,122604.23252138593 -88.999,15.0816,123144.17198646716</coordinates>
        </LineString>
      </Placemark>
      <Placemark>
        <name>rate5_part41</name>
        <styleUrl>#rate5_style</styleUrl>
        <LineString>
          <altitudeMode>relativeToGround</altitudeMode>
          <tessellate>1</tessellate>
          <coordinates>-88.999,15.0816,123144.17198646716 -88.99459999999999,15.11774,123630.6567309606</coordinates>
        </LineString>
      </Placemark>
      <Placemark>
        <name>rate5_part42</name>
        <styleUrl>#rate5_style</styleUrl>
        <LineString>
          <altitudeMode>relativeToGround</altitudeMode>
          <tessellate>1</tessellate>
          <coordinates>-88.99459999999999,15.11774,123630.6567309606 -88.9902,15.15388,124064.31558125847</coordinates>
        </LineString>
      </Placemark>
      <Placemark>
        <name>rate5_part43</name>
        <styleUrl>#rate5_style</styleUrl>
        <LineString>
          <altitudeMode>relativeToGround</altitudeMode>
          <tessellate>1</tessellate>
          <coordinates>-88.9902,15.15388,124064.31558125847 -88.9858,15.190019999999999,124445.70078948107</coordinates>
        </LineString>
      </Placemark>
      <Placemark>
        <name>rate5_part44</name>
        <styleUrl>#rate5_style</styleUrl>
        <LineString>
          <altitudeMode>relativeToGround</altitudeMode>
          <tessellate>1</tessellate>
          <coordinates>-88.9858,15.190019999999999,124445.70078948107 -88.9814,15.22616,124775.29169168661</coordinates>
        </LineString>
      </Placemark>
      <Placemark>
        <name>rate5_part45</name>
        <styleUrl>#rate5_style</styleUrl>
        <LineString>
          <altitudeMode>relativeToGround</altitudeMode>
          <tessellate>1</tessellate>
          <coordinates>-88.9814,15.22616,124775.29169168661 -88.977,15.2623,125053.49781564438</coordinates>
        </LineString>
      </Placemark>
      <Placemark>
        <name>rate5_part46</name>
        <styleUrl>#rate5_style</styleUrl>
        <LineString>
          <altitudeMode>relativeToGround</altitudeMode>
          <tessellate>1</tessellate>
          <coordinates>-88.977,15.2623,125053.49781564438 -88.9726,15.29844,125280.66148664265</coordinates>
        </LineString>
      </Placemark>
      <Placemark>
        <name>rate5_part47</name>
        <styleUrl>#rate5_style</styleUrl>
        <LineString>
          <altitudeMode>relativeToGround</altitudeMode>
          <tessellate>1</tessellate>
          <coordinates>-88.9726,15.29844,125280.66148664265 -88.9682,15.334579999999999,125457.05997095417</coordinates>
        </LineString>
      </Placemark>
      <Placemark>
        <name>rate5_part48</name>
        <styleUrl>#rate5_style</styleUrl>
        <LineString>
          <altitudeMode>relativeToGround</altitudeMode>
          <tessellate>1</tessellate>
          <coordinates>-88.9682,15.334579999999999,125457.05997095417 -88.96379999999999,15.370719999999999,125582.9071888444</coordinates>
        </LineString>
      </Placemark>
      <Placemark>
        <name>rate5_part49</name>
        <styleUrl>#rate5_style</styleUrl>
        <LineString>
          <altitudeMode>relativeToGround</altitudeMode>
          <tessellate>1</tessellate>
          <coordinates>-88.96379999999999,15.370719999999999,125582.9071888444 -88.9594,15.40686,125658.3550221381</coordinates>
        </LineString>
      </Placemark>
      <Placemark>
        <name>rate5_part50</name>
        <styleUrl>#rate5_style</styleUrl>
        <LineString>
          <altitudeMode>relativeToGround</altitudeMode>
          <tessellate>1</tessellate>
          <coordinates>-88.9594,15.40686,125658.3550221381 -88.955,15.443,125683.49423515788</coordinates>
        </LineString>
      </Placemark>
      <Placemark>
        <name>rate5_part51</name>
        <styleUrl>#rate5_style</styleUrl>
        <LineString>
          <altitudeMode>relativeToGround</altitudeMode>
          <tessellate>1</tessellate>
          <coordinates>-88.955,15.443,125683.49423515788 -88.9506,15.47914,125658.3550221381</coordinates>
        </LineString>
      </Placemark>
      <Placemark>
        <name>rate5_part52</name>
        <styleUrl>#rate5_style</styleUrl>
        <LineString>
          <altitudeMode>relativeToGround</altitudeMode>
          <tessellate>1</tessellate>
          <coordinates>-88.9506,15.47914,125658.3550221381 -88.9462,15.515279999999999,125582.9071888444</coordinates>
        </LineString>
      </Placemark>
      <Placemark>
        <name>rate5_part53</name>
        <styleUrl>#rate5_style</styleUrl>
        <LineString>
          <altitudeMode>relativeToGround</altitudeMode>
          <tessellate>1</tessellate>
          <coordinates>-88.9462,15.515279999999999,125582.9071888444 -88.9418,15.55142,125457.05997095417</coordinates>
        </LineString>
      </Placemark>
      <Placemark>
        <name>rate5_part54</name>
        <styleUrl>#rate5_style</styleUrl>
        <LineString>
          <altitudeMode>relativeToGround</altitudeMode>
          <tessellate>1</tessellate>
          <coordinates>-88.9418,15.55142,125457.05997095417 -88.9374,15.58756,125280.66148664265</coordinates>
        </LineString>
      </Placemark>
      <Placemark>
        <name>rate5_part55</name>
        <styleUrl>#rate5_style</styleUrl>
        <LineString>
          <altitudeMode>relativeToGround</altitudeMode>
          <tessellate>1</tessellate>
          <coordinates>-88.9374,15.58756,125280.66148664265 -88.93299999999999,15.6237,125053.49781564438</coordinates>
        </LineString>
      </Placemark>
      <Placemark>
        <name>rate5_part56</name>
        <styleUrl>#rate5_style</styleUrl>
        <LineString>
          <altitudeMode>relativeToGround</altitudeMode>
          <tessellate>1</tessellate>
          <coordinates>-88.93299999999999,15.6237,125053.49781564438 -88.9286,15.659839999999999,124775.29169168661</coordinates>
        </LineString>
      </Placemark>
      <Placemark>
        <name>rate5_part57</name>
        <styleUrl>#rate5_style</styleUrl>
        <LineString>
          <altitudeMode>relativeToGround</altitudeMode>
          <tessellate>1</tessellate>
          <coordinates>-88.9286,15.659839999999999,124775.29169168661 -88.9242,15.695979999999999,124445.70078948105</coordinates>
        </LineString>
      </Placemark>
      <Placemark>
        <name>rate5_part58</name>
        <styleUrl>#rate5_style</styleUrl>
        <LineString>
          <altitudeMode>relativeToGround</altitudeMode>
          <tessellate>1</tessellate>
          <coordinates>-88.9242,15.695979999999999,124445.70078948105 -88.9198,15.73212,124064.31558125849</coordinates>
        </LineString>
      </Placemark>
      <Placemark>
        <name>rate5_part59</name>
        <styleUrl>#rate5_style</styleUrl>
        <LineString>
          <altitudeMode>relativeToGround</altitudeMode>
          <tessellate>1</tessellate>
          <coordinates>-88.9198,15.73212,124064.31558125849 -88.9154,15.76826,123630.6567309606</coordinates>
        </LineString>
      </Placemark>
      <Placemark>
        <name>rate5_part60</name>
        <styleUrl>#rate5_style</styleUrl>
        <LineString>
          <altitudeMode>relativeToGround</altitudeMode>
          <tessellate>1</tessellate>
          <coordinates>-88.9154,15.76826,123630.6567309606 -88.911,15.8044,123144.17198646716</coordinates>
        </LineString>
      </Placemark>
      <Placemark>
        <name>rate5_part61</name>
        <styleUrl>#rate5_style</styleUrl>
        <LineString>
          <altitudeMode>relativeToGround</altitudeMode>
          <tessellate>1</tessellate>
          <coordinates>-88.911,15.8044,123144.17198646716 -88.9066,15.840539999999999,122604.23252138594</coordinates>
        </LineString>
      </Placemark>
      <Placemark>
        <name>rate5_part62</name>
        <styleUrl>#rate5_style</styleUrl>
        <LineString>
          <altitudeMode>relativeToGround</altitudeMode>
          <tessellate>1</tessellate>
          <coordinates>-88.9066,15.840539999999999,122604.23252138594 -88.9022,15.87668,122010.12866768482</coordinates>
        </LineString>
      </Placemark>
      <Placemark>
        <name>rate5_part63</name>
        <styleUrl>#rate5_style</styleUrl>
        <LineString>
          <altitudeMode>relativeToGround</altitudeMode>
          <tessellate>1</tessellate>
          <coordinates>-88.9022,15.87668,122010.12866768482 -88.8978,15.91282,121361.06496843795</coordinates>
        </LineString>
      </Placemark>
      <Placemark>
        <name>rate5_part64</name>
        <styleUrl>#rate5_style</styleUrl>
        <LineString>
          <altitudeMode>relativeToGround</altitudeMode>
          <tessellate>1</tessellate>
          <coordinates>-88.8978,15.91282,121361.06496843795 -88.8934,15.94896,120656.15446575156</coordinates>
        </LineString>
      </Placemark>
      <Placemark>
        <name>rate5_part65</name>
        <styleUrl>#rate5_style</styleUrl>
        <LineString>
          <altitudeMode>relativeToGround</altitudeMode>
          <tessellate>1</tessellate>
          <coordinates>-88.8934,15.94896,120656.15446575156 -88.889,15.9851,119894.4121219778</coordinates>
        </LineString>
      </Placemark>
      <Placemark>
        <name>rate5_part66</name>
        <styleUrl>#rate5_style</styleUrl>
        <LineString>
          <altitudeMode>relativeToGround</altitudeMode>
          <tessellate>1</tessellate>
          <coordinates>-88.889,15.9851,119894.4121219778 -88.88459999999999,16.02124,119074.74725191519</coordinates>
        </LineString>
      </Placemark>
      <Placemark>
        <name>rate5_part67</name>
        <styleUrl>#rate5_style</styleUrl>
        <LineString>
          <altitudeMode>relativeToGround</altitudeMode>
          <tessellate>1</tessellate>
          <coordinates>-88.88459999999999,16.02124,119074.74725191519 -88.8802,16.05738,118195.95481894373</coordinates>
        </LineString>
      </Placemark>
      <Placemark>
        <name>rate5_part68</name>
        <styleUrl>#rate5_style</styleUrl>
        <LineString>
          <altitudeMode>relativeToGround</altitudeMode>
          <tessellate>1</tessellate>
          <coordinates>-88.8802,16.05738,118195.95481894373 -88.8758,16.093519999999998,117256.70541780355</coordinates>
        </LineString>
      </Placemark>
      <Placemark>
        <name>rate5_part69</name>
        <styleUrl>#rate5_style</styleUrl>
        <LineString>
          <altitudeMode>relativeToGround</altitudeMode>
          <tessellate>1</tessellate>
          <coordinates>-88.8758,16.093519999999998,117256.70541780355 -88.8714,16.12966,116255.53372951676</coordinates>
        </LineString>
      </Placemark>
      <Placemark>
        <name>rate5_part70</name>
        <styleUrl>#rate5_style</styleUrl>
        <LineString>
          <altitudeMode>relativeToGround</altitudeMode>
          <tessellate>1</tessellate>
          <coordinates>-88.8714,16.12966,116255.53372951676 -88.867,16.1658,115190.82518783137</coordinates>
        </LineString>
      </Placemark>
      <Placemark>
        <name>rate5_part71</name>
        <styleUrl>#rate5_style</styleUrl>
        <LineString>
          <altitudeMode>relativeToGround</altitudeMode>
          <tessellate>1</tessellate>
          <coordinates>-88.867,16.1658,115190.82518783137 -88.8626,16.20194,114060.80053898325</coordinates>
        </LineString>
      </Placemark>
      <Placemark>
        <name>rate5_part72</name>
        <styleUrl>#rate5_style</styleUrl>
        <LineString>
          <altitudeMode>relativeToGround</altitudeMode>
          <tessellate>1</tessellate>
          <coordinates>-88.8626,16.20194,114060.80053898325 -88.8582,16.23808,112863.49790412927</coordinates>
        </LineString>
      </Placemark>
      <Placemark>
        <name>rate5_part73</name>
        <styleUrl>#rate5_style</styleUrl>
        <LineString>
          <altitudeMode>relativeToGround</altitudeMode>
          <tessellate>1</tessellate>
          <coordinates>-88.8582,16.23808,112863.49790412927 -88.85379999999999,16.27422,111596.75186195398</coordinates>
        </LineString>
      </Placemark>
      <Placemark>
        <name>rate5_part74</name>
        <styleUrl>#rate5_style</styleUrl>
        <LineString>
          <altitudeMode>relativeToGround</altitudeMode>
          <tessellate>1</tessellate>
          <coordinates>-88.85379999999999,16.27422,111596.75186195398 -88.8494,16.31036,110258.16895152548</coordinates>
        </LineString>
      </Placemark>
      <Placemark>
        <name>rate5_part75</name>
        <styleUrl>#rate5_style</styleUrl>
        <LineString>
          <altitudeMode>relativeToGround</altitudeMode>
          <tessellate>1</tessellate>
          <coordinates>-88.8494,16.31036,110258.16895152548 -88.845,16.3465,108845.09884404176</coordinates>
        </LineString>
      </Placemark>
      <Placemark>
        <name>rate5_part76</name>
        <styleUrl>#rate5_style</styleUrl>
        <LineString>
          <altitudeMode>relativeToGround</altitudeMode>
          <tessellate>1</tessellate>
          <coordinates>-88.845,16.3465,108845.09884404176 -88.8406,16.38264,107354.60023500054</coordinates>
        </LineString>
      </Placemark>
      <Placemark>
        <name>rate5_part77</name>
        <styleUrl>#rate5_style</styleUrl>
        <LineString>
          <altitudeMode>relativeToGround</altitudeMode>
          <tessellate>1</tessellate>
          <coordinates>-88.8406,16.38264,107354.60023500054 -88.8362,16.418779999999998,105783.40024921589</coordinates>
        </LineString>
      </Placemark>
      <Placemark>
        <name>rate5_part78</name>
        <styleUrl>#rate5_style</styleUrl>
        <LineString>
          <altitudeMode>relativeToGround</altitudeMode>
          <tessellate>1</tessellate>
          <coordinates>-88.8362,16.418779999999998,105783.40024921589 -88.8318,16.45492,104127.84580685568</coordinates>
        </LineString>
      </Placemark>
      <Placemark>
        <name>rate5_part79</name>
        <styleUrl>#rate5_style</styleUrl>
        <LineString>
          <altitudeMode>relativeToGround</altitudeMode>
          <tessellate>1</tessellate>
          <coordinates>-88.8318,16.45492,104127.84580685568 -88.8274,16.49106,102383.84493604588</coordinates>
        </LineString>
      </Placemark>
      <Placemark>
        <name>rate5_part80</name>
        <styleUrl>#rate5_style</styleUrl>
        <LineString>
          <altitudeMode>relativeToGround</altitudeMode>
          <tessellate>1</tessellate>
          <coordinates>-88.8274,16.49106,102383.84493604588 -88.823,16.5272,100546.79538812628</coordinates>
        </LineString>
      </Placemark>
      <Placemark>
        <name>rate5_part81</name>
        <styleUrl>#rate5_style</styleUrl>
        <LineString>
          <altitudeMode>relativeToGround</altitudeMode>
          <tessellate>1</tessellate>
          <coordinates>-88.823,16.5272,100546.79538812628 -88.8186,16.56334,98611.4970435834</coordinates>
        </LineString>
      </Placemark>
      <Placemark>
        <name>rate5_part82</name>
        <styleUrl>#rate5_style</styleUrl>
        <LineString>
          <altitudeMode>relativeToGround</altitudeMode>
          <tessellate>1</tessellate>
          <coordinates>-88.8186,16.56334,98611.4970435834 -88.8142,16.59948,96572.04338188694</coordinates>
        </LineString>
      </Placemark>
      <Placemark>
        <name>rate5_part83</name>
        <styleUrl>#rate5_style</styleUrl>
        <LineString>
          <altitudeMode>relativeToGround</altitudeMode>
          <tessellate>1</tessellate>
          <coordinates>-88.8142,16.59948,96572.04338188694 -88.8098,16.63562,94421.68556084408</coordinates>
        </LineString>
      </Placemark>
      <Placemark>
        <name>rate5_part84</name>
        <styleUrl>#rate5_style</styleUrl>
        <LineString>
          <altitudeMode>relativeToGround</altitudeMode>
          <tessellate>1</tessellate>
          <coordinates>-88.8098,16.63562,94421.68556084408 -88.8054,16.67176,92152.66015026512</coordinates>
        </LineString>
      </Placemark>
      <Placemark>
        <name>rate5_part85</name>
        <styleUrl>#rate5_style</styleUrl>
        <LineString>
          <altitudeMode>relativeToGround</altitudeMode>
          <tessellate>1</tessellate>
          <coordinates>-88.8054,16.67176,92152.66015026512 -88.801,16.7079,89755.96787295578</coordinates>
        </LineString>
      </Placemark>
      <Placemark>
        <name>rate5_part86</name>
        <styleUrl>#rate5_style</styleUrl>
        <LineString>
          <altitudeMode>relativeToGround</altitudeMode>
          <tessellate>1</tessellate>
          <coordinates>-88.801,16.7079,89755.96787295578 -88.7966,16.74404,87221.08513583949</coordinates>
        </LineString>
      </Placemark>
      <Placemark>
        <name>rate5_part87</name>
        <styleUrl>#rate5_style</styleUrl>
        <LineString>
          <altitudeMode>relativeToGround</altitudeMode>
          <tessellate>1</tessellate>
          <coordinates>-88.7966,16.74404,87221.08513583949 -88.7922,16.78018,84535.58152137547</coordinates>
        </LineString>
      </Placemark>
      <Placemark>
        <name>rate5_part88</name>
        <styleUrl>#rate5_style</styleUrl>
        <LineString>
          <altitudeMode>relativeToGround</altitudeMode>
          <tessellate>1</tessellate>
          <coordinates>-88.7922,16.78018,84535.58152137547 -88.7878,16.81632,81684.60271962118</coordinates>
        </LineString>
      </Placemark>
      <Placemark>
        <name>rate5_part89</name>
        <styleUrl>#rate5_style</styleUrl>
        <LineString>
          <altitudeMode>relativeToGround</altitudeMode>
          <tessellate>1</tessellate>
          <coordinates>-88.7878,16.81632,81684.60271962118 -88.7834,16.85246,78650.1559260314</coordinates>
        </LineString>
      </Placemark>
      <Placemark>
        <name>rate5_part90</name>
        <styleUrl>#rate5_style</styleUrl>
        <LineString>
          <altitudeMode>relativeToGround</altitudeMode>
          <tessellate>1</tessellate>
          <coordinates>-88.7834,16.85246,78650.1559260314 -88.779,16.8886,75410.09654109472</coordinates>
        </LineString>
      </Placemark>
      <Placemark>
        <name>rate5_part91</name>
        <styleUrl>#rate5_style</styleUrl>
        <LineString>
          <altitudeMode>relativeToGround</altitudeMode>
          <tessellate>1</tessellate>
          <coordinates>-88.779,16.8886,75410.09654109472 -88.77459999999999,16.92474,71936.64727318667</coordinates>
        </LineString>
      </Placemark>
      <Placemark>
        <name>rate5_part92</name>
        <styleUrl>#rate5_style</styleUrl>
        <LineString>
          <altitudeMode>relativeToGround</altitudeMode>
          <tessellate>1</tessellate>
          <coordinates>-88.77459999999999,16.92474,71936.64727318667 -88.7702,16.96088,68194.15450680503</coordinates>
        </LineString>
      </Placemark>
      <Placemark>
        <name>rate5_part93</name>
        <styleUrl>#rate5_style</styleUrl>
        <LineString>
          <altitudeMode>relativeToGround</altitudeMode>
          <tessellate>1</tessellate>
          <coordinates>-88.7702,16.96088,68194.15450680503 -88.7658,16.99702,64135.53714057902</coordinates>
        </LineString>
      </Placemark>
      <Placemark>
        <name>rate5_part94</name>
        <styleUrl>#rate5_style</styleUrl>
        <LineString>
          <altitudeMode>relativeToGround</altitudeMode>
          <tessellate>1</tessellate>
          <coordinates>-88.7658,16.99702,64135.53714057902 -88.7614,17.03316,59696.35220970089</coordinates>
        </LineString>
      </Placemark>
      <Placemark>
        <name>rate5_part95</name>
        <styleUrl>#rate5_style</styleUrl>
        <LineString>
          <altitudeMode>relativeToGround</altitudeMode>
          <tessellate>1</tessellate>
          <coordinates>-88.7614,17.03316,59696.35220970089 -88.757,17.0693,54784.165024212954</coordinates>
        </LineString>
      </Placemark>
      <Placemark>
        <name>rate5_part96</name>
        <styleUrl>#rate5_style</styleUrl>
        <LineString>
          <altitudeMode>relativeToGround</altitudeMode>
          <tessellate>1</tessellate>
          <coordinates>-88.757,17.0693,54784.165024212954 -88.7526,17.10544,49257.668794586905</coordinates>
        </LineString>
      </Placemark>
      <Placemark>
        <name>rate5_part97</name>
        <styleUrl>#rate5_style</styleUrl>
        <LineString>
          <altitudeMode>relativeToGround</altitudeMode>
          <tessellate>1</tessellate>
          <coordinates>-88.7526,17.10544,49257.668794586905 -88.7482,17.14158,42879.99603749641</coordinates>
        </LineString>
      </Placemark>
      <Placemark>
        <name>rate5_part98</name>
        <styleUrl>#rate5_style</styleUrl>
        <LineString>
          <altitudeMode>relativeToGround</altitudeMode>
          <tessellate>1</tessellate>
          <coordinates>-88.7482,17.14158,42879.99603749641 -88.7438,17.17772,35191.37838584425</coordinates>
        </LineString>
      </Placemark>
      <Placemark>
        <name>rate5_part99</name>
        <styleUrl>#rate5_style</styleUrl>
        <LineString>
          <altitudeMode>relativeToGround</altitudeMode>
          <tessellate>1</tessellate>
          <coordinates>-88.7438,17.17772,35191.37838584425 -88.7394,17.21386,25010.699563128877</coordinates>
        </LineString>
      </Placemark>
      <Placemark>
        <name>rate5_part100</name>
        <styleUrl>#rate5_style</styleUrl>
        <LineString>
          <altitudeMode>relativeToGround</altitudeMode>
          <tessellate>1</tessellate>
          <coordinates>-88.7394,17.21386,25010.699563128877 -88.735,17.25,1.539178889207409E-11</coordinates>
        </LineString>
      </Placemark>
    </Folder>
  </Document>
</kml>
