# Supplementary material for: Reconstructing the Timing and Dispersion Routes of HIV-1 Subtype B Epidemics in The Caribbean and Central America: A Phylogenetic Story
Source: PLoS One. 2013 Jul 9;8(7):e69218. doi: 10.1371/journal.pone.0069218 (PMC3706403; doi:10.1371/journal.pone.0069218)
Supplement: File S2 — Migration patterns of HIV-1B in The Caribbean. Google Earth graphical representation of HIV-1B migration patterns obtained using BEAST v1.6.1. Representations of the strength of the epidemiological linkage and country codes as in Figure 4. (KML) [file pone.0069218.s005.kml]

<kml>
  <Document>
    <name>HIV1B.CAR_Spatial.kml</name>
    <Style id="rate1_style">
      <LineStyle>
        <width>9.5</width>
        <color>FFff00ff</color>
      </LineStyle>
    </Style>
    <Style id="rate2_style">
      <LineStyle>
        <width>9.297818090620297</width>
        <color>FFff0cff</color>
      </LineStyle>
    </Style>
    <Style id="rate3_style">
      <LineStyle>
        <width>8.308267848185922</width>
        <color>FFff49ff</color>
      </LineStyle>
    </Style>
    <Style id="rate4_style">
      <LineStyle>
        <width>7.471451262330714</width>
        <color>FFff7dff</color>
      </LineStyle>
    </Style>
    <Style id="rate5_style">
      <LineStyle>
        <width>7.359388062196957</width>
        <color>FFff84ff</color>
      </LineStyle>
    </Style>
    <Style id="rate6_style">
      <LineStyle>
        <width>7.34271024912222</width>
        <color>FFff85ff</color>
      </LineStyle>
    </Style>
    <Style id="rate7_style">
      <LineStyle>
        <width>6.7469904698211005</width>
        <color>FFffa9ff</color>
      </LineStyle>
    </Style>
    <Style id="rate8_style">
      <LineStyle>
        <width>6.707490386223039</width>
        <color>FFffacff</color>
      </LineStyle>
    </Style>
    <Style id="rate9_style">
      <LineStyle>
        <width>5.882377528841331</width>
        <color>FFffdfff</color>
      </LineStyle>
    </Style>
    <Style id="rate10_style">
      <LineStyle>
        <width>5.79167363317171</width>
        <color>FFffe4ff</color>
      </LineStyle>
    </Style>
    <Style id="rate11_style">
      <LineStyle>
        <width>5.7881625146296605</width>
        <color>FFffe4ff</color>
      </LineStyle>
    </Style>
    <Style id="rate12_style">
      <LineStyle>
        <width>5.75919578665775</width>
        <color>FFffe6ff</color>
      </LineStyle>
    </Style>
    <Style id="rate13_style">
      <LineStyle>
        <width>5.746906871760575</width>
        <color>FFffe7ff</color>
      </LineStyle>
    </Style>
    <Style id="rate14_style">
      <LineStyle>
        <width>5.35658752716937</width>
        <color>FFffffff</color>
      </LineStyle>
    </Style>
    <Folder>
      <name>locations</name>
      <Placemark>
        <name>ANT</name>
        <Point>
          <altitudeMode>relativeToGround</altitudeMode>
          <coordinates>-61.831,17.099,0</coordinates>
        </Point>
      </Placemark>
      <Placemark>
        <name>BAH</name>
        <Point>
          <altitudeMode>relativeToGround</altitudeMode>
          <coordinates>-77.337,25.050,0</coordinates>
        </Point>
      </Placemark>
      <Placemark>
        <name>BAR</name>
        <Point>
          <altitudeMode>relativeToGround</altitudeMode>
          <coordinates>-59.596,13.059,0</coordinates>
        </Point>
      </Placemark>
      <Placemark>
        <name>DMN</name>
        <Point>
          <altitudeMode>relativeToGround</altitudeMode>
          <coordinates>-61.384,15.260,0</coordinates>
        </Point>
      </Placemark>
      <Placemark>
        <name>SVG</name>
        <Point>
          <altitudeMode>relativeToGround</altitudeMode>
          <coordinates>-61.224,13.151,0</coordinates>
        </Point>
      </Placemark>
      <Placemark>
        <name>GRE</name>
        <Point>
          <altitudeMode>relativeToGround</altitudeMode>
          <coordinates>-61.734,12.008,0</coordinates>
        </Point>
      </Placemark>
      <Placemark>
        <name>STL</name>
        <Point>
          <altitudeMode>relativeToGround</altitudeMode>
          <coordinates>-61.020,13.920,0</coordinates>
        </Point>
      </Placemark>
      <Placemark>
        <name>TTB</name>
        <Point>
          <altitudeMode>relativeToGround</altitudeMode>
          <coordinates>-61.465,10.640,0</coordinates>
        </Point>
      </Placemark>
      <Placemark>
        <name>RDM</name>
        <Point>
          <altitudeMode>relativeToGround</altitudeMode>
          <coordinates>-69.976,18.482,0</coordinates>
        </Point>
      </Placemark>
      <Placemark>
        <name>HAI</name>
        <Point>
          <altitudeMode>relativeToGround</altitudeMode>
          <coordinates>-72.334,18.519,0</coordinates>
        </Point>
      </Placemark>
      <Placemark>
        <name>JAM</name>
        <Point>
          <altitudeMode>relativeToGround</altitudeMode>
          <coordinates>-76.781,17.959,0</coordinates>
        </Point>
      </Placemark>
      <Placemark>
        <name>CUB</name>
        <Point>
          <altitudeMode>relativeToGround</altitudeMode>
          <coordinates>-82.378,23.105,0</coordinates>
        </Point>
      </Placemark>
      <Placemark>
        <name>PRC</name>
        <Point>
          <altitudeMode>relativeToGround</altitudeMode>
          <coordinates>-66.078,18.457,0</coordinates>
        </Point>
      </Placemark>
    </Folder>
    <Folder>
      <name>discrete rates with bayes factor larger than 3.0</name>
      <Placemark>
        <name>rate1_part1</name>
        <styleUrl>#rate1_style</styleUrl>
        <LineString>
          <altitudeMode>relativeToGround</altitudeMode>
          <tessellate>1</tessellate>
          <coordinates>-82.378,23.105,0.0 -82.215,23.05852,109416.82668992027</coordinates>
        </LineString>
      </Placemark>
      <Placemark>
        <name>rate1_part2</name>
        <styleUrl>#rate1_style</styleUrl>
        <LineString>
          <altitudeMode>relativeToGround</altitudeMode>
          <tessellate>1</tessellate>
          <coordinates>-82.215,23.05852,109416.82668992027 -82.052,23.01204,153955.26782864664</coordinates>
        </LineString>
      </Placemark>
      <Placemark>
        <name>rate1_part3</name>
        <styleUrl>#rate1_style</styleUrl>
        <LineString>
          <altitudeMode>relativeToGround</altitudeMode>
          <tessellate>1</tessellate>
          <coordinates>-82.052,23.01204,153955.26782864664 -81.889,22.96556,187591.43793866184</coordinates>
        </LineString>
      </Placemark>
      <Placemark>
        <name>rate1_part4</name>
        <styleUrl>#rate1_style</styleUrl>
        <LineString>
          <altitudeMode>relativeToGround</altitudeMode>
          <tessellate>1</tessellate>
          <coordinates>-81.889,22.96556,187591.43793866184 -81.726,22.91908,215492.48536783239</coordinates>
        </LineString>
      </Placemark>
      <Placemark>
        <name>rate1_part5</name>
        <styleUrl>#rate1_style</styleUrl>
        <LineString>
          <altitudeMode>relativeToGround</altitudeMode>
          <tessellate>1</tessellate>
          <coordinates>-81.726,22.91908,215492.48536783239 -81.563,22.872600000000002,239669.8051038603</coordinates>
        </LineString>
      </Placemark>
      <Placemark>
        <name>rate1_part6</name>
        <styleUrl>#rate1_style</styleUrl>
        <LineString>
          <altitudeMode>relativeToGround</altitudeMode>
          <tessellate>1</tessellate>
          <coordinates>-81.563,22.872600000000002,239669.8051038603 -81.4,22.82612,261159.6451855561</coordinates>
        </LineString>
      </Placemark>
      <Placemark>
        <name>rate1_part7</name>
        <styleUrl>#rate1_style</styleUrl>
        <LineString>
          <altitudeMode>relativeToGround</altitudeMode>
          <tessellate>1</tessellate>
          <coordinates>-81.4,22.82612,261159.6451855561 -81.237,22.77964,280580.1946588086</coordinates>
        </LineString>
      </Placemark>
      <Placemark>
        <name>rate1_part8</name>
        <styleUrl>#rate1_style</styleUrl>
        <LineString>
          <altitudeMode>relativeToGround</altitudeMode>
          <tessellate>1</tessellate>
          <coordinates>-81.237,22.77964,280580.1946588086 -81.074,22.73316,298335.8368726602</coordinates>
        </LineString>
      </Placemark>
      <Placemark>
        <name>rate1_part9</name>
        <styleUrl>#rate1_style</styleUrl>
        <LineString>
          <altitudeMode>relativeToGround</altitudeMode>
          <tessellate>1</tessellate>
          <coordinates>-81.074,22.73316,298335.8368726602 -80.911,22.68668,314708.49695655226</coordinates>
        </LineString>
      </Placemark>
      <Placemark>
        <name>rate1_part10</name>
        <styleUrl>#rate1_style</styleUrl>
        <LineString>
          <altitudeMode>relativeToGround</altitudeMode>
          <tessellate>1</tessellate>
          <coordinates>-80.911,22.68668,314708.49695655226 -80.748,22.6402,329904.14534709975</coordinates>
        </LineString>
      </Placemark>
      <Placemark>
        <name>rate1_part11</name>
        <styleUrl>#rate1_style</styleUrl>
        <LineString>
          <altitudeMode>relativeToGround</altitudeMode>
          <tessellate>1</tessellate>
          <coordinates>-80.748,22.6402,329904.14534709975 -80.585,22.59372,344078.7595074049</coordinates>
        </LineString>
      </Placemark>
      <Placemark>
        <name>rate1_part12</name>
        <styleUrl>#rate1_style</styleUrl>
        <LineString>
          <altitudeMode>relativeToGround</altitudeMode>
          <tessellate>1</tessellate>
          <coordinates>-80.585,22.59372,344078.7595074049 -80.422,22.547240000000002,357353.8595531256</coordinates>
        </LineString>
      </Placemark>
      <Placemark>
        <name>rate1_part13</name>
        <styleUrl>#rate1_style</styleUrl>
        <LineString>
          <altitudeMode>relativeToGround</altitudeMode>
          <tessellate>1</tessellate>
          <coordinates>-80.422,22.547240000000002,357353.8595531256 -80.259,22.50076,369826.3236943549</coordinates>
        </LineString>
      </Placemark>
      <Placemark>
        <name>rate1_part14</name>
        <styleUrl>#rate1_style</styleUrl>
        <LineString>
          <altitudeMode>relativeToGround</altitudeMode>
          <tessellate>1</tessellate>
          <coordinates>-80.259,22.50076,369826.3236943549 -80.096,22.45428,381574.86686554016</coordinates>
        </LineString>
      </Placemark>
      <Placemark>
        <name>rate1_part15</name>
        <styleUrl>#rate1_style</styleUrl>
        <LineString>
          <altitudeMode>relativeToGround</altitudeMode>
          <tessellate>1</tessellate>
          <coordinates>-80.096,22.45428,381574.86686554016 -79.933,22.4078,392664.4737126518</coordinates>
        </LineString>
      </Placemark>
      <Placemark>
        <name>rate1_part16</name>
        <styleUrl>#rate1_style</styleUrl>
        <LineString>
          <altitudeMode>relativeToGround</altitudeMode>
          <tessellate>1</tessellate>
          <coordinates>-79.933,22.4078,392664.4737126518 -79.77,22.36132,403149.5248354129</coordinates>
        </LineString>
      </Placemark>
      <Placemark>
        <name>rate1_part17</name>
        <styleUrl>#rate1_style</styleUrl>
        <LineString>
          <altitudeMode>relativeToGround</altitudeMode>
          <tessellate>1</tessellate>
          <coordinates>-79.77,22.36132,403149.5248354129 -79.607,22.31484,413076.0588564905</coordinates>
        </LineString>
      </Placemark>
      <Placemark>
        <name>rate1_part18</name>
        <styleUrl>#rate1_style</styleUrl>
        <LineString>
          <altitudeMode>relativeToGround</altitudeMode>
          <tessellate>1</tessellate>
          <coordinates>-79.607,22.31484,413076.0588564905 -79.444,22.26836,422483.4458203168</coordinates>
        </LineString>
      </Placemark>
      <Placemark>
        <name>rate1_part19</name>
        <styleUrl>#rate1_style</styleUrl>
        <LineString>
          <altitudeMode>relativeToGround</altitudeMode>
          <tessellate>1</tessellate>
          <coordinates>-79.444,22.26836,422483.4458203168 -79.281,22.22188,431405.6491869486</coordinates>
        </LineString>
      </Placemark>
      <Placemark>
        <name>rate1_part20</name>
        <styleUrl>#rate1_style</styleUrl>
        <LineString>
          <altitudeMode>relativeToGround</altitudeMode>
          <tessellate>1</tessellate>
          <coordinates>-79.281,22.22188,431405.6491869486 -79.118,22.1754,439872.1937961331</coordinates>
        </LineString>
      </Placemark>
      <Placemark>
        <name>rate1_part21</name>
        <styleUrl>#rate1_style</styleUrl>
        <LineString>
          <altitudeMode>relativeToGround</altitudeMode>
          <tessellate>1</tessellate>
          <coordinates>-79.118,22.1754,439872.1937961331 -78.955,22.12892,447908.9194981936</coordinates>
        </LineString>
      </Placemark>
      <Placemark>
        <name>rate1_part22</name>
        <styleUrl>#rate1_style</styleUrl>
        <LineString>
          <altitudeMode>relativeToGround</altitudeMode>
          <tessellate>1</tessellate>
          <coordinates>-78.955,22.12892,447908.9194981936 -78.792,22.082440000000002,455538.57577977085</coordinates>
        </LineString>
      </Placemark>
      <Placemark>
        <name>rate1_part23</name>
        <styleUrl>#rate1_style</styleUrl>
        <LineString>
          <altitudeMode>relativeToGround</altitudeMode>
          <tessellate>1</tessellate>
          <coordinates>-78.792,22.082440000000002,455538.57577977085 -78.629,22.03596,462781.29656165984</coordinates>
        </LineString>
      </Placemark>
      <Placemark>
        <name>rate1_part24</name>
        <styleUrl>#rate1_style</styleUrl>
        <LineString>
          <altitudeMode>relativeToGround</altitudeMode>
          <tessellate>1</tessellate>
          <coordinates>-78.629,22.03596,462781.29656165984 -78.466,21.98948,469654.9834053994</coordinates>
        </LineString>
      </Placemark>
      <Placemark>
        <name>rate1_part25</name>
        <styleUrl>#rate1_style</styleUrl>
        <LineString>
          <altitudeMode>relativeToGround</altitudeMode>
          <tessellate>1</tessellate>
          <coordinates>-78.466,21.98948,469654.9834053994 -78.303,21.943,476175.6178073038</coordinates>
        </LineString>
      </Placemark>
      <Placemark>
        <name>rate1_part26</name>
        <styleUrl>#rate1_style</styleUrl>
        <LineString>
          <altitudeMode>relativeToGround</altitudeMode>
          <tessellate>1</tessellate>
          <coordinates>-78.303,21.943,476175.6178073038 -78.14,21.896520000000002,482357.517944123</coordinates>
        </LineString>
      </Placemark>
      <Placemark>
        <name>rate1_part27</name>
        <styleUrl>#rate1_style</styleUrl>
        <LineString>
          <altitudeMode>relativeToGround</altitudeMode>
          <tessellate>1</tessellate>
          <coordinates>-78.14,21.896520000000002,482357.517944123 -77.977,21.85004,488213.5514369391</coordinates>
        </LineString>
      </Placemark>
      <Placemark>
        <name>rate1_part28</name>
        <styleUrl>#rate1_style</styleUrl>
        <LineString>
          <altitudeMode>relativeToGround</altitudeMode>
          <tessellate>1</tessellate>
          <coordinates>-77.977,21.85004,488213.5514369391 -77.81400000000001,21.80356,493755.31294612796</coordinates>
        </LineString>
      </Placemark>
      <Placemark>
        <name>rate1_part29</name>
        <styleUrl>#rate1_style</styleUrl>
        <LineString>
          <altitudeMode>relativeToGround</altitudeMode>
          <tessellate>1</tessellate>
          <coordinates>-77.81400000000001,21.80356,493755.31294612796 -77.651,21.757080000000002,498993.27338632033</coordinates>
        </LineString>
      </Placemark>
      <Placemark>
        <name>rate1_part30</name>
        <styleUrl>#rate1_style</styleUrl>
        <LineString>
          <altitudeMode>relativeToGround</altitudeMode>
          <tessellate>1</tessellate>
          <coordinates>-77.651,21.757080000000002,498993.27338632033 -77.488,21.7106,503936.90604426607</coordinates>
        </LineString>
      </Placemark>
      <Placemark>
        <name>rate1_part31</name>
        <styleUrl>#rate1_style</styleUrl>
        <LineString>
          <altitudeMode>relativeToGround</altitudeMode>
          <tessellate>1</tessellate>
          <coordinates>-77.488,21.7106,503936.90604426607 -77.325,21.66412,508594.793748959</coordinates>
        </LineString>
      </Placemark>
      <Placemark>
        <name>rate1_part32</name>
        <styleUrl>#rate1_style</styleUrl>
        <LineString>
          <altitudeMode>relativeToGround</altitudeMode>
          <tessellate>1</tessellate>
          <coordinates>-77.325,21.66412,508594.793748959 -77.162,21.61764,512974.7203810642</coordinates>
        </LineString>
      </Placemark>
      <Placemark>
        <name>rate1_part33</name>
        <styleUrl>#rate1_style</styleUrl>
        <LineString>
          <altitudeMode>relativeToGround</altitudeMode>
          <tessellate>1</tessellate>
          <coordinates>-77.162,21.61764,512974.7203810642 -76.999,21.57116,517083.74934619846</coordinates>
        </LineString>
      </Placemark>
      <Placemark>
        <name>rate1_part34</name>
        <styleUrl>#rate1_style</styleUrl>
        <LineString>
          <altitudeMode>relativeToGround</altitudeMode>
          <tessellate>1</tessellate>
          <coordinates>-76.999,21.57116,517083.74934619846 -76.836,21.52468,520928.2911228949</coordinates>
        </LineString>
      </Placemark>
      <Placemark>
        <name>rate1_part35</name>
        <styleUrl>#rate1_style</styleUrl>
        <LineString>
          <altitudeMode>relativeToGround</altitudeMode>
          <tessellate>1</tessellate>
          <coordinates>-76.836,21.52468,520928.2911228949 -76.673,21.4782,524514.161594254</coordinates>
        </LineString>
      </Placemark>
      <Placemark>
        <name>rate1_part36</name>
        <styleUrl>#rate1_style</styleUrl>
        <LineString>
          <altitudeMode>relativeToGround</altitudeMode>
          <tessellate>1</tessellate>
          <coordinates>-76.673,21.4782,524514.161594254 -76.51,21.431720000000002,527846.6325553596</coordinates>
        </LineString>
      </Placemark>
      <Placemark>
        <name>rate1_part37</name>
        <styleUrl>#rate1_style</styleUrl>
        <LineString>
          <altitudeMode>relativeToGround</altitudeMode>
          <tessellate>1</tessellate>
          <coordinates>-76.51,21.431720000000002,527846.6325553596 -76.34700000000001,21.38524,530930.475536627</coordinates>
        </LineString>
      </Placemark>
      <Placemark>
        <name>rate1_part38</name>
        <styleUrl>#rate1_style</styleUrl>
        <LineString>
          <altitudeMode>relativeToGround</altitudeMode>
          <tessellate>1</tessellate>
          <coordinates>-76.34700000000001,21.38524,530930.475536627 -76.184,21.33876,533769.9998814763</coordinates>
        </LineString>
      </Placemark>
      <Placemark>
        <name>rate1_part39</name>
        <styleUrl>#rate1_style</styleUrl>
        <LineString>
          <altitudeMode>relativeToGround</altitudeMode>
          <tessellate>1</tessellate>
          <coordinates>-76.184,21.33876,533769.9998814763 -76.021,21.29228,536369.0858539478</coordinates>
        </LineString>
      </Placemark>
      <Placemark>
        <name>rate1_part40</name>
        <styleUrl>#rate1_style</styleUrl>
        <LineString>
          <altitudeMode>relativeToGround</altitudeMode>
          <tessellate>1</tessellate>
          <coordinates>-76.021,21.29228,536369.0858539478 -75.858,21.2458,538731.2134195811</coordinates>
        </LineString>
      </Placemark>
      <Placemark>
        <name>rate1_part41</name>
        <styleUrl>#rate1_style</styleUrl>
        <LineString>
          <altitudeMode>relativeToGround</altitudeMode>
          <tessellate>1</tessellate>
          <coordinates>-75.858,21.2458,538731.2134195811 -75.69500000000001,21.19932,540859.4872346007</coordinates>
        </LineString>
      </Placemark>
      <Placemark>
        <name>rate1_part42</name>
        <styleUrl>#rate1_style</styleUrl>
        <LineString>
          <altitudeMode>relativeToGround</altitudeMode>
          <tessellate>1</tessellate>
          <coordinates>-75.69500000000001,21.19932,540859.4872346007 -75.532,21.15284,542756.6582891658</coordinates>
        </LineString>
      </Placemark>
      <Placemark>
        <name>rate1_part43</name>
        <styleUrl>#rate1_style</styleUrl>
        <LineString>
          <altitudeMode>relativeToGround</altitudeMode>
          <tessellate>1</tessellate>
          <coordinates>-75.532,21.15284,542756.6582891658 -75.369,21.106360000000002,544425.142576255</coordinates>
        </LineString>
      </Placemark>
      <Placemark>
        <name>rate1_part44</name>
        <styleUrl>#rate1_style</styleUrl>
        <LineString>
          <altitudeMode>relativeToGround</altitudeMode>
          <tessellate>1</tessellate>
          <coordinates>-75.369,21.106360000000002,544425.142576255 -75.206,21.05988,545867.0370956055</coordinates>
        </LineString>
      </Placemark>
      <Placemark>
        <name>rate1_part45</name>
        <styleUrl>#rate1_style</styleUrl>
        <LineString>
          <altitudeMode>relativeToGround</altitudeMode>
          <tessellate>1</tessellate>
          <coordinates>-75.206,21.05988,545867.0370956055 -75.043,21.0134,547084.1334496011</coordinates>
        </LineString>
      </Placemark>
      <Placemark>
        <name>rate1_part46</name>
        <styleUrl>#rate1_style</styleUrl>
        <LineString>
          <altitudeMode>relativeToGround</altitudeMode>
          <tessellate>1</tessellate>
          <coordinates>-75.043,21.0134,547084.1334496011 -74.88,20.966920000000002,548077.9292431624</coordinates>
        </LineString>
      </Placemark>
      <Placemark>
        <name>rate1_part47</name>
        <styleUrl>#rate1_style</styleUrl>
        <LineString>
          <altitudeMode>relativeToGround</altitudeMode>
          <tessellate>1</tessellate>
          <coordinates>-74.88,20.966920000000002,548077.9292431624 -74.717,20.92044,548849.6374609818</coordinates>
        </LineString>
      </Placemark>
      <Placemark>
        <name>rate1_part48</name>
        <styleUrl>#rate1_style</styleUrl>
        <LineString>
          <altitudeMode>relativeToGround</altitudeMode>
          <tessellate>1</tessellate>
          <coordinates>-74.717,20.92044,548849.6374609818 -74.554,20.87396,549400.1939615926</coordinates>
        </LineString>
      </Placemark>
      <Placemark>
        <name>rate1_part49</name>
        <styleUrl>#rate1_style</styleUrl>
        <LineString>
          <altitudeMode>relativeToGround</altitudeMode>
          <tessellate>1</tessellate>
          <coordinates>-74.554,20.87396,549400.1939615926 -74.391,20.82748,549730.2631977126</coordinates>
        </LineString>
      </Placemark>
      <Placemark>
        <name>rate1_part50</name>
        <styleUrl>#rate1_style</styleUrl>
        <LineString>
          <altitudeMode>relativeToGround</altitudeMode>
          <tessellate>1</tessellate>
          <coordinates>-74.391,20.82748,549730.2631977126 -74.22800000000001,20.781,549840.2422451663</coordinates>
        </LineString>
      </Placemark>
      <Placemark>
        <name>rate1_part51</name>
        <styleUrl>#rate1_style</styleUrl>
        <LineString>
          <altitudeMode>relativeToGround</altitudeMode>
          <tessellate>1</tessellate>
          <coordinates>-74.22800000000001,20.781,549840.2422451663 -74.065,20.73452,549730.2631977126</coordinates>
        </LineString>
      </Placemark>
      <Placemark>
        <name>rate1_part52</name>
        <styleUrl>#rate1_style</styleUrl>
        <LineString>
          <altitudeMode>relativeToGround</altitudeMode>
          <tessellate>1</tessellate>
          <coordinates>-74.065,20.73452,549730.2631977126 -73.902,20.68804,549400.1939615926</coordinates>
        </LineString>
      </Placemark>
      <Placemark>
        <name>rate1_part53</name>
        <styleUrl>#rate1_style</styleUrl>
        <LineString>
          <altitudeMode>relativeToGround</altitudeMode>
          <tessellate>1</tessellate>
          <coordinates>-73.902,20.68804,549400.1939615926 -73.739,20.641560000000002,548849.6374609818</coordinates>
        </LineString>
      </Placemark>
      <Placemark>
        <name>rate1_part54</name>
        <styleUrl>#rate1_style</styleUrl>
        <LineString>
          <altitudeMode>relativeToGround</altitudeMode>
          <tessellate>1</tessellate>
          <coordinates>-73.739,20.641560000000002,548849.6374609818 -73.576,20.59508,548077.9292431624</coordinates>
        </LineString>
      </Placemark>
      <Placemark>
        <name>rate1_part55</name>
        <styleUrl>#rate1_style</styleUrl>
        <LineString>
          <altitudeMode>relativeToGround</altitudeMode>
          <tessellate>1</tessellate>
          <coordinates>-73.576,20.59508,548077.9292431624 -73.413,20.5486,547084.1334496011</coordinates>
        </LineString>
      </Placemark>
      <Placemark>
        <name>rate1_part56</name>
        <styleUrl>#rate1_style</styleUrl>
        <LineString>
          <altitudeMode>relativeToGround</altitudeMode>
          <tessellate>1</tessellate>
          <coordinates>-73.413,20.5486,547084.1334496011 -73.25,20.50212,545867.0370956055</coordinates>
        </LineString>
      </Placemark>
      <Placemark>
        <name>rate1_part57</name>
        <styleUrl>#rate1_style</styleUrl>
        <LineString>
          <altitudeMode>relativeToGround</altitudeMode>
          <tessellate>1</tessellate>
          <coordinates>-73.25,20.50212,545867.0370956055 -73.087,20.455640000000002,544425.142576255</coordinates>
        </LineString>
      </Placemark>
      <Placemark>
        <name>rate1_part58</name>
        <styleUrl>#rate1_style</styleUrl>
        <LineString>
          <altitudeMode>relativeToGround</altitudeMode>
          <tessellate>1</tessellate>
          <coordinates>-73.087,20.455640000000002,544425.142576255 -72.924,20.40916,542756.6582891658</coordinates>
        </LineString>
      </Placemark>
      <Placemark>
        <name>rate1_part59</name>
        <styleUrl>#rate1_style</styleUrl>
        <LineString>
          <altitudeMode>relativeToGround</altitudeMode>
          <tessellate>1</tessellate>
          <coordinates>-72.924,20.40916,542756.6582891658 -72.761,20.36268,540859.4872346007</coordinates>
        </LineString>
      </Placemark>
      <Placemark>
        <name>rate1_part60</name>
        <styleUrl>#rate1_style</styleUrl>
        <LineString>
          <altitudeMode>relativeToGround</altitudeMode>
          <tessellate>1</tessellate>
          <coordinates>-72.761,20.36268,540859.4872346007 -72.598,20.316200000000002,538731.2134195811</coordinates>
        </LineString>
      </Placemark>
      <Placemark>
        <name>rate1_part61</name>
        <styleUrl>#rate1_style</styleUrl>
        <LineString>
          <altitudeMode>relativeToGround</altitudeMode>
          <tessellate>1</tessellate>
          <coordinates>-72.598,20.316200000000002,538731.2134195811 -72.435,20.26972,536369.0858539478</coordinates>
        </LineString>
      </Placemark>
      <Placemark>
        <name>rate1_part62</name>
        <styleUrl>#rate1_style</styleUrl>
        <LineString>
          <altitudeMode>relativeToGround</altitudeMode>
          <tessellate>1</tessellate>
          <coordinates>-72.435,20.26972,536369.0858539478 -72.272,20.22324,533769.9998814763</coordinates>
        </LineString>
      </Placemark>
      <Placemark>
        <name>rate1_part63</name>
        <styleUrl>#rate1_style</styleUrl>
        <LineString>
          <altitudeMode>relativeToGround</altitudeMode>
          <tessellate>1</tessellate>
          <coordinates>-72.272,20.22324,533769.9998814763 -72.10900000000001,20.17676,530930.475536627</coordinates>
        </LineString>
      </Placemark>
      <Placemark>
        <name>rate1_part64</name>
        <styleUrl>#rate1_style</styleUrl>
        <LineString>
          <altitudeMode>relativeToGround</altitudeMode>
          <tessellate>1</tessellate>
          <coordinates>-72.10900000000001,20.17676,530930.475536627 -71.946,20.13028,527846.6325553596</coordinates>
        </LineString>
      </Placemark>
      <Placemark>
        <name>rate1_part65</name>
        <styleUrl>#rate1_style</styleUrl>
        <LineString>
          <altitudeMode>relativeToGround</altitudeMode>
          <tessellate>1</tessellate>
          <coordinates>-71.946,20.13028,527846.6325553596 -71.783,20.0838,524514.161594254</coordinates>
        </LineString>
      </Placemark>
      <Placemark>
        <name>rate1_part66</name>
        <styleUrl>#rate1_style</styleUrl>
        <LineString>
          <altitudeMode>relativeToGround</altitudeMode>
          <tessellate>1</tessellate>
          <coordinates>-71.783,20.0838,524514.161594254 -71.62,20.03732,520928.29112289485</coordinates>
        </LineString>
      </Placemark>
      <Placemark>
        <name>rate1_part67</name>
        <styleUrl>#rate1_style</styleUrl>
        <LineString>
          <altitudeMode>relativeToGround</altitudeMode>
          <tessellate>1</tessellate>
          <coordinates>-71.62,20.03732,520928.29112289485 -71.457,19.990840000000002,517083.74934619846</coordinates>
        </LineString>
      </Placemark>
      <Placemark>
        <name>rate1_part68</name>
        <styleUrl>#rate1_style</styleUrl>
        <LineString>
          <altitudeMode>relativeToGround</altitudeMode>
          <tessellate>1</tessellate>
          <coordinates>-71.457,19.990840000000002,517083.74934619846 -71.294,19.94436,512974.7203810642</coordinates>
        </LineString>
      </Placemark>
      <Placemark>
        <name>rate1_part69</name>
        <styleUrl>#rate1_style</styleUrl>
        <LineString>
          <altitudeMode>relativeToGround</altitudeMode>
          <tessellate>1</tessellate>
          <coordinates>-71.294,19.94436,512974.7203810642 -71.131,19.89788,508594.79374895897</coordinates>
        </LineString>
      </Placemark>
      <Placemark>
        <name>rate1_part70</name>
        <styleUrl>#rate1_style</styleUrl>
        <LineString>
          <altitudeMode>relativeToGround</altitudeMode>
          <tessellate>1</tessellate>
          <coordinates>-71.131,19.89788,508594.79374895897 -70.968,19.8514,503936.906044266</coordinates>
        </LineString>
      </Placemark>
      <Placemark>
        <name>rate1_part71</name>
        <styleUrl>#rate1_style</styleUrl>
        <LineString>
          <altitudeMode>relativeToGround</altitudeMode>
          <tessellate>1</tessellate>
          <coordinates>-70.968,19.8514,503936.906044266 -70.805,19.804920000000003,498993.27338632033</coordinates>
        </LineString>
      </Placemark>
      <Placemark>
        <name>rate1_part72</name>
        <styleUrl>#rate1_style</styleUrl>
        <LineString>
          <altitudeMode>relativeToGround</altitudeMode>
          <tessellate>1</tessellate>
          <coordinates>-70.805,19.804920000000003,498993.27338632033 -70.642,19.75844,493755.312946128</coordinates>
        </LineString>
      </Placemark>
      <Placemark>
        <name>rate1_part73</name>
        <styleUrl>#rate1_style</styleUrl>
        <LineString>
          <altitudeMode>relativeToGround</altitudeMode>
          <tessellate>1</tessellate>
          <coordinates>-70.642,19.75844,493755.312946128 -70.479,19.71196,488213.5514369391</coordinates>
        </LineString>
      </Placemark>
      <Placemark>
        <name>rate1_part74</name>
        <styleUrl>#rate1_style</styleUrl>
        <LineString>
          <altitudeMode>relativeToGround</altitudeMode>
          <tessellate>1</tessellate>
          <coordinates>-70.479,19.71196,488213.5514369391 -70.316,19.665480000000002,482357.517944123</coordinates>
        </LineString>
      </Placemark>
      <Placemark>
        <name>rate1_part75</name>
        <styleUrl>#rate1_style</styleUrl>
        <LineString>
          <altitudeMode>relativeToGround</altitudeMode>
          <tessellate>1</tessellate>
          <coordinates>-70.316,19.665480000000002,482357.517944123 -70.153,19.619,476175.61780730373</coordinates>
        </LineString>
      </Placemark>
      <Placemark>
        <name>rate1_part76</name>
        <styleUrl>#rate1_style</styleUrl>
        <LineString>
          <altitudeMode>relativeToGround</altitudeMode>
          <tessellate>1</tessellate>
          <coordinates>-70.153,19.619,476175.61780730373 -69.99000000000001,19.57252,469654.9834053994</coordinates>
        </LineString>
      </Placemark>
      <Placemark>
        <name>rate1_part77</name>
        <styleUrl>#rate1_style</styleUrl>
        <LineString>
          <altitudeMode>relativeToGround</altitudeMode>
          <tessellate>1</tessellate>
          <coordinates>-69.99000000000001,19.57252,469654.9834053994 -69.827,19.526040000000002,462781.2965616598</coordinates>
        </LineString>
      </Placemark>
      <Placemark>
        <name>rate1_part78</name>
        <styleUrl>#rate1_style</styleUrl>
        <LineString>
          <altitudeMode>relativeToGround</altitudeMode>
          <tessellate>1</tessellate>
          <coordinates>-69.827,19.526040000000002,462781.2965616598 -69.664,19.47956,455538.57577977085</coordinates>
        </LineString>
      </Placemark>
      <Placemark>
        <name>rate1_part79</name>
        <styleUrl>#rate1_style</styleUrl>
        <LineString>
          <altitudeMode>relativeToGround</altitudeMode>
          <tessellate>1</tessellate>
          <coordinates>-69.664,19.47956,455538.57577977085 -69.501,19.43308,447908.9194981936</coordinates>
        </LineString>
      </Placemark>
      <Placemark>
        <name>rate1_part80</name>
        <styleUrl>#rate1_style</styleUrl>
        <LineString>
          <altitudeMode>relativeToGround</altitudeMode>
          <tessellate>1</tessellate>
          <coordinates>-69.501,19.43308,447908.9194981936 -69.338,19.3866,439872.193796133</coordinates>
        </LineString>
      </Placemark>
      <Placemark>
        <name>rate1_part81</name>
        <styleUrl>#rate1_style</styleUrl>
        <LineString>
          <altitudeMode>relativeToGround</altitudeMode>
          <tessellate>1</tessellate>
          <coordinates>-69.338,19.3866,439872.193796133 -69.175,19.340120000000002,431405.6491869486</coordinates>
        </LineString>
      </Placemark>
      <Placemark>
        <name>rate1_part82</name>
        <styleUrl>#rate1_style</styleUrl>
        <LineString>
          <altitudeMode>relativeToGround</altitudeMode>
          <tessellate>1</tessellate>
          <coordinates>-69.175,19.340120000000002,431405.6491869486 -69.012,19.29364,422483.4458203168</coordinates>
        </LineString>
      </Placemark>
      <Placemark>
        <name>rate1_part83</name>
        <styleUrl>#rate1_style</styleUrl>
        <LineString>
          <altitudeMode>relativeToGround</altitudeMode>
          <tessellate>1</tessellate>
          <coordinates>-69.012,19.29364,422483.4458203168 -68.849,19.24716,413076.0588564903</coordinates>
        </LineString>
      </Placemark>
      <Placemark>
        <name>rate1_part84</name>
        <styleUrl>#rate1_style</styleUrl>
        <LineString>
          <altitudeMode>relativeToGround</altitudeMode>
          <tessellate>1</tessellate>
          <coordinates>-68.849,19.24716,413076.0588564903 -68.686,19.200680000000002,403149.5248354129</coordinates>
        </LineString>
      </Placemark>
      <Placemark>
        <name>rate1_part85</name>
        <styleUrl>#rate1_style</styleUrl>
        <LineString>
          <altitudeMode>relativeToGround</altitudeMode>
          <tessellate>1</tessellate>
          <coordinates>-68.686,19.200680000000002,403149.5248354129 -68.523,19.1542,392664.47371265176</coordinates>
        </LineString>
      </Placemark>
      <Placemark>
        <name>rate1_part86</name>
        <styleUrl>#rate1_style</styleUrl>
        <LineString>
          <altitudeMode>relativeToGround</altitudeMode>
          <tessellate>1</tessellate>
          <coordinates>-68.523,19.1542,392664.47371265176 -68.36,19.10772,381574.8668655402</coordinates>
        </LineString>
      </Placemark>
      <Placemark>
        <name>rate1_part87</name>
        <styleUrl>#rate1_style</styleUrl>
        <LineString>
          <altitudeMode>relativeToGround</altitudeMode>
          <tessellate>1</tessellate>
          <coordinates>-68.36,19.10772,381574.8668655402 -68.197,19.06124,369826.323694355</coordinates>
        </LineString>
      </Placemark>
      <Placemark>
        <name>rate1_part88</name>
        <styleUrl>#rate1_style</styleUrl>
        <LineString>
          <altitudeMode>relativeToGround</altitudeMode>
          <tessellate>1</tessellate>
          <coordinates>-68.197,19.06124,369826.323694355 -68.034,19.014760000000003,357353.8595531256</coordinates>
        </LineString>
      </Placemark>
      <Placemark>
        <name>rate1_part89</name>
        <styleUrl>#rate1_style</styleUrl>
        <LineString>
          <altitudeMode>relativeToGround</altitudeMode>
          <tessellate>1</tessellate>
          <coordinates>-68.034,19.014760000000003,357353.8595531256 -67.87100000000001,18.96828,344078.759507405</coordinates>
        </LineString>
      </Placemark>
      <Placemark>
        <name>rate1_part90</name>
        <styleUrl>#rate1_style</styleUrl>
        <LineString>
          <altitudeMode>relativeToGround</altitudeMode>
          <tessellate>1</tessellate>
          <coordinates>-67.87100000000001,18.96828,344078.759507405 -67.708,18.9218,329904.1453470998</coordinates>
        </LineString>
      </Placemark>
      <Placemark>
        <name>rate1_part91</name>
        <styleUrl>#rate1_style</styleUrl>
        <LineString>
          <altitudeMode>relativeToGround</altitudeMode>
          <tessellate>1</tessellate>
          <coordinates>-67.708,18.9218,329904.1453470998 -67.545,18.875320000000002,314708.49695655226</coordinates>
        </LineString>
      </Placemark>
      <Placemark>
        <name>rate1_part92</name>
        <styleUrl>#rate1_style</styleUrl>
        <LineString>
          <altitudeMode>relativeToGround</altitudeMode>
          <tessellate>1</tessellate>
          <coordinates>-67.545,18.875320000000002,314708.49695655226 -67.382,18.82884,298335.83687266015</coordinates>
        </LineString>
      </Placemark>
      <Placemark>
        <name>rate1_part93</name>
        <styleUrl>#rate1_style</styleUrl>
        <LineString>
          <altitudeMode>relativeToGround</altitudeMode>
          <tessellate>1</tessellate>
          <coordinates>-67.382,18.82884,298335.83687266015 -67.21900000000001,18.78236,280580.19465880847</coordinates>
        </LineString>
      </Placemark>
      <Placemark>
        <name>rate1_part94</name>
        <styleUrl>#rate1_style</styleUrl>
        <LineString>
          <altitudeMode>relativeToGround</altitudeMode>
          <tessellate>1</tessellate>
          <coordinates>-67.21900000000001,18.78236,280580.19465880847 -67.056,18.73588,261159.64518555603</coordinates>
        </LineString>
      </Placemark>
      <Placemark>
        <name>rate1_part95</name>
        <styleUrl>#rate1_style</styleUrl>
        <LineString>
          <altitudeMode>relativeToGround</altitudeMode>
          <tessellate>1</tessellate>
          <coordinates>-67.056,18.73588,261159.64518555603 -66.893,18.6894,239669.80510386016</coordinates>
        </LineString>
      </Placemark>
      <Placemark>
        <name>rate1_part96</name>
        <styleUrl>#rate1_style</styleUrl>
        <LineString>
          <altitudeMode>relativeToGround</altitudeMode>
          <tessellate>1</tessellate>
          <coordinates>-66.893,18.6894,239669.80510386016 -66.73,18.64292,215492.48536783262</coordinates>
        </LineString>
      </Placemark>
      <Placemark>
        <name>rate1_part97</name>
        <styleUrl>#rate1_style</styleUrl>
        <LineString>
          <altitudeMode>relativeToGround</altitudeMode>
          <tessellate>1</tessellate>
          <coordinates>-66.73,18.64292,215492.48536783262 -66.56700000000001,18.59644,187591.43793866195</coordinates>
        </LineString>
      </Placemark>
      <Placemark>
        <name>rate1_part98</name>
        <styleUrl>#rate1_style</styleUrl>
        <LineString>
          <altitudeMode>relativeToGround</altitudeMode>
          <tessellate>1</tessellate>
          <coordinates>-66.56700000000001,18.59644,187591.43793866195 -66.404,18.549960000000002,153955.26782864673</coordinates>
        </LineString>
      </Placemark>
      <Placemark>
        <name>rate1_part99</name>
        <styleUrl>#rate1_style</styleUrl>
        <LineString>
          <altitudeMode>relativeToGround</altitudeMode>
          <tessellate>1</tessellate>
          <coordinates>-66.404,18.549960000000002,153955.26782864673 -66.241,18.503480000000003,109416.82668992023</coordinates>
        </LineString>
      </Placemark>
      <Placemark>
        <name>rate1_part100</name>
        <styleUrl>#rate1_style</styleUrl>
        <LineString>
          <altitudeMode>relativeToGround</altitudeMode>
          <tessellate>1</tessellate>
          <coordinates>-66.241,18.503480000000003,109416.82668992023 -66.078,18.457,6.733600927079483E-11</coordinates>
        </LineString>
      </Placemark>
      <Placemark>
        <name>rate2_part1</name>
        <styleUrl>#rate2_style</styleUrl>
        <LineString>
          <altitudeMode>relativeToGround</altitudeMode>
          <tessellate>1</tessellate>
          <coordinates>-69.976,18.482,0.0 -69.99958,18.48237,15371.96154643495</coordinates>
        </LineString>
      </Placemark>
      <Placemark>
        <name>rate2_part2</name>
        <styleUrl>#rate2_style</styleUrl>
        <LineString>
          <altitudeMode>relativeToGround</altitudeMode>
          <tessellate>1</tessellate>
          <coordinates>-69.99958,18.48237,15371.96154643495 -70.02316,18.48274,21629.16370842864</coordinates>
        </LineString>
      </Placemark>
      <Placemark>
        <name>rate2_part3</name>
        <styleUrl>#rate2_style</styleUrl>
        <LineString>
          <altitudeMode>relativeToGround</altitudeMode>
          <tessellate>1</tessellate>
          <coordinates>-70.02316,18.48274,21629.16370842864 -70.04674,18.48311,26354.706654083548</coordinates>
        </LineString>
      </Placemark>
      <Placemark>
        <name>rate2_part4</name>
        <styleUrl>#rate2_style</styleUrl>
        <LineString>
          <altitudeMode>relativeToGround</altitudeMode>
          <tessellate>1</tessellate>
          <coordinates>-70.04674,18.48311,26354.706654083548 -70.07032,18.48348,30274.522656442336</coordinates>
        </LineString>
      </Placemark>
      <Placemark>
        <name>rate2_part5</name>
        <styleUrl>#rate2_style</styleUrl>
        <LineString>
          <altitudeMode>relativeToGround</altitudeMode>
          <tessellate>1</tessellate>
          <coordinates>-70.07032,18.48348,30274.522656442336 -70.0939,18.48385,33671.192442263506</coordinates>
        </LineString>
      </Placemark>
      <Placemark>
        <name>rate2_part6</name>
        <styleUrl>#rate2_style</styleUrl>
        <LineString>
          <altitudeMode>relativeToGround</altitudeMode>
          <tessellate>1</tessellate>
          <coordinates>-70.0939,18.48385,33671.192442263506 -70.11748,18.48422,36690.29841863246</coordinates>
        </LineString>
      </Placemark>
      <Placemark>
        <name>rate2_part7</name>
        <styleUrl>#rate2_style</styleUrl>
        <LineString>
          <altitudeMode>relativeToGround</altitudeMode>
          <tessellate>1</tessellate>
          <coordinates>-70.11748,18.48422,36690.29841863246 -70.14106,18.48459,39418.68991694829</coordinates>
        </LineString>
      </Placemark>
      <Placemark>
        <name>rate2_part8</name>
        <styleUrl>#rate2_style</styleUrl>
        <LineString>
          <altitudeMode>relativeToGround</altitudeMode>
          <tessellate>1</tessellate>
          <coordinates>-70.14106,18.48459,39418.68991694829 -70.16464,18.48496,41913.17872274298</coordinates>
        </LineString>
      </Placemark>
      <Placemark>
        <name>rate2_part9</name>
        <styleUrl>#rate2_style</styleUrl>
        <LineString>
          <altitudeMode>relativeToGround</altitudeMode>
          <tessellate>1</tessellate>
          <coordinates>-70.16464,18.48496,41913.17872274298 -70.18822,18.485329999999998,44213.372475717406</coordinates>
        </LineString>
      </Placemark>
      <Placemark>
        <name>rate2_part10</name>
        <styleUrl>#rate2_style</styleUrl>
        <LineString>
          <altitudeMode>relativeToGround</altitudeMode>
          <tessellate>1</tessellate>
          <coordinates>-70.18822,18.485329999999998,44213.372475717406 -70.2118,18.485699999999998,46348.20794663277</coordinates>
        </LineString>
      </Placemark>
      <Placemark>
        <name>rate2_part11</name>
        <styleUrl>#rate2_style</styleUrl>
        <LineString>
          <altitudeMode>relativeToGround</altitudeMode>
          <tessellate>1</tessellate>
          <coordinates>-70.2118,18.485699999999998,46348.20794663277 -70.23538,18.486069999999998,48339.59839725563</coordinates>
        </LineString>
      </Placemark>
      <Placemark>
        <name>rate2_part12</name>
        <styleUrl>#rate2_style</styleUrl>
        <LineString>
          <altitudeMode>relativeToGround</altitudeMode>
          <tessellate>1</tessellate>
          <coordinates>-70.23538,18.486069999999998,48339.59839725563 -70.25896,18.486439999999998,50204.616179266435</coordinates>
        </LineString>
      </Placemark>
      <Placemark>
        <name>rate2_part13</name>
        <styleUrl>#rate2_style</styleUrl>
        <LineString>
          <altitudeMode>relativeToGround</altitudeMode>
          <tessellate>1</tessellate>
          <coordinates>-70.25896,18.486439999999998,50204.616179266435 -70.28254,18.48681,51956.87170493256</coordinates>
        </LineString>
      </Placemark>
      <Placemark>
        <name>rate2_part14</name>
        <styleUrl>#rate2_style</styleUrl>
        <LineString>
          <altitudeMode>relativeToGround</altitudeMode>
          <tessellate>1</tessellate>
          <coordinates>-70.28254,18.48681,51956.87170493256 -70.30611999999999,18.48718,53607.42362932617</coordinates>
        </LineString>
      </Placemark>
      <Placemark>
        <name>rate2_part15</name>
        <styleUrl>#rate2_style</styleUrl>
        <LineString>
          <altitudeMode>relativeToGround</altitudeMode>
          <tessellate>1</tessellate>
          <coordinates>-70.30611999999999,18.48718,53607.42362932617 -70.3297,18.48755,55165.40164034983</coordinates>
        </LineString>
      </Placemark>
      <Placemark>
        <name>rate2_part16</name>
        <styleUrl>#rate2_style</styleUrl>
        <LineString>
          <altitudeMode>relativeToGround</altitudeMode>
          <tessellate>1</tessellate>
          <coordinates>-70.3297,18.48755,55165.40164034983 -70.35328,18.48792,56638.44566426628</coordinates>
        </LineString>
      </Placemark>
      <Placemark>
        <name>rate2_part17</name>
        <styleUrl>#rate2_style</styleUrl>
        <LineString>
          <altitudeMode>relativeToGround</altitudeMode>
          <tessellate>1</tessellate>
          <coordinates>-70.35328,18.48792,56638.44566426628 -70.37686,18.48829,58033.02366362476</coordinates>
        </LineString>
      </Placemark>
      <Placemark>
        <name>rate2_part18</name>
        <styleUrl>#rate2_style</styleUrl>
        <LineString>
          <altitudeMode>relativeToGround</altitudeMode>
          <tessellate>1</tessellate>
          <coordinates>-70.37686,18.48829,58033.02366362476 -70.40044,18.48866,59354.66673293242</coordinates>
        </LineString>
      </Placemark>
      <Placemark>
        <name>rate2_part19</name>
        <styleUrl>#rate2_style</styleUrl>
        <LineString>
          <altitudeMode>relativeToGround</altitudeMode>
          <tessellate>1</tessellate>
          <coordinates>-70.40044,18.48866,59354.66673293242 -70.42402,18.48903,60608.14639607432</coordinates>
        </LineString>
      </Placemark>
      <Placemark>
        <name>rate2_part20</name>
        <styleUrl>#rate2_style</styleUrl>
        <LineString>
          <altitudeMode>relativeToGround</altitudeMode>
          <tessellate>1</tessellate>
          <coordinates>-70.42402,18.48903,60608.14639607432 -70.4476,18.4894,61797.61059551038</coordinates>
        </LineString>
      </Placemark>
      <Placemark>
        <name>rate2_part21</name>
        <styleUrl>#rate2_style</styleUrl>
        <LineString>
          <altitudeMode>relativeToGround</altitudeMode>
          <tessellate>1</tessellate>
          <coordinates>-70.4476,18.4894,61797.61059551038 -70.47118,18.48977,62926.68956982046</coordinates>
        </LineString>
      </Placemark>
      <Placemark>
        <name>rate2_part22</name>
        <styleUrl>#rate2_style</styleUrl>
        <LineString>
          <altitudeMode>relativeToGround</altitudeMode>
          <tessellate>1</tessellate>
          <coordinates>-70.47118,18.48977,62926.68956982046 -70.49476,18.49014,63998.57939262891</coordinates>
        </LineString>
      </Placemark>
      <Placemark>
        <name>rate2_part23</name>
        <styleUrl>#rate2_style</styleUrl>
        <LineString>
          <altitudeMode>relativeToGround</altitudeMode>
          <tessellate>1</tessellate>
          <coordinates>-70.49476,18.49014,63998.57939262891 -70.51834,18.49051,65016.10867691603</coordinates>
        </LineString>
      </Placemark>
      <Placemark>
        <name>rate2_part24</name>
        <styleUrl>#rate2_style</styleUrl>
        <LineString>
          <altitudeMode>relativeToGround</altitudeMode>
          <tessellate>1</tessellate>
          <coordinates>-70.51834,18.49051,65016.10867691603 -70.54192,18.49088,65981.79241168236</coordinates>
        </LineString>
      </Placemark>
      <Placemark>
        <name>rate2_part25</name>
        <styleUrl>#rate2_style</styleUrl>
        <LineString>
          <altitudeMode>relativeToGround</altitudeMode>
          <tessellate>1</tessellate>
          <coordinates>-70.54192,18.49088,65981.79241168236 -70.5655,18.49125,66897.87583611297</coordinates>
        </LineString>
      </Placemark>
      <Placemark>
        <name>rate2_part26</name>
        <styleUrl>#rate2_style</styleUrl>
        <LineString>
          <altitudeMode>relativeToGround</altitudeMode>
          <tessellate>1</tessellate>
          <coordinates>-70.5655,18.49125,66897.87583611297 -70.58908,18.491619999999998,67766.37050975572</coordinates>
        </LineString>
      </Placemark>
      <Placemark>
        <name>rate2_part27</name>
        <styleUrl>#rate2_style</styleUrl>
        <LineString>
          <altitudeMode>relativeToGround</altitudeMode>
          <tessellate>1</tessellate>
          <coordinates>-70.58908,18.491619999999998,67766.37050975572 -70.61266,18.491989999999998,68589.08420370438</coordinates>
        </LineString>
      </Placemark>
      <Placemark>
        <name>rate2_part28</name>
        <styleUrl>#rate2_style</styleUrl>
        <LineString>
          <altitudeMode>relativeToGround</altitudeMode>
          <tessellate>1</tessellate>
          <coordinates>-70.61266,18.491989999999998,68589.08420370438 -70.63624,18.492359999999998,69367.64585090129</coordinates>
        </LineString>
      </Placemark>
      <Placemark>
        <name>rate2_part29</name>
        <styleUrl>#rate2_style</styleUrl>
        <LineString>
          <altitudeMode>relativeToGround</altitudeMode>
          <tessellate>1</tessellate>
          <coordinates>-70.63624,18.492359999999998,69367.64585090129 -70.65982,18.492729999999998,70103.52650933572</coordinates>
        </LineString>
      </Placemark>
      <Placemark>
        <name>rate2_part30</name>
        <styleUrl>#rate2_style</styleUrl>
        <LineString>
          <altitudeMode>relativeToGround</altitudeMode>
          <tessellate>1</tessellate>
          <coordinates>-70.65982,18.492729999999998,70103.52650933572 -70.6834,18.4931,70798.05708033283</coordinates>
        </LineString>
      </Placemark>
      <Placemark>
        <name>rate2_part31</name>
        <styleUrl>#rate2_style</styleUrl>
        <LineString>
          <altitudeMode>relativeToGround</altitudeMode>
          <tessellate>1</tessellate>
          <coordinates>-70.6834,18.4931,70798.05708033283 -70.70698,18.49347,71452.4433648763</coordinates>
        </LineString>
      </Placemark>
      <Placemark>
        <name>rate2_part32</name>
        <styleUrl>#rate2_style</styleUrl>
        <LineString>
          <altitudeMode>relativeToGround</altitudeMode>
          <tessellate>1</tessellate>
          <coordinates>-70.70698,18.49347,71452.4433648763 -70.73056,18.49384,72067.77891976065</coordinates>
        </LineString>
      </Placemark>
      <Placemark>
        <name>rate2_part33</name>
        <styleUrl>#rate2_style</styleUrl>
        <LineString>
          <altitudeMode>relativeToGround</altitudeMode>
          <tessellate>1</tessellate>
          <coordinates>-70.73056,18.49384,72067.77891976065 -70.75414,18.49421,72645.05608229646</coordinates>
        </LineString>
      </Placemark>
      <Placemark>
        <name>rate2_part34</name>
        <styleUrl>#rate2_style</styleUrl>
        <LineString>
          <altitudeMode>relativeToGround</altitudeMode>
          <tessellate>1</tessellate>
          <coordinates>-70.75414,18.49421,72645.05608229646 -70.77772,18.49458,73185.17546011868</coordinates>
        </LineString>
      </Placemark>
      <Placemark>
        <name>rate2_part35</name>
        <styleUrl>#rate2_style</styleUrl>
        <LineString>
          <altitudeMode>relativeToGround</altitudeMode>
          <tessellate>1</tessellate>
          <coordinates>-70.77772,18.49458,73185.17546011868 -70.8013,18.49495,73688.95412619569</coordinates>
        </LineString>
      </Placemark>
      <Placemark>
        <name>rate2_part36</name>
        <styleUrl>#rate2_style</styleUrl>
        <LineString>
          <altitudeMode>relativeToGround</altitudeMode>
          <tessellate>1</tessellate>
          <coordinates>-70.8013,18.49495,73688.95412619569 -70.82488000000001,18.49532,74157.13271461245</coordinates>
        </LineString>
      </Placemark>
      <Placemark>
        <name>rate2_part37</name>
        <styleUrl>#rate2_style</styleUrl>
        <LineString>
          <altitudeMode>relativeToGround</altitudeMode>
          <tessellate>1</tessellate>
          <coordinates>-70.82488000000001,18.49532,74157.13271461245 -70.84846,18.49569,74590.3815773091</coordinates>
        </LineString>
      </Placemark>
      <Placemark>
        <name>rate2_part38</name>
        <styleUrl>#rate2_style</styleUrl>
        <LineString>
          <altitudeMode>relativeToGround</altitudeMode>
          <tessellate>1</tessellate>
          <coordinates>-70.84846,18.49569,74590.3815773091 -70.87204,18.49606,74989.30613361055</coordinates>
        </LineString>
      </Placemark>
      <Placemark>
        <name>rate2_part39</name>
        <styleUrl>#rate2_style</styleUrl>
        <LineString>
          <altitudeMode>relativeToGround</altitudeMode>
          <tessellate>1</tessellate>
          <coordinates>-70.87204,18.49606,74989.30613361055 -70.89562,18.49643,75354.45152151267</coordinates>
        </LineString>
      </Placemark>
      <Placemark>
        <name>rate2_part40</name>
        <styleUrl>#rate2_style</styleUrl>
        <LineString>
          <altitudeMode>relativeToGround</altitudeMode>
          <tessellate>1</tessellate>
          <coordinates>-70.89562,18.49643,75354.45152151267 -70.9192,18.4968,75686.30664110585</coordinates>
        </LineString>
      </Placemark>
      <Placemark>
        <name>rate2_part41</name>
        <styleUrl>#rate2_style</styleUrl>
        <LineString>
          <altitudeMode>relativeToGround</altitudeMode>
          <tessellate>1</tessellate>
          <coordinates>-70.9192,18.4968,75686.30664110585 -70.94278,18.49717,75985.3076653037</coordinates>
        </LineString>
      </Placemark>
      <Placemark>
        <name>rate2_part42</name>
        <styleUrl>#rate2_style</styleUrl>
        <LineString>
          <altitudeMode>relativeToGround</altitudeMode>
          <tessellate>1</tessellate>
          <coordinates>-70.94278,18.49717,75985.3076653037 -70.96636,18.497539999999997,76251.84108050163</coordinates>
        </LineString>
      </Placemark>
      <Placemark>
        <name>rate2_part43</name>
        <styleUrl>#rate2_style</styleUrl>
        <LineString>
          <altitudeMode>relativeToGround</altitudeMode>
          <tessellate>1</tessellate>
          <coordinates>-70.96636,18.497539999999997,76251.84108050163 -70.98994,18.497909999999997,76486.24630936695</coordinates>
        </LineString>
      </Placemark>
      <Placemark>
        <name>rate2_part44</name>
        <styleUrl>#rate2_style</styleUrl>
        <LineString>
          <altitudeMode>relativeToGround</altitudeMode>
          <tessellate>1</tessellate>
          <coordinates>-70.98994,18.497909999999997,76486.24630936695 -71.01352,18.498279999999998,76688.81795923105</coordinates>
        </LineString>
      </Placemark>
      <Placemark>
        <name>rate2_part45</name>
        <styleUrl>#rate2_style</styleUrl>
        <LineString>
          <altitudeMode>relativeToGround</altitudeMode>
          <tessellate>1</tessellate>
          <coordinates>-71.01352,18.498279999999998,76688.81795923105 -71.0371,18.498649999999998,76859.80773217471</coordinates>
        </LineString>
      </Placemark>
      <Placemark>
        <name>rate2_part46</name>
        <styleUrl>#rate2_style</styleUrl>
        <LineString>
          <altitudeMode>relativeToGround</altitudeMode>
          <tessellate>1</tessellate>
          <coordinates>-71.0371,18.498649999999998,76859.80773217471 -71.06068,18.499019999999998,76999.42602659781</coordinates>
        </LineString>
      </Placemark>
      <Placemark>
        <name>rate2_part47</name>
        <styleUrl>#rate2_style</styleUrl>
        <LineString>
          <altitudeMode>relativeToGround</altitudeMode>
          <tessellate>1</tessellate>
          <coordinates>-71.06068,18.499019999999998,76999.42602659781 -71.08426,18.49939,77107.84325462623</coordinates>
        </LineString>
      </Placemark>
      <Placemark>
        <name>rate2_part48</name>
        <styleUrl>#rate2_style</styleUrl>
        <LineString>
          <altitudeMode>relativeToGround</altitudeMode>
          <tessellate>1</tessellate>
          <coordinates>-71.08426,18.49939,77107.84325462623 -71.10784,18.49976,77185.1908949532</coordinates>
        </LineString>
      </Placemark>
      <Placemark>
        <name>rate2_part49</name>
        <styleUrl>#rate2_style</styleUrl>
        <LineString>
          <altitudeMode>relativeToGround</altitudeMode>
          <tessellate>1</tessellate>
          <coordinates>-71.10784,18.49976,77185.1908949532 -71.13142,18.50013,77231.56229648976</coordinates>
        </LineString>
      </Placemark>
      <Placemark>
        <name>rate2_part50</name>
        <styleUrl>#rate2_style</styleUrl>
        <LineString>
          <altitudeMode>relativeToGround</altitudeMode>
          <tessellate>1</tessellate>
          <coordinates>-71.13142,18.50013,77231.56229648976 -71.155,18.5005,77247.01324438797</coordinates>
        </LineString>
      </Placemark>
      <Placemark>
        <name>rate2_part51</name>
        <styleUrl>#rate2_style</styleUrl>
        <LineString>
          <altitudeMode>relativeToGround</altitudeMode>
          <tessellate>1</tessellate>
          <coordinates>-71.155,18.5005,77247.01324438797 -71.17858,18.50087,77231.56229648976</coordinates>
        </LineString>
      </Placemark>
      <Placemark>
        <name>rate2_part52</name>
        <styleUrl>#rate2_style</styleUrl>
        <LineString>
          <altitudeMode>relativeToGround</altitudeMode>
          <tessellate>1</tessellate>
          <coordinates>-71.17858,18.50087,77231.56229648976 -71.20216,18.50124,77185.1908949532</coordinates>
        </LineString>
      </Placemark>
      <Placemark>
        <name>rate2_part53</name>
        <styleUrl>#rate2_style</styleUrl>
        <LineString>
          <altitudeMode>relativeToGround</altitudeMode>
          <tessellate>1</tessellate>
          <coordinates>-71.20216,18.50124,77185.1908949532 -71.22574,18.50161,77107.84325462623</coordinates>
        </LineString>
      </Placemark>
      <Placemark>
        <name>rate2_part54</name>
        <styleUrl>#rate2_style</styleUrl>
        <LineString>
          <altitudeMode>relativeToGround</altitudeMode>
          <tessellate>1</tessellate>
          <coordinates>-71.22574,18.50161,77107.84325462623 -71.24932,18.50198,76999.42602659781</coordinates>
        </LineString>
      </Placemark>
      <Placemark>
        <name>rate2_part55</name>
        <styleUrl>#rate2_style</styleUrl>
        <LineString>
          <altitudeMode>relativeToGround</altitudeMode>
          <tessellate>1</tessellate>
          <coordinates>-71.24932,18.50198,76999.42602659781 -71.2729,18.50235,76859.80773217471</coordinates>
        </LineString>
      </Placemark>
      <Placemark>
        <name>rate2_part56</name>
        <styleUrl>#rate2_style</styleUrl>
        <LineString>
          <altitudeMode>relativeToGround</altitudeMode>
          <tessellate>1</tessellate>
          <coordinates>-71.2729,18.50235,76859.80773217471 -71.29648,18.50272,76688.81795923105</coordinates>
        </LineString>
      </Placemark>
      <Placemark>
        <name>rate2_part57</name>
        <styleUrl>#rate2_style</styleUrl>
        <LineString>
          <altitudeMode>relativeToGround</altitudeMode>
          <tessellate>1</tessellate>
          <coordinates>-71.29648,18.50272,76688.81795923105 -71.32006,18.50309,76486.24630936694</coordinates>
        </LineString>
      </Placemark>
      <Placemark>
        <name>rate2_part58</name>
        <styleUrl>#rate2_style</styleUrl>
        <LineString>
          <altitudeMode>relativeToGround</altitudeMode>
          <tessellate>1</tessellate>
          <coordinates>-71.32006,18.50309,76486.24630936694 -71.34364000000001,18.50346,76251.84108050165</coordinates>
        </LineString>
      </Placemark>
      <Placemark>
        <name>rate2_part59</name>
        <styleUrl>#rate2_style</styleUrl>
        <LineString>
          <altitudeMode>relativeToGround</altitudeMode>
          <tessellate>1</tessellate>
          <coordinates>-71.34364000000001,18.50346,76251.84108050165 -71.36722,18.503829999999997,75985.3076653037</coordinates>
        </LineString>
      </Placemark>
      <Placemark>
        <name>rate2_part60</name>
        <styleUrl>#rate2_style</styleUrl>
        <LineString>
          <altitudeMode>relativeToGround</altitudeMode>
          <tessellate>1</tessellate>
          <coordinates>-71.36722,18.503829999999997,75985.3076653037 -71.3908,18.504199999999997,75686.30664110585</coordinates>
        </LineString>
      </Placemark>
      <Placemark>
        <name>rate2_part61</name>
        <styleUrl>#rate2_style</styleUrl>
        <LineString>
          <altitudeMode>relativeToGround</altitudeMode>
          <tessellate>1</tessellate>
          <coordinates>-71.3908,18.504199999999997,75686.30664110585 -71.41438000000001,18.504569999999998,75354.45152151267</coordinates>
        </LineString>
      </Placemark>
      <Placemark>
        <name>rate2_part62</name>
        <styleUrl>#rate2_style</styleUrl>
        <LineString>
          <altitudeMode>relativeToGround</altitudeMode>
          <tessellate>1</tessellate>
          <coordinates>-71.41438000000001,18.504569999999998,75354.45152151267 -71.43796,18.504939999999998,74989.30613361055</coordinates>
        </LineString>
      </Placemark>
      <Placemark>
        <name>rate2_part63</name>
        <styleUrl>#rate2_style</styleUrl>
        <LineString>
          <altitudeMode>relativeToGround</altitudeMode>
          <tessellate>1</tessellate>
          <coordinates>-71.43796,18.504939999999998,74989.30613361055 -71.46154,18.505309999999998,74590.3815773091</coordinates>
        </LineString>
      </Placemark>
      <Placemark>
        <name>rate2_part64</name>
        <styleUrl>#rate2_style</styleUrl>
        <LineString>
          <altitudeMode>relativeToGround</altitudeMode>
          <tessellate>1</tessellate>
          <coordinates>-71.46154,18.505309999999998,74590.3815773091 -71.48512,18.505679999999998,74157.13271461245</coordinates>
        </LineString>
      </Placemark>
      <Placemark>
        <name>rate2_part65</name>
        <styleUrl>#rate2_style</styleUrl>
        <LineString>
          <altitudeMode>relativeToGround</altitudeMode>
          <tessellate>1</tessellate>
          <coordinates>-71.48512,18.505679999999998,74157.13271461245 -71.5087,18.50605,73688.95412619569</coordinates>
        </LineString>
      </Placemark>
      <Placemark>
        <name>rate2_part66</name>
        <styleUrl>#rate2_style</styleUrl>
        <LineString>
          <altitudeMode>relativeToGround</altitudeMode>
          <tessellate>1</tessellate>
          <coordinates>-71.5087,18.50605,73688.95412619569 -71.53228,18.50642,73185.17546011867</coordinates>
        </LineString>
      </Placemark>
      <Placemark>
        <name>rate2_part67</name>
        <styleUrl>#rate2_style</styleUrl>
        <LineString>
          <altitudeMode>relativeToGround</altitudeMode>
          <tessellate>1</tessellate>
          <coordinates>-71.53228,18.50642,73185.17546011867 -71.55586,18.50679,72645.05608229646</coordinates>
        </LineString>
      </Placemark>
      <Placemark>
        <name>rate2_part68</name>
        <styleUrl>#rate2_style</styleUrl>
        <LineString>
          <altitudeMode>relativeToGround</altitudeMode>
          <tessellate>1</tessellate>
          <coordinates>-71.55586,18.50679,72645.05608229646 -71.57944,18.50716,72067.77891976065</coordinates>
        </LineString>
      </Placemark>
      <Placemark>
        <name>rate2_part69</name>
        <styleUrl>#rate2_style</styleUrl>
        <LineString>
          <altitudeMode>relativeToGround</altitudeMode>
          <tessellate>1</tessellate>
          <coordinates>-71.57944,18.50716,72067.77891976065 -71.60302,18.50753,71452.44336487628</coordinates>
        </LineString>
      </Placemark>
      <Placemark>
        <name>rate2_part70</name>
        <styleUrl>#rate2_style</styleUrl>
        <LineString>
          <altitudeMode>relativeToGround</altitudeMode>
          <tessellate>1</tessellate>
          <coordinates>-71.60302,18.50753,71452.44336487628 -71.6266,18.5079,70798.05708033283</coordinates>
        </LineString>
      </Placemark>
      <Placemark>
        <name>rate2_part71</name>
        <styleUrl>#rate2_style</styleUrl>
        <LineString>
          <altitudeMode>relativeToGround</altitudeMode>
          <tessellate>1</tessellate>
          <coordinates>-71.6266,18.5079,70798.05708033283 -71.65018,18.50827,70103.52650933572</coordinates>
        </LineString>
      </Placemark>
      <Placemark>
        <name>rate2_part72</name>
        <styleUrl>#rate2_style</styleUrl>
        <LineString>
          <altitudeMode>relativeToGround</altitudeMode>
          <tessellate>1</tessellate>
          <coordinates>-71.65018,18.50827,70103.52650933572 -71.67376,18.50864,69367.6458509013</coordinates>
        </LineString>
      </Placemark>
      <Placemark>
        <name>rate2_part73</name>
        <styleUrl>#rate2_style</styleUrl>
        <LineString>
          <altitudeMode>relativeToGround</altitudeMode>
          <tessellate>1</tessellate>
          <coordinates>-71.67376,18.50864,69367.6458509013 -71.69734,18.50901,68589.08420370438</coordinates>
        </LineString>
      </Placemark>
      <Placemark>
        <name>rate2_part74</name>
        <styleUrl>#rate2_style</styleUrl>
        <LineString>
          <altitudeMode>relativeToGround</altitudeMode>
          <tessellate>1</tessellate>
          <coordinates>-71.69734,18.50901,68589.08420370438 -71.72092,18.50938,67766.37050975572</coordinates>
        </LineString>
      </Placemark>
      <Placemark>
        <name>rate2_part75</name>
        <styleUrl>#rate2_style</styleUrl>
        <LineString>
          <altitudeMode>relativeToGround</altitudeMode>
          <tessellate>1</tessellate>
          <coordinates>-71.72092,18.50938,67766.37050975572 -71.7445,18.509749999999997,66897.87583611297</coordinates>
        </LineString>
      </Placemark>
      <Placemark>
        <name>rate2_part76</name>
        <styleUrl>#rate2_style</styleUrl>
        <LineString>
          <altitudeMode>relativeToGround</altitudeMode>
          <tessellate>1</tessellate>
          <coordinates>-71.7445,18.509749999999997,66897.87583611297 -71.76808,18.510119999999997,65981.79241168236</coordinates>
        </LineString>
      </Placemark>
      <Placemark>
        <name>rate2_part77</name>
        <styleUrl>#rate2_style</styleUrl>
        <LineString>
          <altitudeMode>relativeToGround</altitudeMode>
          <tessellate>1</tessellate>
          <coordinates>-71.76808,18.510119999999997,65981.79241168236 -71.79166000000001,18.510489999999997,65016.108676916025</coordinates>
        </LineString>
      </Placemark>
      <Placemark>
        <name>rate2_part78</name>
        <styleUrl>#rate2_style</styleUrl>
        <LineString>
          <altitudeMode>relativeToGround</altitudeMode>
          <tessellate>1</tessellate>
          <coordinates>-71.79166000000001,18.510489999999997,65016.108676916025 -71.81524,18.510859999999997,63998.57939262891</coordinates>
        </LineString>
      </Placemark>
      <Placemark>
        <name>rate2_part79</name>
        <styleUrl>#rate2_style</styleUrl>
        <LineString>
          <altitudeMode>relativeToGround</altitudeMode>
          <tessellate>1</tessellate>
          <coordinates>-71.81524,18.510859999999997,63998.57939262891 -71.83882,18.511229999999998,62926.68956982046</coordinates>
        </LineString>
      </Placemark>
      <Placemark>
        <name>rate2_part80</name>
        <styleUrl>#rate2_style</styleUrl>
        <LineString>
          <altitudeMode>relativeToGround</altitudeMode>
          <tessellate>1</tessellate>
          <coordinates>-71.83882,18.511229999999998,62926.68956982046 -71.86240000000001,18.511599999999998,61797.61059551036</coordinates>
        </LineString>
      </Placemark>
      <Placemark>
        <name>rate2_part81</name>
        <styleUrl>#rate2_style</styleUrl>
        <LineString>
          <altitudeMode>relativeToGround</altitudeMode>
          <tessellate>1</tessellate>
          <coordinates>-71.86240000000001,18.511599999999998,61797.61059551036 -71.88598,18.511969999999998,60608.14639607432</coordinates>
        </LineString>
      </Placemark>
      <Placemark>
        <name>rate2_part82</name>
        <styleUrl>#rate2_style</styleUrl>
        <LineString>
          <altitudeMode>relativeToGround</altitudeMode>
          <tessellate>1</tessellate>
          <coordinates>-71.88598,18.511969999999998,60608.14639607432 -71.90956,18.51234,59354.66673293242</coordinates>
        </LineString>
      </Placemark>
      <Placemark>
        <name>rate2_part83</name>
        <styleUrl>#rate2_style</styleUrl>
        <LineString>
          <altitudeMode>relativeToGround</altitudeMode>
          <tessellate>1</tessellate>
          <coordinates>-71.90956,18.51234,59354.66673293242 -71.93314000000001,18.51271,58033.02366362473</coordinates>
        </LineString>
      </Placemark>
      <Placemark>
        <name>rate2_part84</name>
        <styleUrl>#rate2_style</styleUrl>
        <LineString>
          <altitudeMode>relativeToGround</altitudeMode>
          <tessellate>1</tessellate>
          <coordinates>-71.93314000000001,18.51271,58033.02366362473 -71.95672,18.51308,56638.44566426628</coordinates>
        </LineString>
      </Placemark>
      <Placemark>
        <name>rate2_part85</name>
        <styleUrl>#rate2_style</styleUrl>
        <LineString>
          <altitudeMode>relativeToGround</altitudeMode>
          <tessellate>1</tessellate>
          <coordinates>-71.95672,18.51308,56638.44566426628 -71.9803,18.51345,55165.40164034982</coordinates>
        </LineString>
      </Placemark>
      <Placemark>
        <name>rate2_part86</name>
        <styleUrl>#rate2_style</styleUrl>
        <LineString>
          <altitudeMode>relativeToGround</altitudeMode>
          <tessellate>1</tessellate>
          <coordinates>-71.9803,18.51345,55165.40164034982 -72.00388000000001,18.51382,53607.423629326186</coordinates>
        </LineString>
      </Placemark>
      <Placemark>
        <name>rate2_part87</name>
        <styleUrl>#rate2_style</styleUrl>
        <LineString>
          <altitudeMode>relativeToGround</altitudeMode>
          <tessellate>1</tessellate>
          <coordinates>-72.00388000000001,18.51382,53607.423629326186 -72.02746,18.51419,51956.871704932564</coordinates>
        </LineString>
      </Placemark>
      <Placemark>
        <name>rate2_part88</name>
        <styleUrl>#rate2_style</styleUrl>
        <LineString>
          <altitudeMode>relativeToGround</altitudeMode>
          <tessellate>1</tessellate>
          <coordinates>-72.02746,18.51419,51956.871704932564 -72.05104,18.51456,50204.616179266435</coordinates>
        </LineString>
      </Placemark>
      <Placemark>
        <name>rate2_part89</name>
        <styleUrl>#rate2_style</styleUrl>
        <LineString>
          <altitudeMode>relativeToGround</altitudeMode>
          <tessellate>1</tessellate>
          <coordinates>-72.05104,18.51456,50204.616179266435 -72.07462000000001,18.51493,48339.598397255635</coordinates>
        </LineString>
      </Placemark>
      <Placemark>
        <name>rate2_part90</name>
        <styleUrl>#rate2_style</styleUrl>
        <LineString>
          <altitudeMode>relativeToGround</altitudeMode>
          <tessellate>1</tessellate>
          <coordinates>-72.07462000000001,18.51493,48339.598397255635 -72.0982,18.5153,46348.20794663278</coordinates>
        </LineString>
      </Placemark>
      <Placemark>
        <name>rate2_part91</name>
        <styleUrl>#rate2_style</styleUrl>
        <LineString>
          <altitudeMode>relativeToGround</altitudeMode>
          <tessellate>1</tessellate>
          <coordinates>-72.0982,18.5153,46348.20794663278 -72.12178,18.51567,44213.372475717406</coordinates>
        </LineString>
      </Placemark>
      <Placemark>
        <name>rate2_part92</name>
        <styleUrl>#rate2_style</styleUrl>
        <LineString>
          <altitudeMode>relativeToGround</altitudeMode>
          <tessellate>1</tessellate>
          <coordinates>-72.12178,18.51567,44213.372475717406 -72.14536,18.516039999999997,41913.17872274297</coordinates>
        </LineString>
      </Placemark>
      <Placemark>
        <name>rate2_part93</name>
        <styleUrl>#rate2_style</styleUrl>
        <LineString>
          <altitudeMode>relativeToGround</altitudeMode>
          <tessellate>1</tessellate>
          <coordinates>-72.14536,18.516039999999997,41913.17872274297 -72.16894,18.516409999999997,39418.68991694827</coordinates>
        </LineString>
      </Placemark>
      <Placemark>
        <name>rate2_part94</name>
        <styleUrl>#rate2_style</styleUrl>
        <LineString>
          <altitudeMode>relativeToGround</altitudeMode>
          <tessellate>1</tessellate>
          <coordinates>-72.16894,18.516409999999997,39418.68991694827 -72.19252,18.516779999999997,36690.298418632454</coordinates>
        </LineString>
      </Placemark>
      <Placemark>
        <name>rate2_part95</name>
        <styleUrl>#rate2_style</styleUrl>
        <LineString>
          <altitudeMode>relativeToGround</altitudeMode>
          <tessellate>1</tessellate>
          <coordinates>-72.19252,18.516779999999997,36690.298418632454 -72.2161,18.517149999999997,33671.192442263484</coordinates>
        </LineString>
      </Placemark>
      <Placemark>
        <name>rate2_part96</name>
        <styleUrl>#rate2_style</styleUrl>
        <LineString>
          <altitudeMode>relativeToGround</altitudeMode>
          <tessellate>1</tessellate>
          <coordinates>-72.2161,18.517149999999997,33671.192442263484 -72.23968,18.517519999999998,30274.522656442365</coordinates>
        </LineString>
      </Placemark>
      <Placemark>
        <name>rate2_part97</name>
        <styleUrl>#rate2_style</styleUrl>
        <LineString>
          <altitudeMode>relativeToGround</altitudeMode>
          <tessellate>1</tessellate>
          <coordinates>-72.23968,18.517519999999998,30274.522656442365 -72.26326,18.517889999999998,26354.706654083562</coordinates>
        </LineString>
      </Placemark>
      <Placemark>
        <name>rate2_part98</name>
        <styleUrl>#rate2_style</styleUrl>
        <LineString>
          <altitudeMode>relativeToGround</altitudeMode>
          <tessellate>1</tessellate>
          <coordinates>-72.26326,18.517889999999998,26354.706654083562 -72.28684,18.518259999999998,21629.163708428656</coordinates>
        </LineString>
      </Placemark>
      <Placemark>
        <name>rate2_part99</name>
        <styleUrl>#rate2_style</styleUrl>
        <LineString>
          <altitudeMode>relativeToGround</altitudeMode>
          <tessellate>1</tessellate>
          <coordinates>-72.28684,18.518259999999998,21629.163708428656 -72.31042000000001,18.518629999999998,15371.961546434944</coordinates>
        </LineString>
      </Placemark>
      <Placemark>
        <name>rate2_part100</name>
        <styleUrl>#rate2_style</styleUrl>
        <LineString>
          <altitudeMode>relativeToGround</altitudeMode>
          <tessellate>1</tessellate>
          <coordinates>-72.31042000000001,18.518629999999998,15371.961546434944 -72.334,18.519,9.460030751343293E-12</coordinates>
        </LineString>
      </Placemark>
      <Placemark>
        <name>rate3_part1</name>
        <styleUrl>#rate3_style</styleUrl>
        <LineString>
          <altitudeMode>relativeToGround</altitudeMode>
          <tessellate>1</tessellate>
          <coordinates>-61.831,17.099,0.0 -61.98606,17.17851,113235.91296162368</coordinates>
        </LineString>
      </Placemark>
      <Placemark>
        <name>rate3_part2</name>
        <styleUrl>#rate3_style</styleUrl>
        <LineString>
          <altitudeMode>relativeToGround</altitudeMode>
          <tessellate>1</tessellate>
          <coordinates>-61.98606,17.17851,113235.91296162368 -62.14112,17.258020000000002,159328.9244005656</coordinates>
        </LineString>
      </Placemark>
      <Placemark>
        <name>rate3_part3</name>
        <styleUrl>#rate3_style</styleUrl>
        <LineString>
          <altitudeMode>relativeToGround</altitudeMode>
          <tessellate>1</tessellate>
          <coordinates>-62.14112,17.258020000000002,159328.9244005656 -62.29618,17.33753,194139.13180800562</coordinates>
        </LineString>
      </Placemark>
      <Placemark>
        <name>rate3_part4</name>
        <styleUrl>#rate3_style</styleUrl>
        <LineString>
          <altitudeMode>relativeToGround</altitudeMode>
          <tessellate>1</tessellate>
          <coordinates>-62.29618,17.33753,194139.13180800562 -62.451240000000006,17.41704,223014.03774163517</coordinates>
        </LineString>
      </Placemark>
      <Placemark>
        <name>rate3_part5</name>
        <styleUrl>#rate3_style</styleUrl>
        <LineString>
          <altitudeMode>relativeToGround</altitudeMode>
          <tessellate>1</tessellate>
          <coordinates>-62.451240000000006,17.41704,223014.03774163517 -62.606300000000005,17.49655,248035.2429446774</coordinates>
        </LineString>
      </Placemark>
      <Placemark>
        <name>rate3_part6</name>
        <styleUrl>#rate3_style</styleUrl>
        <LineString>
          <altitudeMode>relativeToGround</altitudeMode>
          <tessellate>1</tessellate>
          <coordinates>-62.606300000000005,17.49655,248035.2429446774 -62.76136,17.576060000000002,270275.16467030253</coordinates>
        </LineString>
      </Placemark>
      <Placemark>
        <name>rate3_part7</name>
        <styleUrl>#rate3_style</styleUrl>
        <LineString>
          <altitudeMode>relativeToGround</altitudeMode>
          <tessellate>1</tessellate>
          <coordinates>-62.76136,17.576060000000002,270275.16467030253 -62.91642,17.65557,290373.5692425009</coordinates>
        </LineString>
      </Placemark>
      <Placemark>
        <name>rate3_part8</name>
        <styleUrl>#rate3_style</styleUrl>
        <LineString>
          <altitudeMode>relativeToGround</altitudeMode>
          <tessellate>1</tessellate>
          <coordinates>-62.91642,17.65557,290373.5692425009 -63.07148,17.73508,308748.9546117299</coordinates>
        </LineString>
      </Placemark>
      <Placemark>
        <name>rate3_part9</name>
        <styleUrl>#rate3_style</styleUrl>
        <LineString>
          <altitudeMode>relativeToGround</altitudeMode>
          <tessellate>1</tessellate>
          <coordinates>-63.07148,17.73508,308748.9546117299 -63.22654,17.81459,325693.086225635</coordinates>
        </LineString>
      </Placemark>
      <Placemark>
        <name>rate3_part10</name>
        <styleUrl>#rate3_style</styleUrl>
        <LineString>
          <altitudeMode>relativeToGround</altitudeMode>
          <tessellate>1</tessellate>
          <coordinates>-63.22654,17.81459,325693.086225635 -63.381600000000006,17.8941,341419.12371549744</coordinates>
        </LineString>
      </Placemark>
      <Placemark>
        <name>rate3_part11</name>
        <styleUrl>#rate3_style</styleUrl>
        <LineString>
          <altitudeMode>relativeToGround</altitudeMode>
          <tessellate>1</tessellate>
          <coordinates>-63.381600000000006,17.8941,341419.12371549744 -63.536660000000005,17.97361,356088.48878372036</coordinates>
        </LineString>
      </Placemark>
      <Placemark>
        <name>rate3_part12</name>
        <styleUrl>#rate3_style</styleUrl>
        <LineString>
          <altitudeMode>relativeToGround</altitudeMode>
          <tessellate>1</tessellate>
          <coordinates>-63.536660000000005,17.97361,356088.48878372036 -63.691720000000004,18.05312,369826.943085581</coordinates>
        </LineString>
      </Placemark>
      <Placemark>
        <name>rate3_part13</name>
        <styleUrl>#rate3_style</styleUrl>
        <LineString>
          <altitudeMode>relativeToGround</altitudeMode>
          <tessellate>1</tessellate>
          <coordinates>-63.691720000000004,18.05312,369826.943085581 -63.84678,18.13263,382734.7462694154</coordinates>
        </LineString>
      </Placemark>
      <Placemark>
        <name>rate3_part14</name>
        <styleUrl>#rate3_style</styleUrl>
        <LineString>
          <altitudeMode>relativeToGround</altitudeMode>
          <tessellate>1</tessellate>
          <coordinates>-63.84678,18.13263,382734.7462694154 -64.00184,18.21214,394893.36073671625</coordinates>
        </LineString>
      </Placemark>
      <Placemark>
        <name>rate3_part15</name>
        <styleUrl>#rate3_style</styleUrl>
        <LineString>
          <altitudeMode>relativeToGround</altitudeMode>
          <tessellate>1</tessellate>
          <coordinates>-64.00184,18.21214,394893.36073671625 -64.15690000000001,18.29165,406370.0393583404</coordinates>
        </LineString>
      </Placemark>
      <Placemark>
        <name>rate3_part16</name>
        <styleUrl>#rate3_style</styleUrl>
        <LineString>
          <altitudeMode>relativeToGround</altitudeMode>
          <tessellate>1</tessellate>
          <coordinates>-64.15690000000001,18.29165,406370.0393583404 -64.31196,18.37116,417221.06083513604</coordinates>
        </LineString>
      </Placemark>
      <Placemark>
        <name>rate3_part17</name>
        <styleUrl>#rate3_style</styleUrl>
        <LineString>
          <altitudeMode>relativeToGround</altitudeMode>
          <tessellate>1</tessellate>
          <coordinates>-64.31196,18.37116,417221.06083513604 -64.46702,18.45067,427494.070722425</coordinates>
        </LineString>
      </Placemark>
      <Placemark>
        <name>rate3_part18</name>
        <styleUrl>#rate3_style</styleUrl>
        <LineString>
          <altitudeMode>relativeToGround</altitudeMode>
          <tessellate>1</tessellate>
          <coordinates>-64.46702,18.45067,427494.070722425 -64.62208,18.53018,437229.81323715724</coordinates>
        </LineString>
      </Placemark>
      <Placemark>
        <name>rate3_part19</name>
        <styleUrl>#rate3_style</styleUrl>
        <LineString>
          <altitudeMode>relativeToGround</altitudeMode>
          <tessellate>1</tessellate>
          <coordinates>-64.62208,18.53018,437229.81323715724 -64.77714,18.60969,446463.4373004194</coordinates>
        </LineString>
      </Placemark>
      <Placemark>
        <name>rate3_part20</name>
        <styleUrl>#rate3_style</styleUrl>
        <LineString>
          <altitudeMode>relativeToGround</altitudeMode>
          <tessellate>1</tessellate>
          <coordinates>-64.77714,18.60969,446463.4373004194 -64.93220000000001,18.6892,455225.49828733003</coordinates>
        </LineString>
      </Placemark>
      <Placemark>
        <name>rate3_part21</name>
        <styleUrl>#rate3_style</styleUrl>
        <LineString>
          <altitudeMode>relativeToGround</altitudeMode>
          <tessellate>1</tessellate>
          <coordinates>-64.93220000000001,18.6892,455225.49828733003 -65.08726,18.76871,463542.73796266783</coordinates>
        </LineString>
      </Placemark>
      <Placemark>
        <name>rate3_part22</name>
        <styleUrl>#rate3_style</styleUrl>
        <LineString>
          <altitudeMode>relativeToGround</altitudeMode>
          <tessellate>1</tessellate>
          <coordinates>-65.08726,18.76871,463542.73796266783 -65.24232,18.84822,471438.6998614365</coordinates>
        </LineString>
      </Placemark>
      <Placemark>
        <name>rate3_part23</name>
        <styleUrl>#rate3_style</styleUrl>
        <LineString>
          <altitudeMode>relativeToGround</altitudeMode>
          <tessellate>1</tessellate>
          <coordinates>-65.24232,18.84822,471438.6998614365 -65.39738,18.92773,478934.22065905144</coordinates>
        </LineString>
      </Placemark>
      <Placemark>
        <name>rate3_part24</name>
        <styleUrl>#rate3_style</styleUrl>
        <LineString>
          <altitudeMode>relativeToGround</altitudeMode>
          <tessellate>1</tessellate>
          <coordinates>-65.39738,18.92773,478934.22065905144 -65.55244,19.00724,486047.8267533768</coordinates>
        </LineString>
      </Placemark>
      <Placemark>
        <name>rate3_part25</name>
        <styleUrl>#rate3_style</styleUrl>
        <LineString>
          <altitudeMode>relativeToGround</altitudeMode>
          <tessellate>1</tessellate>
          <coordinates>-65.55244,19.00724,486047.8267533768 -65.70750000000001,19.086750000000002,492796.0574590716</coordinates>
        </LineString>
      </Placemark>
      <Placemark>
        <name>rate3_part26</name>
        <styleUrl>#rate3_style</styleUrl>
        <LineString>
          <altitudeMode>relativeToGround</altitudeMode>
          <tessellate>1</tessellate>
          <coordinates>-65.70750000000001,19.086750000000002,492796.0574590716 -65.86256,19.16626,499193.73071470443</coordinates>
        </LineString>
      </Placemark>
      <Placemark>
        <name>rate3_part27</name>
        <styleUrl>#rate3_style</styleUrl>
        <LineString>
          <altitudeMode>relativeToGround</altitudeMode>
          <tessellate>1</tessellate>
          <coordinates>-65.86256,19.16626,499193.73071470443 -66.01762000000001,19.24577,505254.1632729625</coordinates>
        </LineString>
      </Placemark>
      <Placemark>
        <name>rate3_part28</name>
        <styleUrl>#rate3_style</styleUrl>
        <LineString>
          <altitudeMode>relativeToGround</altitudeMode>
          <tessellate>1</tessellate>
          <coordinates>-66.01762000000001,19.24577,505254.1632729625 -66.17268,19.32528,510989.35449439095</coordinates>
        </LineString>
      </Placemark>
      <Placemark>
        <name>rate3_part29</name>
        <styleUrl>#rate3_style</styleUrl>
        <LineString>
          <altitudeMode>relativeToGround</altitudeMode>
          <tessellate>1</tessellate>
          <coordinates>-66.17268,19.32528,510989.35449439095 -66.32774,19.404790000000002,516410.14077055414</coordinates>
        </LineString>
      </Placemark>
      <Placemark>
        <name>rate3_part30</name>
        <styleUrl>#rate3_style</styleUrl>
        <LineString>
          <altitudeMode>relativeToGround</altitudeMode>
          <tessellate>1</tessellate>
          <coordinates>-66.32774,19.404790000000002,516410.14077055414 -66.4828,19.4843,521526.32604391995</coordinates>
        </LineString>
      </Placemark>
      <Placemark>
        <name>rate3_part31</name>
        <styleUrl>#rate3_style</styleUrl>
        <LineString>
          <altitudeMode>relativeToGround</altitudeMode>
          <tessellate>1</tessellate>
          <coordinates>-66.4828,19.4843,521526.32604391995 -66.63786,19.56381,526346.7927186515</coordinates>
        </LineString>
      </Placemark>
      <Placemark>
        <name>rate3_part32</name>
        <styleUrl>#rate3_style</styleUrl>
        <LineString>
          <altitudeMode>relativeToGround</altitudeMode>
          <tessellate>1</tessellate>
          <coordinates>-66.63786,19.56381,526346.7927186515 -66.79292000000001,19.64332,530879.5963640806</coordinates>
        </LineString>
      </Placemark>
      <Placemark>
        <name>rate3_part33</name>
        <styleUrl>#rate3_style</styleUrl>
        <LineString>
          <altitudeMode>relativeToGround</altitudeMode>
          <tessellate>1</tessellate>
          <coordinates>-66.79292000000001,19.64332,530879.5963640806 -66.94798,19.722830000000002,535132.0469270212</coordinates>
        </LineString>
      </Placemark>
      <Placemark>
        <name>rate3_part34</name>
        <styleUrl>#rate3_style</styleUrl>
        <LineString>
          <altitudeMode>relativeToGround</altitudeMode>
          <tessellate>1</tessellate>
          <coordinates>-66.94798,19.722830000000002,535132.0469270212 -67.10304000000001,19.80234,539110.7786374285</coordinates>
        </LineString>
      </Placemark>
      <Placemark>
        <name>rate3_part35</name>
        <styleUrl>#rate3_style</styleUrl>
        <LineString>
          <altitudeMode>relativeToGround</altitudeMode>
          <tessellate>1</tessellate>
          <coordinates>-67.10304000000001,19.80234,539110.7786374285 -67.2581,19.88185,542821.8103760584</coordinates>
        </LineString>
      </Placemark>
      <Placemark>
        <name>rate3_part36</name>
        <styleUrl>#rate3_style</styleUrl>
        <LineString>
          <altitudeMode>relativeToGround</altitudeMode>
          <tessellate>1</tessellate>
          <coordinates>-67.2581,19.88185,542821.8103760584 -67.41316,19.96136,546270.597944796</coordinates>
        </LineString>
      </Placemark>
      <Placemark>
        <name>rate3_part37</name>
        <styleUrl>#rate3_style</styleUrl>
        <LineString>
          <altitudeMode>relativeToGround</altitudeMode>
          <tessellate>1</tessellate>
          <coordinates>-67.41316,19.96136,546270.597944796 -67.56822,20.04087,549462.0794196127</coordinates>
        </LineString>
      </Placemark>
      <Placemark>
        <name>rate3_part38</name>
        <styleUrl>#rate3_style</styleUrl>
        <LineString>
          <altitudeMode>relativeToGround</altitudeMode>
          <tessellate>1</tessellate>
          <coordinates>-67.56822,20.04087,549462.0794196127 -67.72328,20.12038,552400.7145573046</coordinates>
        </LineString>
      </Placemark>
      <Placemark>
        <name>rate3_part39</name>
        <styleUrl>#rate3_style</styleUrl>
        <LineString>
          <altitudeMode>relativeToGround</altitudeMode>
          <tessellate>1</tessellate>
          <coordinates>-67.72328,20.12038,552400.7145573046 -67.87834000000001,20.19989,555090.5190586966</coordinates>
        </LineString>
      </Placemark>
      <Placemark>
        <name>rate3_part40</name>
        <styleUrl>#rate3_style</styleUrl>
        <LineString>
          <altitudeMode>relativeToGround</altitudeMode>
          <tessellate>1</tessellate>
          <coordinates>-67.87834000000001,20.19989,555090.5190586966 -68.0334,20.279400000000003,557535.094354088</coordinates>
        </LineString>
      </Placemark>
      <Placemark>
        <name>rate3_part41</name>
        <styleUrl>#rate3_style</styleUrl>
        <LineString>
          <altitudeMode>relativeToGround</altitudeMode>
          <tessellate>1</tessellate>
          <coordinates>-68.0334,20.279400000000003,557535.094354088 -68.18846,20.35891,559737.6534646627</coordinates>
        </LineString>
      </Placemark>
      <Placemark>
        <name>rate3_part42</name>
        <styleUrl>#rate3_style</styleUrl>
        <LineString>
          <altitudeMode>relativeToGround</altitudeMode>
          <tessellate>1</tessellate>
          <coordinates>-68.18846,20.35891,559737.6534646627 -68.34352,20.43842,561701.0434011745</coordinates>
        </LineString>
      </Placemark>
      <Placemark>
        <name>rate3_part43</name>
        <styleUrl>#rate3_style</styleUrl>
        <LineString>
          <altitudeMode>relativeToGround</altitudeMode>
          <tessellate>1</tessellate>
          <coordinates>-68.34352,20.43842,561701.0434011745 -68.49858,20.51793,563427.7644844509</coordinates>
        </LineString>
      </Placemark>
      <Placemark>
        <name>rate3_part44</name>
        <styleUrl>#rate3_style</styleUrl>
        <LineString>
          <altitudeMode>relativeToGround</altitudeMode>
          <tessellate>1</tessellate>
          <coordinates>-68.49858,20.51793,563427.7644844509 -68.65364,20.59744,564919.9869079335</coordinates>
        </LineString>
      </Placemark>
      <Placemark>
        <name>rate3_part45</name>
        <styleUrl>#rate3_style</styleUrl>
        <LineString>
          <altitudeMode>relativeToGround</altitudeMode>
          <tessellate>1</tessellate>
          <coordinates>-68.65364,20.59744,564919.9869079335 -68.8087,20.67695,566179.5648081182</coordinates>
        </LineString>
      </Placemark>
      <Placemark>
        <name>rate3_part46</name>
        <styleUrl>#rate3_style</styleUrl>
        <LineString>
          <altitudeMode>relativeToGround</altitudeMode>
          <tessellate>1</tessellate>
          <coordinates>-68.8087,20.67695,566179.5648081182 -68.96376000000001,20.75646,567208.0480623461</coordinates>
        </LineString>
      </Placemark>
      <Placemark>
        <name>rate3_part47</name>
        <styleUrl>#rate3_style</styleUrl>
        <LineString>
          <altitudeMode>relativeToGround</altitudeMode>
          <tessellate>1</tessellate>
          <coordinates>-68.96376000000001,20.75646,567208.0480623461 -69.11882,20.83597,568006.6919933422</coordinates>
        </LineString>
      </Placemark>
      <Placemark>
        <name>rate3_part48</name>
        <styleUrl>#rate3_style</styleUrl>
        <LineString>
          <altitudeMode>relativeToGround</altitudeMode>
          <tessellate>1</tessellate>
          <coordinates>-69.11882,20.83597,568006.6919933422 -69.27388,20.915480000000002,568576.4651248578</coordinates>
        </LineString>
      </Placemark>
      <Placemark>
        <name>rate3_part49</name>
        <styleUrl>#rate3_style</styleUrl>
        <LineString>
          <altitudeMode>relativeToGround</altitudeMode>
          <tessellate>1</tessellate>
          <coordinates>-69.27388,20.915480000000002,568576.4651248578 -69.42894,20.99499,568918.0551016765</coordinates>
        </LineString>
      </Placemark>
      <Placemark>
        <name>rate3_part50</name>
        <styleUrl>#rate3_style</styleUrl>
        <LineString>
          <altitudeMode>relativeToGround</altitudeMode>
          <tessellate>1</tessellate>
          <coordinates>-69.42894,20.99499,568918.0551016765 -69.584,21.0745,569031.8728591625</coordinates>
        </LineString>
      </Placemark>
      <Placemark>
        <name>rate3_part51</name>
        <styleUrl>#rate3_style</styleUrl>
        <LineString>
          <altitudeMode>relativeToGround</altitudeMode>
          <tessellate>1</tessellate>
          <coordinates>-69.584,21.0745,569031.8728591625 -69.73906000000001,21.15401,568918.0551016765</coordinates>
        </LineString>
      </Placemark>
      <Placemark>
        <name>rate3_part52</name>
        <styleUrl>#rate3_style</styleUrl>
        <LineString>
          <altitudeMode>relativeToGround</altitudeMode>
          <tessellate>1</tessellate>
          <coordinates>-69.73906000000001,21.15401,568918.0551016765 -69.89412,21.23352,568576.4651248578</coordinates>
        </LineString>
      </Placemark>
      <Placemark>
        <name>rate3_part53</name>
        <styleUrl>#rate3_style</styleUrl>
        <LineString>
          <altitudeMode>relativeToGround</altitudeMode>
          <tessellate>1</tessellate>
          <coordinates>-69.89412,21.23352,568576.4651248578 -70.04918,21.31303,568006.6919933422</coordinates>
        </LineString>
      </Placemark>
      <Placemark>
        <name>rate3_part54</name>
        <styleUrl>#rate3_style</styleUrl>
        <LineString>
          <altitudeMode>relativeToGround</altitudeMode>
          <tessellate>1</tessellate>
          <coordinates>-70.04918,21.31303,568006.6919933422 -70.20424,21.39254,567208.0480623461</coordinates>
        </LineString>
      </Placemark>
      <Placemark>
        <name>rate3_part55</name>
        <styleUrl>#rate3_style</styleUrl>
        <LineString>
          <altitudeMode>relativeToGround</altitudeMode>
          <tessellate>1</tessellate>
          <coordinates>-70.20424,21.39254,567208.0480623461 -70.3593,21.472050000000003,566179.5648081182</coordinates>
        </LineString>
      </Placemark>
      <Placemark>
        <name>rate3_part56</name>
        <styleUrl>#rate3_style</styleUrl>
        <LineString>
          <altitudeMode>relativeToGround</altitudeMode>
          <tessellate>1</tessellate>
          <coordinates>-70.3593,21.472050000000003,566179.5648081182 -70.51436000000001,21.551560000000002,564919.9869079335</coordinates>
        </LineString>
      </Placemark>
      <Placemark>
        <name>rate3_part57</name>
        <styleUrl>#rate3_style</styleUrl>
        <LineString>
          <altitudeMode>relativeToGround</altitudeMode>
          <tessellate>1</tessellate>
          <coordinates>-70.51436000000001,21.551560000000002,564919.9869079335 -70.66942,21.63107,563427.7644844508</coordinates>
        </LineString>
      </Placemark>
      <Placemark>
        <name>rate3_part58</name>
        <styleUrl>#rate3_style</styleUrl>
        <LineString>
          <altitudeMode>relativeToGround</altitudeMode>
          <tessellate>1</tessellate>
          <coordinates>-70.66942,21.63107,563427.7644844508 -70.82448000000001,21.71058,561701.0434011746</coordinates>
        </LineString>
      </Placemark>
      <Placemark>
        <name>rate3_part59</name>
        <styleUrl>#rate3_style</styleUrl>
        <LineString>
          <altitudeMode>relativeToGround</altitudeMode>
          <tessellate>1</tessellate>
          <coordinates>-70.82448000000001,21.71058,561701.0434011746 -70.97954,21.79009,559737.6534646627</coordinates>
        </LineString>
      </Placemark>
      <Placemark>
        <name>rate3_part60</name>
        <styleUrl>#rate3_style</styleUrl>
        <LineString>
          <altitudeMode>relativeToGround</altitudeMode>
          <tessellate>1</tessellate>
          <coordinates>-70.97954,21.79009,559737.6534646627 -71.1346,21.869600000000002,557535.094354088</coordinates>
        </LineString>
      </Placemark>
      <Placemark>
        <name>rate3_part61</name>
        <styleUrl>#rate3_style</styleUrl>
        <LineString>
          <altitudeMode>relativeToGround</altitudeMode>
          <tessellate>1</tessellate>
          <coordinates>-71.1346,21.869600000000002,557535.094354088 -71.28966,21.94911,555090.5190586966</coordinates>
        </LineString>
      </Placemark>
      <Placemark>
        <name>rate3_part62</name>
        <styleUrl>#rate3_style</styleUrl>
        <LineString>
          <altitudeMode>relativeToGround</altitudeMode>
          <tessellate>1</tessellate>
          <coordinates>-71.28966,21.94911,555090.5190586966 -71.44472,22.02862,552400.7145573046</coordinates>
        </LineString>
      </Placemark>
      <Placemark>
        <name>rate3_part63</name>
        <styleUrl>#rate3_style</styleUrl>
        <LineString>
          <altitudeMode>relativeToGround</altitudeMode>
          <tessellate>1</tessellate>
          <coordinates>-71.44472,22.02862,552400.7145573046 -71.59978000000001,22.108130000000003,549462.0794196127</coordinates>
        </LineString>
      </Placemark>
      <Placemark>
        <name>rate3_part64</name>
        <styleUrl>#rate3_style</styleUrl>
        <LineString>
          <altitudeMode>relativeToGround</altitudeMode>
          <tessellate>1</tessellate>
          <coordinates>-71.59978000000001,22.108130000000003,549462.0794196127 -71.75484,22.187640000000002,546270.597944796</coordinates>
        </LineString>
      </Placemark>
      <Placemark>
        <name>rate3_part65</name>
        <styleUrl>#rate3_style</styleUrl>
        <LineString>
          <altitudeMode>relativeToGround</altitudeMode>
          <tessellate>1</tessellate>
          <coordinates>-71.75484,22.187640000000002,546270.597944796 -71.90990000000001,22.26715,542821.8103760584</coordinates>
        </LineString>
      </Placemark>
      <Placemark>
        <name>rate3_part66</name>
        <styleUrl>#rate3_style</styleUrl>
        <LineString>
          <altitudeMode>relativeToGround</altitudeMode>
          <tessellate>1</tessellate>
          <coordinates>-71.90990000000001,22.26715,542821.8103760584 -72.06496,22.34666,539110.7786374284</coordinates>
        </LineString>
      </Placemark>
      <Placemark>
        <name>rate3_part67</name>
        <styleUrl>#rate3_style</styleUrl>
        <LineString>
          <altitudeMode>relativeToGround</altitudeMode>
          <tessellate>1</tessellate>
          <coordinates>-72.06496,22.34666,539110.7786374284 -72.22002,22.42617,535132.0469270212</coordinates>
        </LineString>
      </Placemark>
      <Placemark>
        <name>rate3_part68</name>
        <styleUrl>#rate3_style</styleUrl>
        <LineString>
          <altitudeMode>relativeToGround</altitudeMode>
          <tessellate>1</tessellate>
          <coordinates>-72.22002,22.42617,535132.0469270212 -72.37508,22.50568,530879.5963640806</coordinates>
        </LineString>
      </Placemark>
      <Placemark>
        <name>rate3_part69</name>
        <styleUrl>#rate3_style</styleUrl>
        <LineString>
          <altitudeMode>relativeToGround</altitudeMode>
          <tessellate>1</tessellate>
          <coordinates>-72.37508,22.50568,530879.5963640806 -72.53014,22.58519,526346.7927186514</coordinates>
        </LineString>
      </Placemark>
      <Placemark>
        <name>rate3_part70</name>
        <styleUrl>#rate3_style</styleUrl>
        <LineString>
          <altitudeMode>relativeToGround</altitudeMode>
          <tessellate>1</tessellate>
          <coordinates>-72.53014,22.58519,526346.7927186514 -72.68520000000001,22.6647,521526.3260439199</coordinates>
        </LineString>
      </Placemark>
      <Placemark>
        <name>rate3_part71</name>
        <styleUrl>#rate3_style</styleUrl>
        <LineString>
          <altitudeMode>relativeToGround</altitudeMode>
          <tessellate>1</tessellate>
          <coordinates>-72.68520000000001,22.6647,521526.3260439199 -72.84026,22.744210000000002,516410.14077055414</coordinates>
        </LineString>
      </Placemark>
      <Placemark>
        <name>rate3_part72</name>
        <styleUrl>#rate3_style</styleUrl>
        <LineString>
          <altitudeMode>relativeToGround</altitudeMode>
          <tessellate>1</tessellate>
          <coordinates>-72.84026,22.744210000000002,516410.14077055414 -72.99532,22.82372,510989.354494391</coordinates>
        </LineString>
      </Placemark>
      <Placemark>
        <name>rate3_part73</name>
        <styleUrl>#rate3_style</styleUrl>
        <LineString>
          <altitudeMode>relativeToGround</altitudeMode>
          <tessellate>1</tessellate>
          <coordinates>-72.99532,22.82372,510989.354494391 -73.15038,22.90323,505254.1632729625</coordinates>
        </LineString>
      </Placemark>
      <Placemark>
        <name>rate3_part74</name>
        <styleUrl>#rate3_style</styleUrl>
        <LineString>
          <altitudeMode>relativeToGround</altitudeMode>
          <tessellate>1</tessellate>
          <coordinates>-73.15038,22.90323,505254.1632729625 -73.30544,22.98274,499193.73071470443</coordinates>
        </LineString>
      </Placemark>
      <Placemark>
        <name>rate3_part75</name>
        <styleUrl>#rate3_style</styleUrl>
        <LineString>
          <altitudeMode>relativeToGround</altitudeMode>
          <tessellate>1</tessellate>
          <coordinates>-73.30544,22.98274,499193.73071470443 -73.4605,23.062250000000002,492796.0574590715</coordinates>
        </LineString>
      </Placemark>
      <Placemark>
        <name>rate3_part76</name>
        <styleUrl>#rate3_style</styleUrl>
        <LineString>
          <altitudeMode>relativeToGround</altitudeMode>
          <tessellate>1</tessellate>
          <coordinates>-73.4605,23.062250000000002,492796.0574590715 -73.61556,23.14176,486047.8267533768</coordinates>
        </LineString>
      </Placemark>
      <Placemark>
        <name>rate3_part77</name>
        <styleUrl>#rate3_style</styleUrl>
        <LineString>
          <altitudeMode>relativeToGround</altitudeMode>
          <tessellate>1</tessellate>
          <coordinates>-73.61556,23.14176,486047.8267533768 -73.77062000000001,23.22127,478934.2206590514</coordinates>
        </LineString>
      </Placemark>
      <Placemark>
        <name>rate3_part78</name>
        <styleUrl>#rate3_style</styleUrl>
        <LineString>
          <altitudeMode>relativeToGround</altitudeMode>
          <tessellate>1</tessellate>
          <coordinates>-73.77062000000001,23.22127,478934.2206590514 -73.92568,23.300780000000003,471438.6998614365</coordinates>
        </LineString>
      </Placemark>
      <Placemark>
        <name>rate3_part79</name>
        <styleUrl>#rate3_style</styleUrl>
        <LineString>
          <altitudeMode>relativeToGround</altitudeMode>
          <tessellate>1</tessellate>
          <coordinates>-73.92568,23.300780000000003,471438.6998614365 -74.08074,23.380290000000002,463542.73796266783</coordinates>
        </LineString>
      </Placemark>
      <Placemark>
        <name>rate3_part80</name>
        <styleUrl>#rate3_style</styleUrl>
        <LineString>
          <altitudeMode>relativeToGround</altitudeMode>
          <tessellate>1</tessellate>
          <coordinates>-74.08074,23.380290000000002,463542.73796266783 -74.2358,23.4598,455225.4982873299</coordinates>
        </LineString>
      </Placemark>
      <Placemark>
        <name>rate3_part81</name>
        <styleUrl>#rate3_style</styleUrl>
        <LineString>
          <altitudeMode>relativeToGround</altitudeMode>
          <tessellate>1</tessellate>
          <coordinates>-74.2358,23.4598,455225.4982873299 -74.39086,23.53931,446463.4373004194</coordinates>
        </LineString>
      </Placemark>
      <Placemark>
        <name>rate3_part82</name>
        <styleUrl>#rate3_style</styleUrl>
        <LineString>
          <altitudeMode>relativeToGround</altitudeMode>
          <tessellate>1</tessellate>
          <coordinates>-74.39086,23.53931,446463.4373004194 -74.54592000000001,23.61882,437229.81323715724</coordinates>
        </LineString>
      </Placemark>
      <Placemark>
        <name>rate3_part83</name>
        <styleUrl>#rate3_style</styleUrl>
        <LineString>
          <altitudeMode>relativeToGround</altitudeMode>
          <tessellate>1</tessellate>
          <coordinates>-74.54592000000001,23.61882,437229.81323715724 -74.70098,23.698330000000002,427494.07072242483</coordinates>
        </LineString>
      </Placemark>
      <Placemark>
        <name>rate3_part84</name>
        <styleUrl>#rate3_style</styleUrl>
        <LineString>
          <altitudeMode>relativeToGround</altitudeMode>
          <tessellate>1</tessellate>
          <coordinates>-74.70098,23.698330000000002,427494.07072242483 -74.85604000000001,23.77784,417221.06083513604</coordinates>
        </LineString>
      </Placemark>
      <Placemark>
        <name>rate3_part85</name>
        <styleUrl>#rate3_style</styleUrl>
        <LineString>
          <altitudeMode>relativeToGround</altitudeMode>
          <tessellate>1</tessellate>
          <coordinates>-74.85604000000001,23.77784,417221.06083513604 -75.0111,23.85735,406370.0393583403</coordinates>
        </LineString>
      </Placemark>
      <Placemark>
        <name>rate3_part86</name>
        <styleUrl>#rate3_style</styleUrl>
        <LineString>
          <altitudeMode>relativeToGround</altitudeMode>
          <tessellate>1</tessellate>
          <coordinates>-75.0111,23.85735,406370.0393583403 -75.16616,23.936860000000003,394893.3607367163</coordinates>
        </LineString>
      </Placemark>
      <Placemark>
        <name>rate3_part87</name>
        <styleUrl>#rate3_style</styleUrl>
        <LineString>
          <altitudeMode>relativeToGround</altitudeMode>
          <tessellate>1</tessellate>
          <coordinates>-75.16616,23.936860000000003,394893.3607367163 -75.32122000000001,24.016370000000002,382734.7462694155</coordinates>
        </LineString>
      </Placemark>
      <Placemark>
        <name>rate3_part88</name>
        <styleUrl>#rate3_style</styleUrl>
        <LineString>
          <altitudeMode>relativeToGround</altitudeMode>
          <tessellate>1</tessellate>
          <coordinates>-75.32122000000001,24.016370000000002,382734.7462694155 -75.47628,24.09588,369826.943085581</coordinates>
        </LineString>
      </Placemark>
      <Placemark>
        <name>rate3_part89</name>
        <styleUrl>#rate3_style</styleUrl>
        <LineString>
          <altitudeMode>relativeToGround</altitudeMode>
          <tessellate>1</tessellate>
          <coordinates>-75.47628,24.09588,369826.943085581 -75.63134000000001,24.17539,356088.4887837204</coordinates>
        </LineString>
      </Placemark>
      <Placemark>
        <name>rate3_part90</name>
        <styleUrl>#rate3_style</styleUrl>
        <LineString>
          <altitudeMode>relativeToGround</altitudeMode>
          <tessellate>1</tessellate>
          <coordinates>-75.63134000000001,24.17539,356088.4887837204 -75.7864,24.2549,341419.1237154975</coordinates>
        </LineString>
      </Placemark>
      <Placemark>
        <name>rate3_part91</name>
        <styleUrl>#rate3_style</styleUrl>
        <LineString>
          <altitudeMode>relativeToGround</altitudeMode>
          <tessellate>1</tessellate>
          <coordinates>-75.7864,24.2549,341419.1237154975 -75.94146,24.334410000000002,325693.086225635</coordinates>
        </LineString>
      </Placemark>
      <Placemark>
        <name>rate3_part92</name>
        <styleUrl>#rate3_style</styleUrl>
        <LineString>
          <altitudeMode>relativeToGround</altitudeMode>
          <tessellate>1</tessellate>
          <coordinates>-75.94146,24.334410000000002,325693.086225635 -76.09652,24.41392,308748.95461172983</coordinates>
        </LineString>
      </Placemark>
      <Placemark>
        <name>rate3_part93</name>
        <styleUrl>#rate3_style</styleUrl>
        <LineString>
          <altitudeMode>relativeToGround</altitudeMode>
          <tessellate>1</tessellate>
          <coordinates>-76.09652,24.41392,308748.95461172983 -76.25158,24.49343,290373.5692425007</coordinates>
        </LineString>
      </Placemark>
      <Placemark>
        <name>rate3_part94</name>
        <styleUrl>#rate3_style</styleUrl>
        <LineString>
          <altitudeMode>relativeToGround</altitudeMode>
          <tessellate>1</tessellate>
          <coordinates>-76.25158,24.49343,290373.5692425007 -76.40664000000001,24.572940000000003,270275.1646703024</coordinates>
        </LineString>
      </Placemark>
      <Placemark>
        <name>rate3_part95</name>
        <styleUrl>#rate3_style</styleUrl>
        <LineString>
          <altitudeMode>relativeToGround</altitudeMode>
          <tessellate>1</tessellate>
          <coordinates>-76.40664000000001,24.572940000000003,270275.1646703024 -76.5617,24.65245,248035.24294467724</coordinates>
        </LineString>
      </Placemark>
      <Placemark>
        <name>rate3_part96</name>
        <styleUrl>#rate3_style</styleUrl>
        <LineString>
          <altitudeMode>relativeToGround</altitudeMode>
          <tessellate>1</tessellate>
          <coordinates>-76.5617,24.65245,248035.24294467724 -76.71676000000001,24.73196,223014.03774163537</coordinates>
        </LineString>
      </Placemark>
      <Placemark>
        <name>rate3_part97</name>
        <styleUrl>#rate3_style</styleUrl>
        <LineString>
          <altitudeMode>relativeToGround</altitudeMode>
          <tessellate>1</tessellate>
          <coordinates>-76.71676000000001,24.73196,223014.03774163537 -76.87182,24.81147,194139.13180800577</coordinates>
        </LineString>
      </Placemark>
      <Placemark>
        <name>rate3_part98</name>
        <styleUrl>#rate3_style</styleUrl>
        <LineString>
          <altitudeMode>relativeToGround</altitudeMode>
          <tessellate>1</tessellate>
          <coordinates>-76.87182,24.81147,194139.13180800577 -77.02688,24.890980000000003,159328.92440056568</coordinates>
        </LineString>
      </Placemark>
      <Placemark>
        <name>rate3_part99</name>
        <styleUrl>#rate3_style</styleUrl>
        <LineString>
          <altitudeMode>relativeToGround</altitudeMode>
          <tessellate>1</tessellate>
          <coordinates>-77.02688,24.890980000000003,159328.92440056568 -77.18194,24.97049,113235.91296162363</coordinates>
        </LineString>
      </Placemark>
      <Placemark>
        <name>rate3_part100</name>
        <styleUrl>#rate3_style</styleUrl>
        <LineString>
          <altitudeMode>relativeToGround</altitudeMode>
          <tessellate>1</tessellate>
          <coordinates>-77.18194,24.97049,113235.91296162363 -77.337,25.05,6.96863061709797E-11</coordinates>
        </LineString>
      </Placemark>
      <Placemark>
        <name>rate4_part1</name>
        <styleUrl>#rate4_style</styleUrl>
        <LineString>
          <altitudeMode>relativeToGround</altitudeMode>
          <tessellate>1</tessellate>
          <coordinates>-61.831,17.099,0.0 -61.82734000000001,17.03441,44462.105178902835</coordinates>
        </LineString>
      </Placemark>
      <Placemark>
        <name>rate4_part2</name>
        <styleUrl>#rate4_style</styleUrl>
        <LineString>
          <altitudeMode>relativeToGround</altitudeMode>
          <tessellate>1</tessellate>
          <coordinates>-61.82734000000001,17.03441,44462.105178902835 -61.82368,16.96982,62560.53587116172</coordinates>
        </LineString>
      </Placemark>
      <Placemark>
        <name>rate4_part3</name>
        <styleUrl>#rate4_style</styleUrl>
        <LineString>
          <altitudeMode>relativeToGround</altitudeMode>
          <tessellate>1</tessellate>
          <coordinates>-61.82368,16.96982,62560.53587116172 -61.82002,16.90523,76228.77117362763</coordinates>
        </LineString>
      </Placemark>
      <Placemark>
        <name>rate4_part4</name>
        <styleUrl>#rate4_style</styleUrl>
        <LineString>
          <altitudeMode>relativeToGround</altitudeMode>
          <tessellate>1</tessellate>
          <coordinates>-61.82002,16.90523,76228.77117362763 -61.81636,16.84064,87566.50909681691</coordinates>
        </LineString>
      </Placemark>
      <Placemark>
        <name>rate4_part5</name>
        <styleUrl>#rate4_style</styleUrl>
        <LineString>
          <altitudeMode>relativeToGround</altitudeMode>
          <tessellate>1</tessellate>
          <coordinates>-61.81636,16.84064,87566.50909681691 -61.81270000000001,16.77605,97391.09061290894</coordinates>
        </LineString>
      </Placemark>
      <Placemark>
        <name>rate4_part6</name>
        <styleUrl>#rate4_style</styleUrl>
        <LineString>
          <altitudeMode>relativeToGround</altitudeMode>
          <tessellate>1</tessellate>
          <coordinates>-61.81270000000001,16.77605,97391.09061290894 -61.80904,16.71146,106123.6005832258</coordinates>
        </LineString>
      </Placemark>
      <Placemark>
        <name>rate4_part7</name>
        <styleUrl>#rate4_style</styleUrl>
        <LineString>
          <altitudeMode>relativeToGround</altitudeMode>
          <tessellate>1</tessellate>
          <coordinates>-61.80904,16.71146,106123.6005832258 -61.80538,16.64687,114015.24339022182</coordinates>
        </LineString>
      </Placemark>
      <Placemark>
        <name>rate4_part8</name>
        <styleUrl>#rate4_style</styleUrl>
        <LineString>
          <altitudeMode>relativeToGround</altitudeMode>
          <tessellate>1</tessellate>
          <coordinates>-61.80538,16.64687,114015.24339022182 -61.80172,16.58228,121230.34234267537</coordinates>
        </LineString>
      </Placemark>
      <Placemark>
        <name>rate4_part9</name>
        <styleUrl>#rate4_style</styleUrl>
        <LineString>
          <altitudeMode>relativeToGround</altitudeMode>
          <tessellate>1</tessellate>
          <coordinates>-61.80172,16.58228,121230.34234267537 -61.79806000000001,16.51769,127883.45920532604</coordinates>
        </LineString>
      </Placemark>
      <Placemark>
        <name>rate4_part10</name>
        <styleUrl>#rate4_style</styleUrl>
        <LineString>
          <altitudeMode>relativeToGround</altitudeMode>
          <tessellate>1</tessellate>
          <coordinates>-61.79806000000001,16.51769,127883.45920532604 -61.7944,16.4531,134058.2911524893</coordinates>
        </LineString>
      </Placemark>
      <Placemark>
        <name>rate4_part11</name>
        <styleUrl>#rate4_style</styleUrl>
        <LineString>
          <altitudeMode>relativeToGround</altitudeMode>
          <tessellate>1</tessellate>
          <coordinates>-61.7944,16.4531,134058.2911524893 -61.79074,16.38851,139818.22044976175</coordinates>
        </LineString>
      </Placemark>
      <Placemark>
        <name>rate4_part12</name>
        <styleUrl>#rate4_style</styleUrl>
        <LineString>
          <altitudeMode>relativeToGround</altitudeMode>
          <tessellate>1</tessellate>
          <coordinates>-61.79074,16.38851,139818.22044976175 -61.78708,16.32392,145212.62743769234</coordinates>
        </LineString>
      </Placemark>
      <Placemark>
        <name>rate4_part13</name>
        <styleUrl>#rate4_style</styleUrl>
        <LineString>
          <altitudeMode>relativeToGround</altitudeMode>
          <tessellate>1</tessellate>
          <coordinates>-61.78708,16.32392,145212.62743769234 -61.78342000000001,16.25933,150280.87908840957</coordinates>
        </LineString>
      </Placemark>
      <Placemark>
        <name>rate4_part14</name>
        <styleUrl>#rate4_style</styleUrl>
        <LineString>
          <altitudeMode>relativeToGround</altitudeMode>
          <tessellate>1</tessellate>
          <coordinates>-61.78342000000001,16.25933,150280.87908840957 -61.77976,16.19474,155054.96163109256</coordinates>
        </LineString>
      </Placemark>
      <Placemark>
        <name>rate4_part15</name>
        <styleUrl>#rate4_style</styleUrl>
        <LineString>
          <altitudeMode>relativeToGround</altitudeMode>
          <tessellate>1</tessellate>
          <coordinates>-61.77976,16.19474,155054.96163109256 -61.7761,16.13015,159561.28191971028</coordinates>
        </LineString>
      </Placemark>
      <Placemark>
        <name>rate4_part16</name>
        <styleUrl>#rate4_style</styleUrl>
        <LineString>
          <altitudeMode>relativeToGround</altitudeMode>
          <tessellate>1</tessellate>
          <coordinates>-61.7761,16.13015,159561.28191971028 -61.77244,16.06556,163821.93779805634</coordinates>
        </LineString>
      </Placemark>
      <Placemark>
        <name>rate4_part17</name>
        <styleUrl>#rate4_style</styleUrl>
        <LineString>
          <altitudeMode>relativeToGround</altitudeMode>
          <tessellate>1</tessellate>
          <coordinates>-61.77244,16.06556,163821.93779805634 -61.76878000000001,16.00097,167855.63730350696</coordinates>
        </LineString>
      </Placemark>
      <Placemark>
        <name>rate4_part18</name>
        <styleUrl>#rate4_style</styleUrl>
        <LineString>
          <altitudeMode>relativeToGround</altitudeMode>
          <tessellate>1</tessellate>
          <coordinates>-61.76878000000001,16.00097,167855.63730350696 -61.76512,15.93638,171678.3786614668</coordinates>
        </LineString>
      </Placemark>
      <Placemark>
        <name>rate4_part19</name>
        <styleUrl>#rate4_style</styleUrl>
        <LineString>
          <altitudeMode>relativeToGround</altitudeMode>
          <tessellate>1</tessellate>
          <coordinates>-61.76512,15.93638,171678.3786614668 -61.76146,15.87179,175303.96310323614</coordinates>
        </LineString>
      </Placemark>
      <Placemark>
        <name>rate4_part20</name>
        <styleUrl>#rate4_style</styleUrl>
        <LineString>
          <altitudeMode>relativeToGround</altitudeMode>
          <tessellate>1</tessellate>
          <coordinates>-61.76146,15.87179,175303.96310323614 -61.7578,15.8072,178744.38820331913</coordinates>
        </LineString>
      </Placemark>
      <Placemark>
        <name>rate4_part21</name>
        <styleUrl>#rate4_style</styleUrl>
        <LineString>
          <altitudeMode>relativeToGround</altitudeMode>
          <tessellate>1</tessellate>
          <coordinates>-61.7578,15.8072,178744.38820331913 -61.75414000000001,15.74261,182010.1541213132</coordinates>
        </LineString>
      </Placemark>
      <Placemark>
        <name>rate4_part22</name>
        <styleUrl>#rate4_style</styleUrl>
        <LineString>
          <altitudeMode>relativeToGround</altitudeMode>
          <tessellate>1</tessellate>
          <coordinates>-61.75414000000001,15.74261,182010.1541213132 -61.75048,15.67802,185110.50523121806</coordinates>
        </LineString>
      </Placemark>
      <Placemark>
        <name>rate4_part23</name>
        <styleUrl>#rate4_style</styleUrl>
        <LineString>
          <altitudeMode>relativeToGround</altitudeMode>
          <tessellate>1</tessellate>
          <coordinates>-61.75048,15.67802,185110.50523121806 -61.74682,15.613430000000001,188053.6230580435</coordinates>
        </LineString>
      </Placemark>
      <Placemark>
        <name>rate4_part24</name>
        <styleUrl>#rate4_style</styleUrl>
        <LineString>
          <altitudeMode>relativeToGround</altitudeMode>
          <tessellate>1</tessellate>
          <coordinates>-61.74682,15.613430000000001,188053.6230580435 -61.74316,15.54884,190846.78199583004</coordinates>
        </LineString>
      </Placemark>
      <Placemark>
        <name>rate4_part25</name>
        <styleUrl>#rate4_style</styleUrl>
        <LineString>
          <altitudeMode>relativeToGround</altitudeMode>
          <tessellate>1</tessellate>
          <coordinates>-61.74316,15.54884,190846.78199583004 -61.73950000000001,15.48425,193496.47620997738</coordinates>
        </LineString>
      </Placemark>
      <Placemark>
        <name>rate4_part26</name>
        <styleUrl>#rate4_style</styleUrl>
        <LineString>
          <altitudeMode>relativeToGround</altitudeMode>
          <tessellate>1</tessellate>
          <coordinates>-61.73950000000001,15.48425,193496.47620997738 -61.73584,15.41966,196008.5239671991</coordinates>
        </LineString>
      </Placemark>
      <Placemark>
        <name>rate4_part27</name>
        <styleUrl>#rate4_style</styleUrl>
        <LineString>
          <altitudeMode>relativeToGround</altitudeMode>
          <tessellate>1</tessellate>
          <coordinates>-61.73584,15.41966,196008.5239671991 -61.73218,15.355070000000001,198388.15409325494</coordinates>
        </LineString>
      </Placemark>
      <Placemark>
        <name>rate4_part28</name>
        <styleUrl>#rate4_style</styleUrl>
        <LineString>
          <altitudeMode>relativeToGround</altitudeMode>
          <tessellate>1</tessellate>
          <coordinates>-61.73218,15.355070000000001,198388.15409325494 -61.72852,15.29048,200640.07813960136</coordinates>
        </LineString>
      </Placemark>
      <Placemark>
        <name>rate4_part29</name>
        <styleUrl>#rate4_style</styleUrl>
        <LineString>
          <altitudeMode>relativeToGround</altitudeMode>
          <tessellate>1</tessellate>
          <coordinates>-61.72852,15.29048,200640.07813960136 -61.72486000000001,15.22589,202768.55101767852</coordinates>
        </LineString>
      </Placemark>
      <Placemark>
        <name>rate4_part30</name>
        <styleUrl>#rate4_style</styleUrl>
        <LineString>
          <altitudeMode>relativeToGround</altitudeMode>
          <tessellate>1</tessellate>
          <coordinates>-61.72486000000001,15.22589,202768.55101767852 -61.7212,15.1613,204777.4222475704</coordinates>
        </LineString>
      </Placemark>
      <Placemark>
        <name>rate4_part31</name>
        <styleUrl>#rate4_style</styleUrl>
        <LineString>
          <altitudeMode>relativeToGround</altitudeMode>
          <tessellate>1</tessellate>
          <coordinates>-61.7212,15.1613,204777.4222475704 -61.71754,15.09671,206670.1795071506</coordinates>
        </LineString>
      </Placemark>
      <Placemark>
        <name>rate4_part32</name>
        <styleUrl>#rate4_style</styleUrl>
        <LineString>
          <altitudeMode>relativeToGround</altitudeMode>
          <tessellate>1</tessellate>
          <coordinates>-61.71754,15.09671,206670.1795071506 -61.71388,15.03212,208449.9858174215</coordinates>
        </LineString>
      </Placemark>
      <Placemark>
        <name>rate4_part33</name>
        <styleUrl>#rate4_style</styleUrl>
        <LineString>
          <altitudeMode>relativeToGround</altitudeMode>
          <tessellate>1</tessellate>
          <coordinates>-61.71388,15.03212,208449.9858174215 -61.71022000000001,14.96753,210119.71143054593</coordinates>
        </LineString>
      </Placemark>
      <Placemark>
        <name>rate4_part34</name>
        <styleUrl>#rate4_style</styleUrl>
        <LineString>
          <altitudeMode>relativeToGround</altitudeMode>
          <tessellate>1</tessellate>
          <coordinates>-61.71022000000001,14.96753,210119.71143054593 -61.70656,14.902940000000001,211681.9612783192</coordinates>
        </LineString>
      </Placemark>
      <Placemark>
        <name>rate4_part35</name>
        <styleUrl>#rate4_style</styleUrl>
        <LineString>
          <altitudeMode>relativeToGround</altitudeMode>
          <tessellate>1</tessellate>
          <coordinates>-61.70656,14.902940000000001,211681.9612783192 -61.7029,14.83835,213139.09867554344</coordinates>
        </LineString>
      </Placemark>
      <Placemark>
        <name>rate4_part36</name>
        <styleUrl>#rate4_style</styleUrl>
        <LineString>
          <altitudeMode>relativeToGround</altitudeMode>
          <tessellate>1</tessellate>
          <coordinates>-61.7029,14.83835,213139.09867554344 -61.69924,14.77376,214493.26584398292</coordinates>
        </LineString>
      </Placemark>
      <Placemark>
        <name>rate4_part37</name>
        <styleUrl>#rate4_style</styleUrl>
        <LineString>
          <altitudeMode>relativeToGround</altitudeMode>
          <tessellate>1</tessellate>
          <coordinates>-61.69924,14.77376,214493.26584398292 -61.69558000000001,14.70917,215746.4017202125</coordinates>
        </LineString>
      </Placemark>
      <Placemark>
        <name>rate4_part38</name>
        <styleUrl>#rate4_style</styleUrl>
        <LineString>
          <altitudeMode>relativeToGround</altitudeMode>
          <tessellate>1</tessellate>
          <coordinates>-61.69558000000001,14.70917,215746.4017202125 -61.69192,14.644580000000001,216900.2574286816</coordinates>
        </LineString>
      </Placemark>
      <Placemark>
        <name>rate4_part39</name>
        <styleUrl>#rate4_style</styleUrl>
        <LineString>
          <altitudeMode>relativeToGround</altitudeMode>
          <tessellate>1</tessellate>
          <coordinates>-61.69192,14.644580000000001,216900.2574286816 -61.68826,14.57999,217956.40973516853</coordinates>
        </LineString>
      </Placemark>
      <Placemark>
        <name>rate4_part40</name>
        <styleUrl>#rate4_style</styleUrl>
        <LineString>
          <altitudeMode>relativeToGround</altitudeMode>
          <tessellate>1</tessellate>
          <coordinates>-61.68826,14.57999,217956.40973516853 -61.6846,14.5154,218916.27274204232</coordinates>
        </LineString>
      </Placemark>
      <Placemark>
        <name>rate4_part41</name>
        <styleUrl>#rate4_style</styleUrl>
        <LineString>
          <altitudeMode>relativeToGround</altitudeMode>
          <tessellate>1</tessellate>
          <coordinates>-61.6846,14.5154,218916.27274204232 -61.68094000000001,14.45081,219781.10804275045</coordinates>
        </LineString>
      </Placemark>
      <Placemark>
        <name>rate4_part42</name>
        <styleUrl>#rate4_style</styleUrl>
        <LineString>
          <altitudeMode>relativeToGround</altitudeMode>
          <tessellate>1</tessellate>
          <coordinates>-61.68094000000001,14.45081,219781.10804275045 -61.67728,14.38622,220552.03351666764</coordinates>
        </LineString>
      </Placemark>
      <Placemark>
        <name>rate4_part43</name>
        <styleUrl>#rate4_style</styleUrl>
        <LineString>
          <altitudeMode>relativeToGround</altitudeMode>
          <tessellate>1</tessellate>
          <coordinates>-61.67728,14.38622,220552.03351666764 -61.67362,14.32163,221230.03091529576</coordinates>
        </LineString>
      </Placemark>
      <Placemark>
        <name>rate4_part44</name>
        <styleUrl>#rate4_style</styleUrl>
        <LineString>
          <altitudeMode>relativeToGround</altitudeMode>
          <tessellate>1</tessellate>
          <coordinates>-61.67362,14.32163,221230.03091529576 -61.66996,14.25704,221815.95236554882</coordinates>
        </LineString>
      </Placemark>
      <Placemark>
        <name>rate4_part45</name>
        <styleUrl>#rate4_style</styleUrl>
        <LineString>
          <altitudeMode>relativeToGround</altitudeMode>
          <tessellate>1</tessellate>
          <coordinates>-61.66996,14.25704,221815.95236554882 -61.66630000000001,14.192450000000001,222310.52589451405</coordinates>
        </LineString>
      </Placemark>
      <Placemark>
        <name>rate4_part46</name>
        <styleUrl>#rate4_style</styleUrl>
        <LineString>
          <altitudeMode>relativeToGround</altitudeMode>
          <tessellate>1</tessellate>
          <coordinates>-61.66630000000001,14.192450000000001,222310.52589451405 -61.66264,14.12786,222714.36006185738</coordinates>
        </LineString>
      </Placemark>
      <Placemark>
        <name>rate4_part47</name>
        <styleUrl>#rate4_style</styleUrl>
        <LineString>
          <altitudeMode>relativeToGround</altitudeMode>
          <tessellate>1</tessellate>
          <coordinates>-61.66264,14.12786,222714.36006185738 -61.65898,14.063270000000001,223027.9477703124</coordinates>
        </LineString>
      </Placemark>
      <Placemark>
        <name>rate4_part48</name>
        <styleUrl>#rate4_style</styleUrl>
        <LineString>
          <altitudeMode>relativeToGround</altitudeMode>
          <tessellate>1</tessellate>
          <coordinates>-61.65898,14.063270000000001,223027.9477703124 -61.65532,13.99868,223251.6693109348</coordinates>
        </LineString>
      </Placemark>
      <Placemark>
        <name>rate4_part49</name>
        <styleUrl>#rate4_style</styleUrl>
        <LineString>
          <altitudeMode>relativeToGround</altitudeMode>
          <tessellate>1</tessellate>
          <coordinates>-61.65532,13.99868,223251.6693109348 -61.65166000000001,13.934090000000001,223385.7946875944</coordinates>
        </LineString>
      </Placemark>
      <Placemark>
        <name>rate4_part50</name>
        <styleUrl>#rate4_style</styleUrl>
        <LineString>
          <altitudeMode>relativeToGround</altitudeMode>
          <tessellate>1</tessellate>
          <coordinates>-61.65166000000001,13.934090000000001,223385.7946875944 -61.648,13.8695,223430.4852541489</coordinates>
        </LineString>
      </Placemark>
      <Placemark>
        <name>rate4_part51</name>
        <styleUrl>#rate4_style</styleUrl>
        <LineString>
          <altitudeMode>relativeToGround</altitudeMode>
          <tessellate>1</tessellate>
          <coordinates>-61.648,13.8695,223430.4852541489 -61.64434,13.80491,223385.7946875944</coordinates>
        </LineString>
      </Placemark>
      <Placemark>
        <name>rate4_part52</name>
        <styleUrl>#rate4_style</styleUrl>
        <LineString>
          <altitudeMode>relativeToGround</altitudeMode>
          <tessellate>1</tessellate>
          <coordinates>-61.64434,13.80491,223385.7946875944 -61.64068,13.74032,223251.6693109348</coordinates>
        </LineString>
      </Placemark>
      <Placemark>
        <name>rate4_part53</name>
        <styleUrl>#rate4_style</styleUrl>
        <LineString>
          <altitudeMode>relativeToGround</altitudeMode>
          <tessellate>1</tessellate>
          <coordinates>-61.64068,13.74032,223251.6693109348 -61.63702000000001,13.675730000000001,223027.9477703124</coordinates>
        </LineString>
      </Placemark>
      <Placemark>
        <name>rate4_part54</name>
        <styleUrl>#rate4_style</styleUrl>
        <LineString>
          <altitudeMode>relativeToGround</altitudeMode>
          <tessellate>1</tessellate>
          <coordinates>-61.63702000000001,13.675730000000001,223027.9477703124 -61.63336,13.61114,222714.36006185738</coordinates>
        </LineString>
      </Placemark>
      <Placemark>
        <name>rate4_part55</name>
        <styleUrl>#rate4_style</styleUrl>
        <LineString>
          <altitudeMode>relativeToGround</altitudeMode>
          <tessellate>1</tessellate>
          <coordinates>-61.63336,13.61114,222714.36006185738 -61.6297,13.54655,222310.52589451405</coordinates>
        </LineString>
      </Placemark>
      <Placemark>
        <name>rate4_part56</name>
        <styleUrl>#rate4_style</styleUrl>
        <LineString>
          <altitudeMode>relativeToGround</altitudeMode>
          <tessellate>1</tessellate>
          <coordinates>-61.6297,13.54655,222310.52589451405 -61.62604,13.48196,221815.95236554882</coordinates>
        </LineString>
      </Placemark>
      <Placemark>
        <name>rate4_part57</name>
        <styleUrl>#rate4_style</styleUrl>
        <LineString>
          <altitudeMode>relativeToGround</altitudeMode>
          <tessellate>1</tessellate>
          <coordinates>-61.62604,13.48196,221815.95236554882 -61.62238000000001,13.41737,221230.03091529576</coordinates>
        </LineString>
      </Placemark>
      <Placemark>
        <name>rate4_part58</name>
        <styleUrl>#rate4_style</styleUrl>
        <LineString>
          <altitudeMode>relativeToGround</altitudeMode>
          <tessellate>1</tessellate>
          <coordinates>-61.62238000000001,13.41737,221230.03091529576 -61.61872,13.352780000000001,220552.03351666767</coordinates>
        </LineString>
      </Placemark>
      <Placemark>
        <name>rate4_part59</name>
        <styleUrl>#rate4_style</styleUrl>
        <LineString>
          <altitudeMode>relativeToGround</altitudeMode>
          <tessellate>1</tessellate>
          <coordinates>-61.61872,13.352780000000001,220552.03351666767 -61.61506,13.28819,219781.10804275045</coordinates>
        </LineString>
      </Placemark>
      <Placemark>
        <name>rate4_part60</name>
        <styleUrl>#rate4_style</styleUrl>
        <LineString>
          <altitudeMode>relativeToGround</altitudeMode>
          <tessellate>1</tessellate>
          <coordinates>-61.61506,13.28819,219781.10804275045 -61.6114,13.223600000000001,218916.27274204232</coordinates>
        </LineString>
      </Placemark>
      <Placemark>
        <name>rate4_part61</name>
        <styleUrl>#rate4_style</styleUrl>
        <LineString>
          <altitudeMode>relativeToGround</altitudeMode>
          <tessellate>1</tessellate>
          <coordinates>-61.6114,13.223600000000001,218916.27274204232 -61.60774000000001,13.15901,217956.40973516856</coordinates>
        </LineString>
      </Placemark>
      <Placemark>
        <name>rate4_part62</name>
        <styleUrl>#rate4_style</styleUrl>
        <LineString>
          <altitudeMode>relativeToGround</altitudeMode>
          <tessellate>1</tessellate>
          <coordinates>-61.60774000000001,13.15901,217956.40973516856 -61.60408,13.09442,216900.2574286816</coordinates>
        </LineString>
      </Placemark>
      <Placemark>
        <name>rate4_part63</name>
        <styleUrl>#rate4_style</styleUrl>
        <LineString>
          <altitudeMode>relativeToGround</altitudeMode>
          <tessellate>1</tessellate>
          <coordinates>-61.60408,13.09442,216900.2574286816 -61.60042,13.02983,215746.40172021248</coordinates>
        </LineString>
      </Placemark>
      <Placemark>
        <name>rate4_part64</name>
        <styleUrl>#rate4_style</styleUrl>
        <LineString>
          <altitudeMode>relativeToGround</altitudeMode>
          <tessellate>1</tessellate>
          <coordinates>-61.60042,13.02983,215746.40172021248 -61.59676,12.965240000000001,214493.26584398292</coordinates>
        </LineString>
      </Placemark>
      <Placemark>
        <name>rate4_part65</name>
        <styleUrl>#rate4_style</styleUrl>
        <LineString>
          <altitudeMode>relativeToGround</altitudeMode>
          <tessellate>1</tessellate>
          <coordinates>-61.59676,12.965240000000001,214493.26584398292 -61.59310000000001,12.90065,213139.09867554344</coordinates>
        </LineString>
      </Placemark>
      <Placemark>
        <name>rate4_part66</name>
        <styleUrl>#rate4_style</styleUrl>
        <LineString>
          <altitudeMode>relativeToGround</altitudeMode>
          <tessellate>1</tessellate>
          <coordinates>-61.59310000000001,12.90065,213139.09867554344 -61.58944,12.83606,211681.96127831918</coordinates>
        </LineString>
      </Placemark>
      <Placemark>
        <name>rate4_part67</name>
        <styleUrl>#rate4_style</styleUrl>
        <LineString>
          <altitudeMode>relativeToGround</altitudeMode>
          <tessellate>1</tessellate>
          <coordinates>-61.58944,12.83606,211681.96127831918 -61.58578,12.77147,210119.71143054593</coordinates>
        </LineString>
      </Placemark>
      <Placemark>
        <name>rate4_part68</name>
        <styleUrl>#rate4_style</styleUrl>
        <LineString>
          <altitudeMode>relativeToGround</altitudeMode>
          <tessellate>1</tessellate>
          <coordinates>-61.58578,12.77147,210119.71143054593 -61.58212,12.706880000000002,208449.9858174215</coordinates>
        </LineString>
      </Placemark>
      <Placemark>
        <name>rate4_part69</name>
        <styleUrl>#rate4_style</styleUrl>
        <LineString>
          <altitudeMode>relativeToGround</altitudeMode>
          <tessellate>1</tessellate>
          <coordinates>-61.58212,12.706880000000002,208449.9858174215 -61.57846000000001,12.642290000000001,206670.17950715058</coordinates>
        </LineString>
      </Placemark>
      <Placemark>
        <name>rate4_part70</name>
        <styleUrl>#rate4_style</styleUrl>
        <LineString>
          <altitudeMode>relativeToGround</altitudeMode>
          <tessellate>1</tessellate>
          <coordinates>-61.57846000000001,12.642290000000001,206670.17950715058 -61.5748,12.5777,204777.42224757036</coordinates>
        </LineString>
      </Placemark>
      <Placemark>
        <name>rate4_part71</name>
        <styleUrl>#rate4_style</styleUrl>
        <LineString>
          <altitudeMode>relativeToGround</altitudeMode>
          <tessellate>1</tessellate>
          <coordinates>-61.5748,12.5777,204777.42224757036 -61.57114,12.513110000000001,202768.55101767852</coordinates>
        </LineString>
      </Placemark>
      <Placemark>
        <name>rate4_part72</name>
        <styleUrl>#rate4_style</styleUrl>
        <LineString>
          <altitudeMode>relativeToGround</altitudeMode>
          <tessellate>1</tessellate>
          <coordinates>-61.57114,12.513110000000001,202768.55101767852 -61.56748,12.44852,200640.0781396014</coordinates>
        </LineString>
      </Placemark>
      <Placemark>
        <name>rate4_part73</name>
        <styleUrl>#rate4_style</styleUrl>
        <LineString>
          <altitudeMode>relativeToGround</altitudeMode>
          <tessellate>1</tessellate>
          <coordinates>-61.56748,12.44852,200640.0781396014 -61.56382000000001,12.38393,198388.15409325494</coordinates>
        </LineString>
      </Placemark>
      <Placemark>
        <name>rate4_part74</name>
        <styleUrl>#rate4_style</styleUrl>
        <LineString>
          <altitudeMode>relativeToGround</altitudeMode>
          <tessellate>1</tessellate>
          <coordinates>-61.56382000000001,12.38393,198388.15409325494 -61.56016,12.31934,196008.5239671991</coordinates>
        </LineString>
      </Placemark>
      <Placemark>
        <name>rate4_part75</name>
        <styleUrl>#rate4_style</styleUrl>
        <LineString>
          <altitudeMode>relativeToGround</altitudeMode>
          <tessellate>1</tessellate>
          <coordinates>-61.56016,12.31934,196008.5239671991 -61.5565,12.254750000000001,193496.47620997735</coordinates>
        </LineString>
      </Placemark>
      <Placemark>
        <name>rate4_part76</name>
        <styleUrl>#rate4_style</styleUrl>
        <LineString>
          <altitudeMode>relativeToGround</altitudeMode>
          <tessellate>1</tessellate>
          <coordinates>-61.5565,12.254750000000001,193496.47620997735 -61.55284,12.19016,190846.78199583004</coordinates>
        </LineString>
      </Placemark>
      <Placemark>
        <name>rate4_part77</name>
        <styleUrl>#rate4_style</styleUrl>
        <LineString>
          <altitudeMode>relativeToGround</altitudeMode>
          <tessellate>1</tessellate>
          <coordinates>-61.55284,12.19016,190846.78199583004 -61.54918000000001,12.12557,188053.62305804348</coordinates>
        </LineString>
      </Placemark>
      <Placemark>
        <name>rate4_part78</name>
        <styleUrl>#rate4_style</styleUrl>
        <LineString>
          <altitudeMode>relativeToGround</altitudeMode>
          <tessellate>1</tessellate>
          <coordinates>-61.54918000000001,12.12557,188053.62305804348 -61.54552,12.06098,185110.50523121806</coordinates>
        </LineString>
      </Placemark>
      <Placemark>
        <name>rate4_part79</name>
        <styleUrl>#rate4_style</styleUrl>
        <LineString>
          <altitudeMode>relativeToGround</altitudeMode>
          <tessellate>1</tessellate>
          <coordinates>-61.54552,12.06098,185110.50523121806 -61.54186,11.996390000000002,182010.1541213132</coordinates>
        </LineString>
      </Placemark>
      <Placemark>
        <name>rate4_part80</name>
        <styleUrl>#rate4_style</styleUrl>
        <LineString>
          <altitudeMode>relativeToGround</altitudeMode>
          <tessellate>1</tessellate>
          <coordinates>-61.54186,11.996390000000002,182010.1541213132 -61.5382,11.9318,178744.38820331907</coordinates>
        </LineString>
      </Placemark>
      <Placemark>
        <name>rate4_part81</name>
        <styleUrl>#rate4_style</styleUrl>
        <LineString>
          <altitudeMode>relativeToGround</altitudeMode>
          <tessellate>1</tessellate>
          <coordinates>-61.5382,11.9318,178744.38820331907 -61.53454000000001,11.86721,175303.96310323614</coordinates>
        </LineString>
      </Placemark>
      <Placemark>
        <name>rate4_part82</name>
        <styleUrl>#rate4_style</styleUrl>
        <LineString>
          <altitudeMode>relativeToGround</altitudeMode>
          <tessellate>1</tessellate>
          <coordinates>-61.53454000000001,11.86721,175303.96310323614 -61.53088,11.802620000000001,171678.3786614668</coordinates>
        </LineString>
      </Placemark>
      <Placemark>
        <name>rate4_part83</name>
        <styleUrl>#rate4_style</styleUrl>
        <LineString>
          <altitudeMode>relativeToGround</altitudeMode>
          <tessellate>1</tessellate>
          <coordinates>-61.53088,11.802620000000001,171678.3786614668 -61.52722,11.738030000000002,167855.63730350687</coordinates>
        </LineString>
      </Placemark>
      <Placemark>
        <name>rate4_part84</name>
        <styleUrl>#rate4_style</styleUrl>
        <LineString>
          <altitudeMode>relativeToGround</altitudeMode>
          <tessellate>1</tessellate>
          <coordinates>-61.52722,11.738030000000002,167855.63730350687 -61.52356,11.67344,163821.93779805634</coordinates>
        </LineString>
      </Placemark>
      <Placemark>
        <name>rate4_part85</name>
        <styleUrl>#rate4_style</styleUrl>
        <LineString>
          <altitudeMode>relativeToGround</altitudeMode>
          <tessellate>1</tessellate>
          <coordinates>-61.52356,11.67344,163821.93779805634 -61.51990000000001,11.60885,159561.28191971028</coordinates>
        </LineString>
      </Placemark>
      <Placemark>
        <name>rate4_part86</name>
        <styleUrl>#rate4_style</styleUrl>
        <LineString>
          <altitudeMode>relativeToGround</altitudeMode>
          <tessellate>1</tessellate>
          <coordinates>-61.51990000000001,11.60885,159561.28191971028 -61.51624,11.544260000000001,155054.96163109256</coordinates>
        </LineString>
      </Placemark>
      <Placemark>
        <name>rate4_part87</name>
        <styleUrl>#rate4_style</styleUrl>
        <LineString>
          <altitudeMode>relativeToGround</altitudeMode>
          <tessellate>1</tessellate>
          <coordinates>-61.51624,11.544260000000001,155054.96163109256 -61.51258,11.47967,150280.8790884096</coordinates>
        </LineString>
      </Placemark>
      <Placemark>
        <name>rate4_part88</name>
        <styleUrl>#rate4_style</styleUrl>
        <LineString>
          <altitudeMode>relativeToGround</altitudeMode>
          <tessellate>1</tessellate>
          <coordinates>-61.51258,11.47967,150280.8790884096 -61.50892,11.41508,145212.62743769234</coordinates>
        </LineString>
      </Placemark>
      <Placemark>
        <name>rate4_part89</name>
        <styleUrl>#rate4_style</styleUrl>
        <LineString>
          <altitudeMode>relativeToGround</altitudeMode>
          <tessellate>1</tessellate>
          <coordinates>-61.50892,11.41508,145212.62743769234 -61.50526000000001,11.35049,139818.22044976178</coordinates>
        </LineString>
      </Placemark>
      <Placemark>
        <name>rate4_part90</name>
        <styleUrl>#rate4_style</styleUrl>
        <LineString>
          <altitudeMode>relativeToGround</altitudeMode>
          <tessellate>1</tessellate>
          <coordinates>-61.50526000000001,11.35049,139818.22044976178 -61.5016,11.285900000000002,134058.29115248934</coordinates>
        </LineString>
      </Placemark>
      <Placemark>
        <name>rate4_part91</name>
        <styleUrl>#rate4_style</styleUrl>
        <LineString>
          <altitudeMode>relativeToGround</altitudeMode>
          <tessellate>1</tessellate>
          <coordinates>-61.5016,11.285900000000002,134058.29115248934 -61.49794,11.22131,127883.45920532604</coordinates>
        </LineString>
      </Placemark>
      <Placemark>
        <name>rate4_part92</name>
        <styleUrl>#rate4_style</styleUrl>
        <LineString>
          <altitudeMode>relativeToGround</altitudeMode>
          <tessellate>1</tessellate>
          <coordinates>-61.49794,11.22131,127883.45920532604 -61.49428,11.15672,121230.34234267534</coordinates>
        </LineString>
      </Placemark>
      <Placemark>
        <name>rate4_part93</name>
        <styleUrl>#rate4_style</styleUrl>
        <LineString>
          <altitudeMode>relativeToGround</altitudeMode>
          <tessellate>1</tessellate>
          <coordinates>-61.49428,11.15672,121230.34234267534 -61.49062000000001,11.092130000000001,114015.24339022177</coordinates>
        </LineString>
      </Placemark>
      <Placemark>
        <name>rate4_part94</name>
        <styleUrl>#rate4_style</styleUrl>
        <LineString>
          <altitudeMode>relativeToGround</altitudeMode>
          <tessellate>1</tessellate>
          <coordinates>-61.49062000000001,11.092130000000001,114015.24339022177 -61.48696,11.027540000000002,106123.60058322578</coordinates>
        </LineString>
      </Placemark>
      <Placemark>
        <name>rate4_part95</name>
        <styleUrl>#rate4_style</styleUrl>
        <LineString>
          <altitudeMode>relativeToGround</altitudeMode>
          <tessellate>1</tessellate>
          <coordinates>-61.48696,11.027540000000002,106123.60058322578 -61.4833,10.962950000000001,97391.09061290888</coordinates>
        </LineString>
      </Placemark>
      <Placemark>
        <name>rate4_part96</name>
        <styleUrl>#rate4_style</styleUrl>
        <LineString>
          <altitudeMode>relativeToGround</altitudeMode>
          <tessellate>1</tessellate>
          <coordinates>-61.4833,10.962950000000001,97391.09061290888 -61.47964,10.89836,87566.509096817</coordinates>
        </LineString>
      </Placemark>
      <Placemark>
        <name>rate4_part97</name>
        <styleUrl>#rate4_style</styleUrl>
        <LineString>
          <altitudeMode>relativeToGround</altitudeMode>
          <tessellate>1</tessellate>
          <coordinates>-61.47964,10.89836,87566.509096817 -61.47598000000001,10.833770000000001,76228.77117362768</coordinates>
        </LineString>
      </Placemark>
      <Placemark>
        <name>rate4_part98</name>
        <styleUrl>#rate4_style</styleUrl>
        <LineString>
          <altitudeMode>relativeToGround</altitudeMode>
          <tessellate>1</tessellate>
          <coordinates>-61.47598000000001,10.833770000000001,76228.77117362768 -61.47232,10.76918,62560.53587116176</coordinates>
        </LineString>
      </Placemark>
      <Placemark>
        <name>rate4_part99</name>
        <styleUrl>#rate4_style</styleUrl>
        <LineString>
          <altitudeMode>relativeToGround</altitudeMode>
          <tessellate>1</tessellate>
          <coordinates>-61.47232,10.76918,62560.53587116176 -61.46866,10.70459,44462.10517890281</coordinates>
        </LineString>
      </Placemark>
      <Placemark>
        <name>rate4_part100</name>
        <styleUrl>#rate4_style</styleUrl>
        <LineString>
          <altitudeMode>relativeToGround</altitudeMode>
          <tessellate>1</tessellate>
          <coordinates>-61.46866,10.70459,44462.10517890281 -61.465,10.64,2.7362342859843333E-11</coordinates>
        </LineString>
      </Placemark>
      <Placemark>
        <name>rate5_part1</name>
        <styleUrl>#rate5_style</styleUrl>
        <LineString>
          <altitudeMode>relativeToGround</altitudeMode>
          <tessellate>1</tessellate>
          <coordinates>-61.831,17.099,0.0 -61.80865,17.0586,31477.220427056145</coordinates>
        </LineString>
      </Placemark>
      <Placemark>
        <name>rate5_part2</name>
        <styleUrl>#rate5_style</styleUrl>
        <LineString>
          <altitudeMode>relativeToGround</altitudeMode>
          <tessellate>1</tessellate>
          <coordinates>-61.80865,17.0586,31477.220427056145 -61.786300000000004,17.0182,44290.115587817614</coordinates>
        </LineString>
      </Placemark>
      <Placemark>
        <name>rate5_part3</name>
        <styleUrl>#rate5_style</styleUrl>
        <LineString>
          <altitudeMode>relativeToGround</altitudeMode>
          <tessellate>1</tessellate>
          <coordinates>-61.786300000000004,17.0182,44290.115587817614 -61.76395,16.9778,53966.62671416745</coordinates>
        </LineString>
      </Placemark>
      <Placemark>
        <name>rate5_part4</name>
        <styleUrl>#rate5_style</styleUrl>
        <LineString>
          <altitudeMode>relativeToGround</altitudeMode>
          <tessellate>1</tessellate>
          <coordinates>-61.76395,16.9778,53966.62671416745 -61.741600000000005,16.9374,61993.24790802315</coordinates>
        </LineString>
      </Placemark>
      <Placemark>
        <name>rate5_part5</name>
        <styleUrl>#rate5_style</styleUrl>
        <LineString>
          <altitudeMode>relativeToGround</altitudeMode>
          <tessellate>1</tessellate>
          <coordinates>-61.741600000000005,16.9374,61993.24790802315 -61.71925,16.897,68948.62073036871</coordinates>
        </LineString>
      </Placemark>
      <Placemark>
        <name>rate5_part6</name>
        <styleUrl>#rate5_style</styleUrl>
        <LineString>
          <altitudeMode>relativeToGround</altitudeMode>
          <tessellate>1</tessellate>
          <coordinates>-61.71925,16.897,68948.62073036871 -61.6969,16.8566,75130.85479488522</coordinates>
        </LineString>
      </Placemark>
      <Placemark>
        <name>rate5_part7</name>
        <styleUrl>#rate5_style</styleUrl>
        <LineString>
          <altitudeMode>relativeToGround</altitudeMode>
          <tessellate>1</tessellate>
          <coordinates>-61.6969,16.8566,75130.85479488522 -61.67455,16.8162,80717.79178691217</coordinates>
        </LineString>
      </Placemark>
      <Placemark>
        <name>rate5_part8</name>
        <styleUrl>#rate5_style</styleUrl>
        <LineString>
          <altitudeMode>relativeToGround</altitudeMode>
          <tessellate>1</tessellate>
          <coordinates>-61.67455,16.8162,80717.79178691217 -61.6522,16.7758,85825.76540209688</coordinates>
        </LineString>
      </Placemark>
      <Placemark>
        <name>rate5_part9</name>
        <styleUrl>#rate5_style</styleUrl>
        <LineString>
          <altitudeMode>relativeToGround</altitudeMode>
          <tessellate>1</tessellate>
          <coordinates>-61.6522,16.7758,85825.76540209688 -61.629850000000005,16.7354,90535.88034537197</coordinates>
        </LineString>
      </Placemark>
      <Placemark>
        <name>rate5_part10</name>
        <styleUrl>#rate5_style</styleUrl>
        <LineString>
          <altitudeMode>relativeToGround</altitudeMode>
          <tessellate>1</tessellate>
          <coordinates>-61.629850000000005,16.7354,90535.88034537197 -61.6075,16.695,94907.39054532339</coordinates>
        </LineString>
      </Placemark>
      <Placemark>
        <name>rate5_part11</name>
        <styleUrl>#rate5_style</styleUrl>
        <LineString>
          <altitudeMode>relativeToGround</altitudeMode>
          <tessellate>1</tessellate>
          <coordinates>-61.6075,16.695,94907.39054532339 -61.585150000000006,16.6546,98985.16786614474</coordinates>
        </LineString>
      </Placemark>
      <Placemark>
        <name>rate5_part12</name>
        <styleUrl>#rate5_style</styleUrl>
        <LineString>
          <altitudeMode>relativeToGround</altitudeMode>
          <tessellate>1</tessellate>
          <coordinates>-61.585150000000006,16.6546,98985.16786614474 -61.5628,16.6142,102804.17142319882</coordinates>
        </LineString>
      </Placemark>
      <Placemark>
        <name>rate5_part13</name>
        <styleUrl>#rate5_style</styleUrl>
        <LineString>
          <altitudeMode>relativeToGround</altitudeMode>
          <tessellate>1</tessellate>
          <coordinates>-61.5628,16.6142,102804.17142319882 -61.54045,16.5738,106392.27130617773</coordinates>
        </LineString>
      </Placemark>
      <Placemark>
        <name>rate5_part14</name>
        <styleUrl>#rate5_style</styleUrl>
        <LineString>
          <altitudeMode>relativeToGround</altitudeMode>
          <tessellate>1</tessellate>
          <coordinates>-61.54045,16.5738,106392.27130617773 -61.518100000000004,16.5334,109772.11236247343</coordinates>
        </LineString>
      </Placemark>
      <Placemark>
        <name>rate5_part15</name>
        <styleUrl>#rate5_style</styleUrl>
        <LineString>
          <altitudeMode>relativeToGround</altitudeMode>
          <tessellate>1</tessellate>
          <coordinates>-61.518100000000004,16.5334,109772.11236247343 -61.49575,16.493,112962.38948653192</coordinates>
        </LineString>
      </Placemark>
      <Placemark>
        <name>rate5_part16</name>
        <styleUrl>#rate5_style</styleUrl>
        <LineString>
          <altitudeMode>relativeToGround</altitudeMode>
          <tessellate>1</tessellate>
          <coordinates>-61.49575,16.493,112962.38948653192 -61.473400000000005,16.4526,115978.74698258155</coordinates>
        </LineString>
      </Placemark>
      <Placemark>
        <name>rate5_part17</name>
        <styleUrl>#rate5_style</styleUrl>
        <LineString>
          <altitudeMode>relativeToGround</altitudeMode>
          <tessellate>1</tessellate>
          <coordinates>-61.473400000000005,16.4526,115978.74698258155 -61.45105,16.4122,118834.42932057897</coordinates>
        </LineString>
      </Placemark>
      <Placemark>
        <name>rate5_part18</name>
        <styleUrl>#rate5_style</styleUrl>
        <LineString>
          <altitudeMode>relativeToGround</altitudeMode>
          <tessellate>1</tessellate>
          <coordinates>-61.45105,16.4122,118834.42932057897 -61.4287,16.3718,121540.7625424531</coordinates>
        </LineString>
      </Placemark>
      <Placemark>
        <name>rate5_part19</name>
        <styleUrl>#rate5_style</styleUrl>
        <LineString>
          <altitudeMode>relativeToGround</altitudeMode>
          <tessellate>1</tessellate>
          <coordinates>-61.4287,16.3718,121540.7625424531 -61.40635,16.3314,124107.5173146637</coordinates>
        </LineString>
      </Placemark>
      <Placemark>
        <name>rate5_part20</name>
        <styleUrl>#rate5_style</styleUrl>
        <LineString>
          <altitudeMode>relativeToGround</altitudeMode>
          <tessellate>1</tessellate>
          <coordinates>-61.40635,16.3314,124107.5173146637 -61.384,16.291,126543.18739376456</coordinates>
        </LineString>
      </Placemark>
      <Placemark>
        <name>rate5_part21</name>
        <styleUrl>#rate5_style</styleUrl>
        <LineString>
          <altitudeMode>relativeToGround</altitudeMode>
          <tessellate>1</tessellate>
          <coordinates>-61.384,16.291,126543.18739376456 -61.361650000000004,16.2506,128855.20643222978</coordinates>
        </LineString>
      </Placemark>
      <Placemark>
        <name>rate5_part22</name>
        <styleUrl>#rate5_style</styleUrl>
        <LineString>
          <altitudeMode>relativeToGround</altitudeMode>
          <tessellate>1</tessellate>
          <coordinates>-61.361650000000004,16.2506,128855.20643222978 -61.3393,16.2102,131050.11904140715</coordinates>
        </LineString>
      </Placemark>
      <Placemark>
        <name>rate5_part23</name>
        <styleUrl>#rate5_style</styleUrl>
        <LineString>
          <altitudeMode>relativeToGround</altitudeMode>
          <tessellate>1</tessellate>
          <coordinates>-61.3393,16.2102,131050.11904140715 -61.31695,16.1698,133133.71738217442</coordinates>
        </LineString>
      </Placemark>
      <Placemark>
        <name>rate5_part24</name>
        <styleUrl>#rate5_style</styleUrl>
        <LineString>
          <altitudeMode>relativeToGround</altitudeMode>
          <tessellate>1</tessellate>
          <coordinates>-61.31695,16.1698,133133.71738217442 -61.2946,16.1294,135111.15140646862</coordinates>
        </LineString>
      </Placemark>
      <Placemark>
        <name>rate5_part25</name>
        <styleUrl>#rate5_style</styleUrl>
        <LineString>
          <altitudeMode>relativeToGround</altitudeMode>
          <tessellate>1</tessellate>
          <coordinates>-61.2946,16.1294,135111.15140646862 -61.27225,16.089,136987.01869856854</coordinates>
        </LineString>
      </Placemark>
      <Placemark>
        <name>rate5_part26</name>
        <styleUrl>#rate5_style</styleUrl>
        <LineString>
          <altitudeMode>relativeToGround</altitudeMode>
          <tessellate>1</tessellate>
          <coordinates>-61.27225,16.089,136987.01869856854 -61.249900000000004,16.0486,138765.43833612723</coordinates>
        </LineString>
      </Placemark>
      <Placemark>
        <name>rate5_part27</name>
        <styleUrl>#rate5_style</styleUrl>
        <LineString>
          <altitudeMode>relativeToGround</altitudeMode>
          <tessellate>1</tessellate>
          <coordinates>-61.249900000000004,16.0486,138765.43833612723 -61.22755,16.0082,140450.11209845426</coordinates>
        </LineString>
      </Placemark>
      <Placemark>
        <name>rate5_part28</name>
        <styleUrl>#rate5_style</styleUrl>
        <LineString>
          <altitudeMode>relativeToGround</altitudeMode>
          <tessellate>1</tessellate>
          <coordinates>-61.22755,16.0082,140450.11209845426 -61.2052,15.9678,142044.37555733946</coordinates>
        </LineString>
      </Placemark>
      <Placemark>
        <name>rate5_part29</name>
        <styleUrl>#rate5_style</styleUrl>
        <LineString>
          <altitudeMode>relativeToGround</altitudeMode>
          <tessellate>1</tessellate>
          <coordinates>-61.2052,15.9678,142044.37555733946 -61.18285,15.9274,143551.24100346855</coordinates>
        </LineString>
      </Placemark>
      <Placemark>
        <name>rate5_part30</name>
        <styleUrl>#rate5_style</styleUrl>
        <LineString>
          <altitudeMode>relativeToGround</altitudeMode>
          <tessellate>1</tessellate>
          <coordinates>-61.18285,15.9274,143551.24100346855 -61.1605,15.887,144973.43372822693</coordinates>
        </LineString>
      </Placemark>
      <Placemark>
        <name>rate5_part31</name>
        <styleUrl>#rate5_style</styleUrl>
        <LineString>
          <altitudeMode>relativeToGround</altitudeMode>
          <tessellate>1</tessellate>
          <coordinates>-61.1605,15.887,144973.43372822693 -61.13815,15.8466,146313.42285458493</coordinates>
        </LineString>
      </Placemark>
      <Placemark>
        <name>rate5_part32</name>
        <styleUrl>#rate5_style</styleUrl>
        <LineString>
          <altitudeMode>relativeToGround</altitudeMode>
          <tessellate>1</tessellate>
          <coordinates>-61.13815,15.8466,146313.42285458493 -61.1158,15.8062,147573.44766268705</coordinates>
        </LineString>
      </Placemark>
      <Placemark>
        <name>rate5_part33</name>
        <styleUrl>#rate5_style</styleUrl>
        <LineString>
          <altitudeMode>relativeToGround</altitudeMode>
          <tessellate>1</tessellate>
          <coordinates>-61.1158,15.8062,147573.44766268705 -61.093450000000004,15.7658,148755.54016517967</coordinates>
        </LineString>
      </Placemark>
      <Placemark>
        <name>rate5_part34</name>
        <styleUrl>#rate5_style</styleUrl>
        <LineString>
          <altitudeMode>relativeToGround</altitudeMode>
          <tessellate>1</tessellate>
          <coordinates>-61.093450000000004,15.7658,148755.54016517967 -61.0711,15.7254,149861.54453952558</coordinates>
        </LineString>
      </Placemark>
      <Placemark>
        <name>rate5_part35</name>
        <styleUrl>#rate5_style</styleUrl>
        <LineString>
          <altitudeMode>relativeToGround</altitudeMode>
          <tessellate>1</tessellate>
          <coordinates>-61.0711,15.7254,149861.54453952558 -61.04875,15.685,150893.1339089533</coordinates>
        </LineString>
      </Placemark>
      <Placemark>
        <name>rate5_part36</name>
        <styleUrl>#rate5_style</styleUrl>
        <LineString>
          <altitudeMode>relativeToGround</altitudeMode>
          <tessellate>1</tessellate>
          <coordinates>-61.04875,15.685,150893.1339089533 -61.0264,15.6446,151851.82487251746</coordinates>
        </LineString>
      </Placemark>
      <Placemark>
        <name>rate5_part37</name>
        <styleUrl>#rate5_style</styleUrl>
        <LineString>
          <altitudeMode>relativeToGround</altitudeMode>
          <tessellate>1</tessellate>
          <coordinates>-61.0264,15.6446,151851.82487251746 -61.00405,15.6042,152738.9901122742</coordinates>
        </LineString>
      </Placemark>
      <Placemark>
        <name>rate5_part38</name>
        <styleUrl>#rate5_style</styleUrl>
        <LineString>
          <altitudeMode>relativeToGround</altitudeMode>
          <tessellate>1</tessellate>
          <coordinates>-61.00405,15.6042,152738.9901122742 -60.981700000000004,15.5638,153555.8693475321</coordinates>
        </LineString>
      </Placemark>
      <Placemark>
        <name>rate5_part39</name>
        <styleUrl>#rate5_style</styleUrl>
        <LineString>
          <altitudeMode>relativeToGround</altitudeMode>
          <tessellate>1</tessellate>
          <coordinates>-60.981700000000004,15.5638,153555.8693475321 -60.95935,15.523399999999999,154303.5788593077</coordinates>
        </LineString>
      </Placemark>
      <Placemark>
        <name>rate5_part40</name>
        <styleUrl>#rate5_style</styleUrl>
        <LineString>
          <altitudeMode>relativeToGround</altitudeMode>
          <tessellate>1</tessellate>
          <coordinates>-60.95935,15.523399999999999,154303.5788593077 -60.937,15.483,154983.1197700579</coordinates>
        </LineString>
      </Placemark>
      <Placemark>
        <name>rate5_part41</name>
        <styleUrl>#rate5_style</styleUrl>
        <LineString>
          <altitudeMode>relativeToGround</altitudeMode>
          <tessellate>1</tessellate>
          <coordinates>-60.937,15.483,154983.1197700579 -60.91465,15.442599999999999,155595.38523261197</coordinates>
        </LineString>
      </Placemark>
      <Placemark>
        <name>rate5_part42</name>
        <styleUrl>#rate5_style</styleUrl>
        <LineString>
          <altitudeMode>relativeToGround</altitudeMode>
          <tessellate>1</tessellate>
          <coordinates>-60.91465,15.442599999999999,155595.38523261197 -60.8923,15.4022,156141.1666565388</coordinates>
        </LineString>
      </Placemark>
      <Placemark>
        <name>rate5_part43</name>
        <styleUrl>#rate5_style</styleUrl>
        <LineString>
          <altitudeMode>relativeToGround</altitudeMode>
          <tessellate>1</tessellate>
          <coordinates>-60.8923,15.4022,156141.1666565388 -60.86995,15.361799999999999,156621.15907884348</coordinates>
        </LineString>
      </Placemark>
      <Placemark>
        <name>rate5_part44</name>
        <styleUrl>#rate5_style</styleUrl>
        <LineString>
          <altitudeMode>relativeToGround</altitudeMode>
          <tessellate>1</tessellate>
          <coordinates>-60.86995,15.361799999999999,156621.15907884348 -60.8476,15.3214,157035.96576800823</coordinates>
        </LineString>
      </Placemark>
      <Placemark>
        <name>rate5_part45</name>
        <styleUrl>#rate5_style</styleUrl>
        <LineString>
          <altitudeMode>relativeToGround</altitudeMode>
          <tessellate>1</tessellate>
          <coordinates>-60.8476,15.3214,157035.96576800823 -60.82525,15.280999999999999,157386.10213528067</coordinates>
        </LineString>
      </Placemark>
      <Placemark>
        <name>rate5_part46</name>
        <styleUrl>#rate5_style</styleUrl>
        <LineString>
          <altitudeMode>relativeToGround</altitudeMode>
          <tessellate>1</tessellate>
          <coordinates>-60.82525,15.280999999999999,157386.10213528067 -60.8029,15.2406,157671.99901421374</coordinates>
        </LineString>
      </Placemark>
      <Placemark>
        <name>rate5_part47</name>
        <styleUrl>#rate5_style</styleUrl>
        <LineString>
          <altitudeMode>relativeToGround</altitudeMode>
          <tessellate>1</tessellate>
          <coordinates>-60.8029,15.2406,157671.99901421374 -60.78055,15.200199999999999,157894.00535832488</coordinates>
        </LineString>
      </Placemark>
      <Placemark>
        <name>rate5_part48</name>
        <styleUrl>#rate5_style</styleUrl>
        <LineString>
          <altitudeMode>relativeToGround</altitudeMode>
          <tessellate>1</tessellate>
          <coordinates>-60.78055,15.200199999999999,157894.00535832488 -60.7582,15.1598,158052.3903970026</coordinates>
        </LineString>
      </Placemark>
      <Placemark>
        <name>rate5_part49</name>
        <styleUrl>#rate5_style</styleUrl>
        <LineString>
          <altitudeMode>relativeToGround</altitudeMode>
          <tessellate>1</tessellate>
          <coordinates>-60.7582,15.1598,158052.3903970026 -60.73585,15.119399999999999,158147.3452811447</coordinates>
        </LineString>
      </Placemark>
      <Placemark>
        <name>rate5_part50</name>
        <styleUrl>#rate5_style</styleUrl>
        <LineString>
          <altitudeMode>relativeToGround</altitudeMode>
          <tessellate>1</tessellate>
          <coordinates>-60.73585,15.119399999999999,158147.3452811447 -60.713499999999996,15.079,158178.98424220568</coordinates>
        </LineString>
      </Placemark>
      <Placemark>
        <name>rate5_part51</name>
        <styleUrl>#rate5_style</styleUrl>
        <LineString>
          <altitudeMode>relativeToGround</altitudeMode>
          <tessellate>1</tessellate>
          <coordinates>-60.713499999999996,15.079,158178.98424220568 -60.69115,15.038599999999999,158147.3452811447</coordinates>
        </LineString>
      </Placemark>
      <Placemark>
        <name>rate5_part52</name>
        <styleUrl>#rate5_style</styleUrl>
        <LineString>
          <altitudeMode>relativeToGround</altitudeMode>
          <tessellate>1</tessellate>
          <coordinates>-60.69115,15.038599999999999,158147.3452811447 -60.6688,14.9982,158052.3903970026</coordinates>
        </LineString>
      </Placemark>
      <Placemark>
        <name>rate5_part53</name>
        <styleUrl>#rate5_style</styleUrl>
        <LineString>
          <altitudeMode>relativeToGround</altitudeMode>
          <tessellate>1</tessellate>
          <coordinates>-60.6688,14.9982,158052.3903970026 -60.64645,14.957799999999999,157894.00535832488</coordinates>
        </LineString>
      </Placemark>
      <Placemark>
        <name>rate5_part54</name>
        <styleUrl>#rate5_style</styleUrl>
        <LineString>
          <altitudeMode>relativeToGround</altitudeMode>
          <tessellate>1</tessellate>
          <coordinates>-60.64645,14.957799999999999,157894.00535832488 -60.6241,14.917399999999999,157671.99901421374</coordinates>
        </LineString>
      </Placemark>
      <Placemark>
        <name>rate5_part55</name>
        <styleUrl>#rate5_style</styleUrl>
        <LineString>
          <altitudeMode>relativeToGround</altitudeMode>
          <tessellate>1</tessellate>
          <coordinates>-60.6241,14.917399999999999,157671.99901421374 -60.60175,14.876999999999999,157386.10213528067</coordinates>
        </LineString>
      </Placemark>
      <Placemark>
        <name>rate5_part56</name>
        <styleUrl>#rate5_style</styleUrl>
        <LineString>
          <altitudeMode>relativeToGround</altitudeMode>
          <tessellate>1</tessellate>
          <coordinates>-60.60175,14.876999999999999,157386.10213528067 -60.5794,14.836599999999999,157035.96576800823</coordinates>
        </LineString>
      </Placemark>
      <Placemark>
        <name>rate5_part57</name>
        <styleUrl>#rate5_style</styleUrl>
        <LineString>
          <altitudeMode>relativeToGround</altitudeMode>
          <tessellate>1</tessellate>
          <coordinates>-60.5794,14.836599999999999,157035.96576800823 -60.55705,14.796199999999999,156621.15907884346</coordinates>
        </LineString>
      </Placemark>
      <Placemark>
        <name>rate5_part58</name>
        <styleUrl>#rate5_style</styleUrl>
        <LineString>
          <altitudeMode>relativeToGround</altitudeMode>
          <tessellate>1</tessellate>
          <coordinates>-60.55705,14.796199999999999,156621.15907884346 -60.5347,14.755799999999999,156141.1666565388</coordinates>
        </LineString>
      </Placemark>
      <Placemark>
        <name>rate5_part59</name>
        <styleUrl>#rate5_style</styleUrl>
        <LineString>
          <altitudeMode>relativeToGround</altitudeMode>
          <tessellate>1</tessellate>
          <coordinates>-60.5347,14.755799999999999,156141.1666565388 -60.51235,14.715399999999999,155595.38523261197</coordinates>
        </LineString>
      </Placemark>
      <Placemark>
        <name>rate5_part60</name>
        <styleUrl>#rate5_style</styleUrl>
        <LineString>
          <altitudeMode>relativeToGround</altitudeMode>
          <tessellate>1</tessellate>
          <coordinates>-60.51235,14.715399999999999,155595.38523261197 -60.49,14.674999999999999,154983.1197700579</coordinates>
        </LineString>
      </Placemark>
      <Placemark>
        <name>rate5_part61</name>
        <styleUrl>#rate5_style</styleUrl>
        <LineString>
          <altitudeMode>relativeToGround</altitudeMode>
          <tessellate>1</tessellate>
          <coordinates>-60.49,14.674999999999999,154983.1197700579 -60.46765,14.634599999999999,154303.57885930772</coordinates>
        </LineString>
      </Placemark>
      <Placemark>
        <name>rate5_part62</name>
        <styleUrl>#rate5_style</styleUrl>
        <LineString>
          <altitudeMode>relativeToGround</altitudeMode>
          <tessellate>1</tessellate>
          <coordinates>-60.46765,14.634599999999999,154303.57885930772 -60.445299999999996,14.594199999999999,153555.8693475321</coordinates>
        </LineString>
      </Placemark>
      <Placemark>
        <name>rate5_part63</name>
        <styleUrl>#rate5_style</styleUrl>
        <LineString>
          <altitudeMode>relativeToGround</altitudeMode>
          <tessellate>1</tessellate>
          <coordinates>-60.445299999999996,14.594199999999999,153555.8693475321 -60.42295,14.553799999999999,152738.99011227416</coordinates>
        </LineString>
      </Placemark>
      <Placemark>
        <name>rate5_part64</name>
        <styleUrl>#rate5_style</styleUrl>
        <LineString>
          <altitudeMode>relativeToGround</altitudeMode>
          <tessellate>1</tessellate>
          <coordinates>-60.42295,14.553799999999999,152738.99011227416 -60.4006,14.513399999999999,151851.82487251746</coordinates>
        </LineString>
      </Placemark>
      <Placemark>
        <name>rate5_part65</name>
        <styleUrl>#rate5_style</styleUrl>
        <LineString>
          <altitudeMode>relativeToGround</altitudeMode>
          <tessellate>1</tessellate>
          <coordinates>-60.4006,14.513399999999999,151851.82487251746 -60.37825,14.472999999999999,150893.1339089533</coordinates>
        </LineString>
      </Placemark>
      <Placemark>
        <name>rate5_part66</name>
        <styleUrl>#rate5_style</styleUrl>
        <LineString>
          <altitudeMode>relativeToGround</altitudeMode>
          <tessellate>1</tessellate>
          <coordinates>-60.37825,14.472999999999999,150893.1339089533 -60.3559,14.432599999999999,149861.54453952558</coordinates>
        </LineString>
      </Placemark>
      <Placemark>
        <name>rate5_part67</name>
        <styleUrl>#rate5_style</styleUrl>
        <LineString>
          <altitudeMode>relativeToGround</altitudeMode>
          <tessellate>1</tessellate>
          <coordinates>-60.3559,14.432599999999999,149861.54453952558 -60.333549999999995,14.392199999999999,148755.54016517967</coordinates>
        </LineString>
      </Placemark>
      <Placemark>
        <name>rate5_part68</name>
        <styleUrl>#rate5_style</styleUrl>
        <LineString>
          <altitudeMode>relativeToGround</altitudeMode>
          <tessellate>1</tessellate>
          <coordinates>-60.333549999999995,14.392199999999999,148755.54016517967 -60.3112,14.351799999999999,147573.44766268705</coordinates>
        </LineString>
      </Placemark>
      <Placemark>
        <name>rate5_part69</name>
        <styleUrl>#rate5_style</styleUrl>
        <LineString>
          <altitudeMode>relativeToGround</altitudeMode>
          <tessellate>1</tessellate>
          <coordinates>-60.3112,14.351799999999999,147573.44766268705 -60.28885,14.311399999999999,146313.42285458493</coordinates>
        </LineString>
      </Placemark>
      <Placemark>
        <name>rate5_part70</name>
        <styleUrl>#rate5_style</styleUrl>
        <LineString>
          <altitudeMode>relativeToGround</altitudeMode>
          <tessellate>1</tessellate>
          <coordinates>-60.28885,14.311399999999999,146313.42285458493 -60.2665,14.270999999999999,144973.4337282269</coordinates>
        </LineString>
      </Placemark>
      <Placemark>
        <name>rate5_part71</name>
        <styleUrl>#rate5_style</styleUrl>
        <LineString>
          <altitudeMode>relativeToGround</altitudeMode>
          <tessellate>1</tessellate>
          <coordinates>-60.2665,14.270999999999999,144973.4337282269 -60.24415,14.230599999999999,143551.24100346855</coordinates>
        </LineString>
      </Placemark>
      <Placemark>
        <name>rate5_part72</name>
        <styleUrl>#rate5_style</styleUrl>
        <LineString>
          <altitudeMode>relativeToGround</altitudeMode>
          <tessellate>1</tessellate>
          <coordinates>-60.24415,14.230599999999999,143551.24100346855 -60.2218,14.190199999999999,142044.3755573395</coordinates>
        </LineString>
      </Placemark>
      <Placemark>
        <name>rate5_part73</name>
        <styleUrl>#rate5_style</styleUrl>
        <LineString>
          <altitudeMode>relativeToGround</altitudeMode>
          <tessellate>1</tessellate>
          <coordinates>-60.2218,14.190199999999999,142044.3755573395 -60.19945,14.149799999999999,140450.11209845426</coordinates>
        </LineString>
      </Placemark>
      <Placemark>
        <name>rate5_part74</name>
        <styleUrl>#rate5_style</styleUrl>
        <LineString>
          <altitudeMode>relativeToGround</altitudeMode>
          <tessellate>1</tessellate>
          <coordinates>-60.19945,14.149799999999999,140450.11209845426 -60.177099999999996,14.109399999999999,138765.43833612723</coordinates>
        </LineString>
      </Placemark>
      <Placemark>
        <name>rate5_part75</name>
        <styleUrl>#rate5_style</styleUrl>
        <LineString>
          <altitudeMode>relativeToGround</altitudeMode>
          <tessellate>1</tessellate>
          <coordinates>-60.177099999999996,14.109399999999999,138765.43833612723 -60.15475,14.068999999999999,136987.0186985685</coordinates>
        </LineString>
      </Placemark>
      <Placemark>
        <name>rate5_part76</name>
        <styleUrl>#rate5_style</styleUrl>
        <LineString>
          <altitudeMode>relativeToGround</altitudeMode>
          <tessellate>1</tessellate>
          <coordinates>-60.15475,14.068999999999999,136987.0186985685 -60.1324,14.028599999999999,135111.15140646862</coordinates>
        </LineString>
      </Placemark>
      <Placemark>
        <name>rate5_part77</name>
        <styleUrl>#rate5_style</styleUrl>
        <LineString>
          <altitudeMode>relativeToGround</altitudeMode>
          <tessellate>1</tessellate>
          <coordinates>-60.1324,14.028599999999999,135111.15140646862 -60.11005,13.988199999999999,133133.71738217442</coordinates>
        </LineString>
      </Placemark>
      <Placemark>
        <name>rate5_part78</name>
        <styleUrl>#rate5_style</styleUrl>
        <LineString>
          <altitudeMode>relativeToGround</altitudeMode>
          <tessellate>1</tessellate>
          <coordinates>-60.11005,13.988199999999999,133133.71738217442 -60.0877,13.947799999999999,131050.11904140715</coordinates>
        </LineString>
      </Placemark>
      <Placemark>
        <name>rate5_part79</name>
        <styleUrl>#rate5_style</styleUrl>
        <LineString>
          <altitudeMode>relativeToGround</altitudeMode>
          <tessellate>1</tessellate>
          <coordinates>-60.0877,13.947799999999999,131050.11904140715 -60.065349999999995,13.907399999999999,128855.20643222978</coordinates>
        </LineString>
      </Placemark>
      <Placemark>
        <name>rate5_part80</name>
        <styleUrl>#rate5_style</styleUrl>
        <LineString>
          <altitudeMode>relativeToGround</altitudeMode>
          <tessellate>1</tessellate>
          <coordinates>-60.065349999999995,13.907399999999999,128855.20643222978 -60.043,13.866999999999999,126543.18739376451</coordinates>
        </LineString>
      </Placemark>
      <Placemark>
        <name>rate5_part81</name>
        <styleUrl>#rate5_style</styleUrl>
        <LineString>
          <altitudeMode>relativeToGround</altitudeMode>
          <tessellate>1</tessellate>
          <coordinates>-60.043,13.866999999999999,126543.18739376451 -60.020649999999996,13.8266,124107.5173146637</coordinates>
        </LineString>
      </Placemark>
      <Placemark>
        <name>rate5_part82</name>
        <styleUrl>#rate5_style</styleUrl>
        <LineString>
          <altitudeMode>relativeToGround</altitudeMode>
          <tessellate>1</tessellate>
          <coordinates>-60.020649999999996,13.8266,124107.5173146637 -59.9983,13.7862,121540.7625424531</coordinates>
        </LineString>
      </Placemark>
      <Placemark>
        <name>rate5_part83</name>
        <styleUrl>#rate5_style</styleUrl>
        <LineString>
          <altitudeMode>relativeToGround</altitudeMode>
          <tessellate>1</tessellate>
          <coordinates>-59.9983,13.7862,121540.7625424531 -59.97595,13.7458,118834.42932057891</coordinates>
        </LineString>
      </Placemark>
      <Placemark>
        <name>rate5_part84</name>
        <styleUrl>#rate5_style</styleUrl>
        <LineString>
          <altitudeMode>relativeToGround</altitudeMode>
          <tessellate>1</tessellate>
          <coordinates>-59.97595,13.7458,118834.42932057891 -59.953599999999994,13.7054,115978.74698258155</coordinates>
        </LineString>
      </Placemark>
      <Placemark>
        <name>rate5_part85</name>
        <styleUrl>#rate5_style</styleUrl>
        <LineString>
          <altitudeMode>relativeToGround</altitudeMode>
          <tessellate>1</tessellate>
          <coordinates>-59.953599999999994,13.7054,115978.74698258155 -59.93125,13.665,112962.3894865319</coordinates>
        </LineString>
      </Placemark>
      <Placemark>
        <name>rate5_part86</name>
        <styleUrl>#rate5_style</styleUrl>
        <LineString>
          <altitudeMode>relativeToGround</altitudeMode>
          <tessellate>1</tessellate>
          <coordinates>-59.93125,13.665,112962.3894865319 -59.908899999999996,13.6246,109772.11236247345</coordinates>
        </LineString>
      </Placemark>
      <Placemark>
        <name>rate5_part87</name>
        <styleUrl>#rate5_style</styleUrl>
        <LineString>
          <altitudeMode>relativeToGround</altitudeMode>
          <tessellate>1</tessellate>
          <coordinates>-59.908899999999996,13.6246,109772.11236247345 -59.88655,13.5842,106392.27130617775</coordinates>
        </LineString>
      </Placemark>
      <Placemark>
        <name>rate5_part88</name>
        <styleUrl>#rate5_style</styleUrl>
        <LineString>
          <altitudeMode>relativeToGround</altitudeMode>
          <tessellate>1</tessellate>
          <coordinates>-59.88655,13.5842,106392.27130617775 -59.8642,13.5438,102804.17142319882</coordinates>
        </LineString>
      </Placemark>
      <Placemark>
        <name>rate5_part89</name>
        <styleUrl>#rate5_style</styleUrl>
        <LineString>
          <altitudeMode>relativeToGround</altitudeMode>
          <tessellate>1</tessellate>
          <coordinates>-59.8642,13.5438,102804.17142319882 -59.841849999999994,13.5034,98985.16786614477</coordinates>
        </LineString>
      </Placemark>
      <Placemark>
        <name>rate5_part90</name>
        <styleUrl>#rate5_style</styleUrl>
        <LineString>
          <altitudeMode>relativeToGround</altitudeMode>
          <tessellate>1</tessellate>
          <coordinates>-59.841849999999994,13.5034,98985.16786614477 -59.8195,13.463,94907.3905453234</coordinates>
        </LineString>
      </Placemark>
      <Placemark>
        <name>rate5_part91</name>
        <styleUrl>#rate5_style</styleUrl>
        <LineString>
          <altitudeMode>relativeToGround</altitudeMode>
          <tessellate>1</tessellate>
          <coordinates>-59.8195,13.463,94907.3905453234 -59.797149999999995,13.4226,90535.88034537197</coordinates>
        </LineString>
      </Placemark>
      <Placemark>
        <name>rate5_part92</name>
        <styleUrl>#rate5_style</styleUrl>
        <LineString>
          <altitudeMode>relativeToGround</altitudeMode>
          <tessellate>1</tessellate>
          <coordinates>-59.797149999999995,13.4226,90535.88034537197 -59.7748,13.3822,85825.76540209686</coordinates>
        </LineString>
      </Placemark>
      <Placemark>
        <name>rate5_part93</name>
        <styleUrl>#rate5_style</styleUrl>
        <LineString>
          <altitudeMode>relativeToGround</altitudeMode>
          <tessellate>1</tessellate>
          <coordinates>-59.7748,13.3822,85825.76540209686 -59.752449999999996,13.3418,80717.79178691214</coordinates>
        </LineString>
      </Placemark>
      <Placemark>
        <name>rate5_part94</name>
        <styleUrl>#rate5_style</styleUrl>
        <LineString>
          <altitudeMode>relativeToGround</altitudeMode>
          <tessellate>1</tessellate>
          <coordinates>-59.752449999999996,13.3418,80717.79178691214 -59.7301,13.3014,75130.8547948852</coordinates>
        </LineString>
      </Placemark>
      <Placemark>
        <name>rate5_part95</name>
        <styleUrl>#rate5_style</styleUrl>
        <LineString>
          <altitudeMode>relativeToGround</altitudeMode>
          <tessellate>1</tessellate>
          <coordinates>-59.7301,13.3014,75130.8547948852 -59.70775,13.261,68948.62073036867</coordinates>
        </LineString>
      </Placemark>
      <Placemark>
        <name>rate5_part96</name>
        <styleUrl>#rate5_style</styleUrl>
        <LineString>
          <altitudeMode>relativeToGround</altitudeMode>
          <tessellate>1</tessellate>
          <coordinates>-59.70775,13.261,68948.62073036867 -59.685399999999994,13.2206,61993.24790802321</coordinates>
        </LineString>
      </Placemark>
      <Placemark>
        <name>rate5_part97</name>
        <styleUrl>#rate5_style</styleUrl>
        <LineString>
          <altitudeMode>relativeToGround</altitudeMode>
          <tessellate>1</tessellate>
          <coordinates>-59.685399999999994,13.2206,61993.24790802321 -59.66305,13.1802,53966.62671416748</coordinates>
        </LineString>
      </Placemark>
      <Placemark>
        <name>rate5_part98</name>
        <styleUrl>#rate5_style</styleUrl>
        <LineString>
          <altitudeMode>relativeToGround</altitudeMode>
          <tessellate>1</tessellate>
          <coordinates>-59.66305,13.1802,53966.62671416748 -59.640699999999995,13.1398,44290.115587817636</coordinates>
        </LineString>
      </Placemark>
      <Placemark>
        <name>rate5_part99</name>
        <styleUrl>#rate5_style</styleUrl>
        <LineString>
          <altitudeMode>relativeToGround</altitudeMode>
          <tessellate>1</tessellate>
          <coordinates>-59.640699999999995,13.1398,44290.115587817636 -59.61835,13.0994,31477.220427056134</coordinates>
        </LineString>
      </Placemark>
      <Placemark>
        <name>rate5_part100</name>
        <styleUrl>#rate5_style</styleUrl>
        <LineString>
          <altitudeMode>relativeToGround</altitudeMode>
          <tessellate>1</tessellate>
          <coordinates>-59.61835,13.0994,31477.220427056134 -59.596,13.059,1.937133867445968E-11</coordinates>
        </LineString>
      </Placemark>
      <Placemark>
        <name>rate6_part1</name>
        <styleUrl>#rate6_style</styleUrl>
        <LineString>
          <altitudeMode>relativeToGround</altitudeMode>
          <tessellate>1</tessellate>
          <coordinates>-61.831,17.099,0.0 -61.873470000000005,17.11258,29320.546342702582</coordinates>
        </LineString>
      </Placemark>
      <Placemark>
        <name>rate6_part2</name>
        <styleUrl>#rate6_style</styleUrl>
        <LineString>
          <altitudeMode>relativeToGround</altitudeMode>
          <tessellate>1</tessellate>
          <coordinates>-61.873470000000005,17.11258,29320.546342702582 -61.915940000000006,17.12616,41255.5609738668</coordinates>
        </LineString>
      </Placemark>
      <Placemark>
        <name>rate6_part3</name>
        <styleUrl>#rate6_style</styleUrl>
        <LineString>
          <altitudeMode>relativeToGround</altitudeMode>
          <tessellate>1</tessellate>
          <coordinates>-61.915940000000006,17.12616,41255.5609738668 -61.95841,17.13974,50269.0821509764</coordinates>
        </LineString>
      </Placemark>
      <Placemark>
        <name>rate6_part4</name>
        <styleUrl>#rate6_style</styleUrl>
        <LineString>
          <altitudeMode>relativeToGround</altitudeMode>
          <tessellate>1</tessellate>
          <coordinates>-61.95841,17.13974,50269.0821509764 -62.00088,17.15332,57745.75625043007</coordinates>
        </LineString>
      </Placemark>
      <Placemark>
        <name>rate6_part5</name>
        <styleUrl>#rate6_style</styleUrl>
        <LineString>
          <altitudeMode>relativeToGround</altitudeMode>
          <tessellate>1</tessellate>
          <coordinates>-62.00088,17.15332,57745.75625043007 -62.043350000000004,17.166900000000002,64224.57898005918</coordinates>
        </LineString>
      </Placemark>
      <Placemark>
        <name>rate6_part6</name>
        <styleUrl>#rate6_style</styleUrl>
        <LineString>
          <altitudeMode>relativeToGround</altitudeMode>
          <tessellate>1</tessellate>
          <coordinates>-62.043350000000004,17.166900000000002,64224.57898005918 -62.085820000000005,17.18048,69983.23485662075</coordinates>
        </LineString>
      </Placemark>
      <Placemark>
        <name>rate6_part7</name>
        <styleUrl>#rate6_style</styleUrl>
        <LineString>
          <altitudeMode>relativeToGround</altitudeMode>
          <tessellate>1</tessellate>
          <coordinates>-62.085820000000005,17.18048,69983.23485662075 -62.12829,17.19406,75187.38067273867</coordinates>
        </LineString>
      </Placemark>
      <Placemark>
        <name>rate6_part8</name>
        <styleUrl>#rate6_style</styleUrl>
        <LineString>
          <altitudeMode>relativeToGround</altitudeMode>
          <tessellate>1</tessellate>
          <coordinates>-62.12829,17.19406,75187.38067273867 -62.17076,17.20764,79945.37947534551</coordinates>
        </LineString>
      </Placemark>
      <Placemark>
        <name>rate6_part9</name>
        <styleUrl>#rate6_style</styleUrl>
        <LineString>
          <altitudeMode>relativeToGround</altitudeMode>
          <tessellate>1</tessellate>
          <coordinates>-62.17076,17.20764,79945.37947534551 -62.21323,17.22122,84332.77904875409</coordinates>
        </LineString>
      </Placemark>
      <Placemark>
        <name>rate6_part10</name>
        <styleUrl>#rate6_style</styleUrl>
        <LineString>
          <altitudeMode>relativeToGround</altitudeMode>
          <tessellate>1</tessellate>
          <coordinates>-62.21323,17.22122,84332.77904875409 -62.255700000000004,17.2348,88404.77351542878</coordinates>
        </LineString>
      </Placemark>
      <Placemark>
        <name>rate6_part11</name>
        <styleUrl>#rate6_style</styleUrl>
        <LineString>
          <altitudeMode>relativeToGround</altitudeMode>
          <tessellate>1</tessellate>
          <coordinates>-62.255700000000004,17.2348,88404.77351542878 -62.298170000000006,17.24838,92203.16032621574</coordinates>
        </LineString>
      </Placemark>
      <Placemark>
        <name>rate6_part12</name>
        <styleUrl>#rate6_style</styleUrl>
        <LineString>
          <altitudeMode>relativeToGround</altitudeMode>
          <tessellate>1</tessellate>
          <coordinates>-62.298170000000006,17.24838,92203.16032621574 -62.34064,17.261960000000002,95760.50335899834</coordinates>
        </LineString>
      </Placemark>
      <Placemark>
        <name>rate6_part13</name>
        <styleUrl>#rate6_style</styleUrl>
        <LineString>
          <altitudeMode>relativeToGround</altitudeMode>
          <tessellate>1</tessellate>
          <coordinates>-62.34064,17.261960000000002,95760.50335899834 -62.38311,17.27554,99102.76317335921</coordinates>
        </LineString>
      </Placemark>
      <Placemark>
        <name>rate6_part14</name>
        <styleUrl>#rate6_style</styleUrl>
        <LineString>
          <altitudeMode>relativeToGround</altitudeMode>
          <tessellate>1</tessellate>
          <coordinates>-62.38311,17.27554,99102.76317335921 -62.425580000000004,17.28912,102251.0330961033</coordinates>
        </LineString>
      </Placemark>
      <Placemark>
        <name>rate6_part15</name>
        <styleUrl>#rate6_style</styleUrl>
        <LineString>
          <altitudeMode>relativeToGround</altitudeMode>
          <tessellate>1</tessellate>
          <coordinates>-62.425580000000004,17.28912,102251.0330961033 -62.468050000000005,17.3027,105222.72713366254</coordinates>
        </LineString>
      </Placemark>
      <Placemark>
        <name>rate6_part16</name>
        <styleUrl>#rate6_style</styleUrl>
        <LineString>
          <altitudeMode>relativeToGround</altitudeMode>
          <tessellate>1</tessellate>
          <coordinates>-62.468050000000005,17.3027,105222.72713366254 -62.51052,17.31628,108032.41771463463</coordinates>
        </LineString>
      </Placemark>
      <Placemark>
        <name>rate6_part17</name>
        <styleUrl>#rate6_style</styleUrl>
        <LineString>
          <altitudeMode>relativeToGround</altitudeMode>
          <tessellate>1</tessellate>
          <coordinates>-62.51052,17.31628,108032.41771463463 -62.55299,17.32986,110692.44185893044</coordinates>
        </LineString>
      </Placemark>
      <Placemark>
        <name>rate6_part18</name>
        <styleUrl>#rate6_style</styleUrl>
        <LineString>
          <altitudeMode>relativeToGround</altitudeMode>
          <tessellate>1</tessellate>
          <coordinates>-62.55299,17.32986,110692.44185893044 -62.59546,17.34344,113213.34960028075</coordinates>
        </LineString>
      </Placemark>
      <Placemark>
        <name>rate6_part19</name>
        <styleUrl>#rate6_style</styleUrl>
        <LineString>
          <altitudeMode>relativeToGround</altitudeMode>
          <tessellate>1</tessellate>
          <coordinates>-62.59546,17.34344,113213.34960028075 -62.637930000000004,17.35702,115604.24216410653</coordinates>
        </LineString>
      </Placemark>
      <Placemark>
        <name>rate6_part20</name>
        <styleUrl>#rate6_style</styleUrl>
        <LineString>
          <altitudeMode>relativeToGround</altitudeMode>
          <tessellate>1</tessellate>
          <coordinates>-62.637930000000004,17.35702,115604.24216410653 -62.680400000000006,17.3706,117873.03135390508</coordinates>
        </LineString>
      </Placemark>
      <Placemark>
        <name>rate6_part21</name>
        <styleUrl>#rate6_style</styleUrl>
        <LineString>
          <altitudeMode>relativeToGround</altitudeMode>
          <tessellate>1</tessellate>
          <coordinates>-62.680400000000006,17.3706,117873.03135390508 -62.72287,17.38418,120026.64150254012</coordinates>
        </LineString>
      </Placemark>
      <Placemark>
        <name>rate6_part22</name>
        <styleUrl>#rate6_style</styleUrl>
        <LineString>
          <altitudeMode>relativeToGround</altitudeMode>
          <tessellate>1</tessellate>
          <coordinates>-62.72287,17.38418,120026.64150254012 -62.76534,17.39776,122071.16881475001</coordinates>
        </LineString>
      </Placemark>
      <Placemark>
        <name>rate6_part23</name>
        <styleUrl>#rate6_style</styleUrl>
        <LineString>
          <altitudeMode>relativeToGround</altitudeMode>
          <tessellate>1</tessellate>
          <coordinates>-62.76534,17.39776,122071.16881475001 -62.80781,17.41134,124012.00859924172</coordinates>
        </LineString>
      </Placemark>
      <Placemark>
        <name>rate6_part24</name>
        <styleUrl>#rate6_style</styleUrl>
        <LineString>
          <altitudeMode>relativeToGround</altitudeMode>
          <tessellate>1</tessellate>
          <coordinates>-62.80781,17.41134,124012.00859924172 -62.850280000000005,17.42492,125853.95795697847</coordinates>
        </LineString>
      </Placemark>
      <Placemark>
        <name>rate6_part25</name>
        <styleUrl>#rate6_style</styleUrl>
        <LineString>
          <altitudeMode>relativeToGround</altitudeMode>
          <tessellate>1</tessellate>
          <coordinates>-62.850280000000005,17.42492,125853.95795697847 -62.89275000000001,17.4385,127601.29946695181</coordinates>
        </LineString>
      </Placemark>
      <Placemark>
        <name>rate6_part26</name>
        <styleUrl>#rate6_style</styleUrl>
        <LineString>
          <altitudeMode>relativeToGround</altitudeMode>
          <tessellate>1</tessellate>
          <coordinates>-62.89275000000001,17.4385,127601.29946695181 -62.93522,17.45208,129257.86998659627</coordinates>
        </LineString>
      </Placemark>
      <Placemark>
        <name>rate6_part27</name>
        <styleUrl>#rate6_style</styleUrl>
        <LineString>
          <altitudeMode>relativeToGround</altitudeMode>
          <tessellate>1</tessellate>
          <coordinates>-62.93522,17.45208,129257.86998659627 -62.97769,17.46566,130827.11766636242</coordinates>
        </LineString>
      </Placemark>
      <Placemark>
        <name>rate6_part28</name>
        <styleUrl>#rate6_style</styleUrl>
        <LineString>
          <altitudeMode>relativeToGround</altitudeMode>
          <tessellate>1</tessellate>
          <coordinates>-62.97769,17.46566,130827.11766636242 -63.020160000000004,17.47924,132312.14954003258</coordinates>
        </LineString>
      </Placemark>
      <Placemark>
        <name>rate6_part29</name>
        <styleUrl>#rate6_style</styleUrl>
        <LineString>
          <altitudeMode>relativeToGround</altitudeMode>
          <tessellate>1</tessellate>
          <coordinates>-63.020160000000004,17.47924,132312.14954003258 -63.062630000000006,17.492820000000002,133715.77151001658</coordinates>
        </LineString>
      </Placemark>
      <Placemark>
        <name>rate6_part30</name>
        <styleUrl>#rate6_style</styleUrl>
        <LineString>
          <altitudeMode>relativeToGround</altitudeMode>
          <tessellate>1</tessellate>
          <coordinates>-63.062630000000006,17.492820000000002,133715.77151001658 -63.1051,17.5064,135040.52214329326</coordinates>
        </LineString>
      </Placemark>
      <Placemark>
        <name>rate6_part31</name>
        <styleUrl>#rate6_style</styleUrl>
        <LineString>
          <altitudeMode>relativeToGround</altitudeMode>
          <tessellate>1</tessellate>
          <coordinates>-63.1051,17.5064,135040.52214329326 -63.14757,17.51998,136288.70138990576</coordinates>
        </LineString>
      </Placemark>
      <Placemark>
        <name>rate6_part32</name>
        <styleUrl>#rate6_style</styleUrl>
        <LineString>
          <altitudeMode>relativeToGround</altitudeMode>
          <tessellate>1</tessellate>
          <coordinates>-63.14757,17.51998,136288.70138990576 -63.19004,17.53356,137462.39510484246</coordinates>
        </LineString>
      </Placemark>
      <Placemark>
        <name>rate6_part33</name>
        <styleUrl>#rate6_style</styleUrl>
        <LineString>
          <altitudeMode>relativeToGround</altitudeMode>
          <tessellate>1</tessellate>
          <coordinates>-63.19004,17.53356,137462.39510484246 -63.232510000000005,17.54714,138563.49607660755</coordinates>
        </LineString>
      </Placemark>
      <Placemark>
        <name>rate6_part34</name>
        <styleUrl>#rate6_style</styleUrl>
        <LineString>
          <altitudeMode>relativeToGround</altitudeMode>
          <tessellate>1</tessellate>
          <coordinates>-63.232510000000005,17.54714,138563.49607660755 -63.274980000000006,17.56072,139593.7221281228</coordinates>
        </LineString>
      </Placemark>
      <Placemark>
        <name>rate6_part35</name>
        <styleUrl>#rate6_style</styleUrl>
        <LineString>
          <altitudeMode>relativeToGround</altitudeMode>
          <tessellate>1</tessellate>
          <coordinates>-63.274980000000006,17.56072,139593.7221281228 -63.31745,17.5743,140554.6317479235</coordinates>
        </LineString>
      </Placemark>
      <Placemark>
        <name>rate6_part36</name>
        <styleUrl>#rate6_style</styleUrl>
        <LineString>
          <altitudeMode>relativeToGround</altitudeMode>
          <tessellate>1</tessellate>
          <coordinates>-63.31745,17.5743,140554.6317479235 -63.35992,17.587880000000002,141447.6376246861</coordinates>
        </LineString>
      </Placemark>
      <Placemark>
        <name>rate6_part37</name>
        <styleUrl>#rate6_style</styleUrl>
        <LineString>
          <altitudeMode>relativeToGround</altitudeMode>
          <tessellate>1</tessellate>
          <coordinates>-63.35992,17.587880000000002,141447.6376246861 -63.402390000000004,17.60146,142274.01839061812</coordinates>
        </LineString>
      </Placemark>
      <Placemark>
        <name>rate6_part38</name>
        <styleUrl>#rate6_style</styleUrl>
        <LineString>
          <altitudeMode>relativeToGround</altitudeMode>
          <tessellate>1</tessellate>
          <coordinates>-63.402390000000004,17.60146,142274.01839061812 -63.444860000000006,17.61504,143034.92882517428</coordinates>
        </LineString>
      </Placemark>
      <Placemark>
        <name>rate6_part39</name>
        <styleUrl>#rate6_style</styleUrl>
        <LineString>
          <altitudeMode>relativeToGround</altitudeMode>
          <tessellate>1</tessellate>
          <coordinates>-63.444860000000006,17.61504,143034.92882517428 -63.48733,17.62862,143731.40872694005</coordinates>
        </LineString>
      </Placemark>
      <Placemark>
        <name>rate6_part40</name>
        <styleUrl>#rate6_style</styleUrl>
        <LineString>
          <altitudeMode>relativeToGround</altitudeMode>
          <tessellate>1</tessellate>
          <coordinates>-63.48733,17.62862,143731.40872694005 -63.5298,17.6422,144364.3906260752</coordinates>
        </LineString>
      </Placemark>
      <Placemark>
        <name>rate6_part41</name>
        <styleUrl>#rate6_style</styleUrl>
        <LineString>
          <altitudeMode>relativeToGround</altitudeMode>
          <tessellate>1</tessellate>
          <coordinates>-63.5298,17.6422,144364.3906260752 -63.57227,17.65578,144934.70648069313</coordinates>
        </LineString>
      </Placemark>
      <Placemark>
        <name>rate6_part42</name>
        <styleUrl>#rate6_style</styleUrl>
        <LineString>
          <altitudeMode>relativeToGround</altitudeMode>
          <tessellate>1</tessellate>
          <coordinates>-63.57227,17.65578,144934.70648069313 -63.614740000000005,17.66936,145443.09347662612</coordinates>
        </LineString>
      </Placemark>
      <Placemark>
        <name>rate6_part43</name>
        <styleUrl>#rate6_style</styleUrl>
        <LineString>
          <altitudeMode>relativeToGround</altitudeMode>
          <tessellate>1</tessellate>
          <coordinates>-63.614740000000005,17.66936,145443.09347662612 -63.657210000000006,17.682940000000002,145890.1990301468</coordinates>
        </LineString>
      </Placemark>
      <Placemark>
        <name>rate6_part44</name>
        <styleUrl>#rate6_style</styleUrl>
        <LineString>
          <altitudeMode>relativeToGround</altitudeMode>
          <tessellate>1</tessellate>
          <coordinates>-63.657210000000006,17.682940000000002,145890.1990301468 -63.69968,17.69652,146276.58507656096</coordinates>
        </LineString>
      </Placemark>
      <Placemark>
        <name>rate6_part45</name>
        <styleUrl>#rate6_style</styleUrl>
        <LineString>
          <altitudeMode>relativeToGround</altitudeMode>
          <tessellate>1</tessellate>
          <coordinates>-63.69968,17.69652,146276.58507656096 -63.74215,17.7101,146602.73171351283</coordinates>
        </LineString>
      </Placemark>
      <Placemark>
        <name>rate6_part46</name>
        <styleUrl>#rate6_style</styleUrl>
        <LineString>
          <altitudeMode>relativeToGround</altitudeMode>
          <tessellate>1</tessellate>
          <coordinates>-63.74215,17.7101,146602.73171351283 -63.784620000000004,17.72368,146869.04025582576</coordinates>
        </LineString>
      </Placemark>
      <Placemark>
        <name>rate6_part47</name>
        <styleUrl>#rate6_style</styleUrl>
        <LineString>
          <altitudeMode>relativeToGround</altitudeMode>
          <tessellate>1</tessellate>
          <coordinates>-63.784620000000004,17.72368,146869.04025582576 -63.827090000000005,17.73726,147075.83574833022</coordinates>
        </LineString>
      </Placemark>
      <Placemark>
        <name>rate6_part48</name>
        <styleUrl>#rate6_style</styleUrl>
        <LineString>
          <altitudeMode>relativeToGround</altitudeMode>
          <tessellate>1</tessellate>
          <coordinates>-63.827090000000005,17.73726,147075.83574833022 -63.86956,17.75084,147223.36897405775</coordinates>
        </LineString>
      </Placemark>
      <Placemark>
        <name>rate6_part49</name>
        <styleUrl>#rate6_style</styleUrl>
        <LineString>
          <altitudeMode>relativeToGround</altitudeMode>
          <tessellate>1</tessellate>
          <coordinates>-63.86956,17.75084,147223.36897405775 -63.91203,17.76442,147311.81798712758</coordinates>
        </LineString>
      </Placemark>
      <Placemark>
        <name>rate6_part50</name>
        <styleUrl>#rate6_style</styleUrl>
        <LineString>
          <altitudeMode>relativeToGround</altitudeMode>
          <tessellate>1</tessellate>
          <coordinates>-63.91203,17.76442,147311.81798712758 -63.9545,17.778,147341.28919238134</coordinates>
        </LineString>
      </Placemark>
      <Placemark>
        <name>rate6_part51</name>
        <styleUrl>#rate6_style</styleUrl>
        <LineString>
          <altitudeMode>relativeToGround</altitudeMode>
          <tessellate>1</tessellate>
          <coordinates>-63.9545,17.778,147341.28919238134 -63.996970000000005,17.79158,147311.81798712758</coordinates>
        </LineString>
      </Placemark>
      <Placemark>
        <name>rate6_part52</name>
        <styleUrl>#rate6_style</styleUrl>
        <LineString>
          <altitudeMode>relativeToGround</altitudeMode>
          <tessellate>1</tessellate>
          <coordinates>-63.996970000000005,17.79158,147311.81798712758 -64.03944,17.80516,147223.36897405775</coordinates>
        </LineString>
      </Placemark>
      <Placemark>
        <name>rate6_part53</name>
        <styleUrl>#rate6_style</styleUrl>
        <LineString>
          <altitudeMode>relativeToGround</altitudeMode>
          <tessellate>1</tessellate>
          <coordinates>-64.03944,17.80516,147223.36897405775 -64.08191000000001,17.818740000000002,147075.83574833022</coordinates>
        </LineString>
      </Placemark>
      <Placemark>
        <name>rate6_part54</name>
        <styleUrl>#rate6_style</styleUrl>
        <LineString>
          <altitudeMode>relativeToGround</altitudeMode>
          <tessellate>1</tessellate>
          <coordinates>-64.08191000000001,17.818740000000002,147075.83574833022 -64.12438,17.83232,146869.04025582576</coordinates>
        </LineString>
      </Placemark>
      <Placemark>
        <name>rate6_part55</name>
        <styleUrl>#rate6_style</styleUrl>
        <LineString>
          <altitudeMode>relativeToGround</altitudeMode>
          <tessellate>1</tessellate>
          <coordinates>-64.12438,17.83232,146869.04025582576 -64.16685,17.8459,146602.73171351283</coordinates>
        </LineString>
      </Placemark>
      <Placemark>
        <name>rate6_part56</name>
        <styleUrl>#rate6_style</styleUrl>
        <LineString>
          <altitudeMode>relativeToGround</altitudeMode>
          <tessellate>1</tessellate>
          <coordinates>-64.16685,17.8459,146602.73171351283 -64.20932,17.85948,146276.58507656096</coordinates>
        </LineString>
      </Placemark>
      <Placemark>
        <name>rate6_part57</name>
        <styleUrl>#rate6_style</styleUrl>
        <LineString>
          <altitudeMode>relativeToGround</altitudeMode>
          <tessellate>1</tessellate>
          <coordinates>-64.20932,17.85948,146276.58507656096 -64.25179,17.87306,145890.1990301468</coordinates>
        </LineString>
      </Placemark>
      <Placemark>
        <name>rate6_part58</name>
        <styleUrl>#rate6_style</styleUrl>
        <LineString>
          <altitudeMode>relativeToGround</altitudeMode>
          <tessellate>1</tessellate>
          <coordinates>-64.25179,17.87306,145890.1990301468 -64.29426000000001,17.88664,145443.09347662612</coordinates>
        </LineString>
      </Placemark>
      <Placemark>
        <name>rate6_part59</name>
        <styleUrl>#rate6_style</styleUrl>
        <LineString>
          <altitudeMode>relativeToGround</altitudeMode>
          <tessellate>1</tessellate>
          <coordinates>-64.29426000000001,17.88664,145443.09347662612 -64.33673,17.90022,144934.70648069313</coordinates>
        </LineString>
      </Placemark>
      <Placemark>
        <name>rate6_part60</name>
        <styleUrl>#rate6_style</styleUrl>
        <LineString>
          <altitudeMode>relativeToGround</altitudeMode>
          <tessellate>1</tessellate>
          <coordinates>-64.33673,17.90022,144934.70648069313 -64.3792,17.913800000000002,144364.3906260752</coordinates>
        </LineString>
      </Placemark>
      <Placemark>
        <name>rate6_part61</name>
        <styleUrl>#rate6_style</styleUrl>
        <LineString>
          <altitudeMode>relativeToGround</altitudeMode>
          <tessellate>1</tessellate>
          <coordinates>-64.3792,17.913800000000002,144364.3906260752 -64.42167,17.92738,143731.40872694008</coordinates>
        </LineString>
      </Placemark>
      <Placemark>
        <name>rate6_part62</name>
        <styleUrl>#rate6_style</styleUrl>
        <LineString>
          <altitudeMode>relativeToGround</altitudeMode>
          <tessellate>1</tessellate>
          <coordinates>-64.42167,17.92738,143731.40872694008 -64.46414,17.94096,143034.92882517428</coordinates>
        </LineString>
      </Placemark>
      <Placemark>
        <name>rate6_part63</name>
        <styleUrl>#rate6_style</styleUrl>
        <LineString>
          <altitudeMode>relativeToGround</altitudeMode>
          <tessellate>1</tessellate>
          <coordinates>-64.46414,17.94096,143034.92882517428 -64.50661000000001,17.95454,142274.0183906181</coordinates>
        </LineString>
      </Placemark>
      <Placemark>
        <name>rate6_part64</name>
        <styleUrl>#rate6_style</styleUrl>
        <LineString>
          <altitudeMode>relativeToGround</altitudeMode>
          <tessellate>1</tessellate>
          <coordinates>-64.50661000000001,17.95454,142274.0183906181 -64.54908,17.96812,141447.6376246861</coordinates>
        </LineString>
      </Placemark>
      <Placemark>
        <name>rate6_part65</name>
        <styleUrl>#rate6_style</styleUrl>
        <LineString>
          <altitudeMode>relativeToGround</altitudeMode>
          <tessellate>1</tessellate>
          <coordinates>-64.54908,17.96812,141447.6376246861 -64.59155,17.9817,140554.6317479235</coordinates>
        </LineString>
      </Placemark>
      <Placemark>
        <name>rate6_part66</name>
        <styleUrl>#rate6_style</styleUrl>
        <LineString>
          <altitudeMode>relativeToGround</altitudeMode>
          <tessellate>1</tessellate>
          <coordinates>-64.59155,17.9817,140554.6317479235 -64.63402,17.99528,139593.72212812278</coordinates>
        </LineString>
      </Placemark>
      <Placemark>
        <name>rate6_part67</name>
        <styleUrl>#rate6_style</styleUrl>
        <LineString>
          <altitudeMode>relativeToGround</altitudeMode>
          <tessellate>1</tessellate>
          <coordinates>-64.63402,17.99528,139593.72212812278 -64.67649,18.008860000000002,138563.49607660755</coordinates>
        </LineString>
      </Placemark>
      <Placemark>
        <name>rate6_part68</name>
        <styleUrl>#rate6_style</styleUrl>
        <LineString>
          <altitudeMode>relativeToGround</altitudeMode>
          <tessellate>1</tessellate>
          <coordinates>-64.67649,18.008860000000002,138563.49607660755 -64.71896000000001,18.02244,137462.39510484246</coordinates>
        </LineString>
      </Placemark>
      <Placemark>
        <name>rate6_part69</name>
        <styleUrl>#rate6_style</styleUrl>
        <LineString>
          <altitudeMode>relativeToGround</altitudeMode>
          <tessellate>1</tessellate>
          <coordinates>-64.71896000000001,18.02244,137462.39510484246 -64.76143,18.03602,136288.70138990573</coordinates>
        </LineString>
      </Placemark>
      <Placemark>
        <name>rate6_part70</name>
        <styleUrl>#rate6_style</styleUrl>
        <LineString>
          <altitudeMode>relativeToGround</altitudeMode>
          <tessellate>1</tessellate>
          <coordinates>-64.76143,18.03602,136288.70138990573 -64.8039,18.0496,135040.52214329326</coordinates>
        </LineString>
      </Placemark>
      <Placemark>
        <name>rate6_part71</name>
        <styleUrl>#rate6_style</styleUrl>
        <LineString>
          <altitudeMode>relativeToGround</altitudeMode>
          <tessellate>1</tessellate>
          <coordinates>-64.8039,18.0496,135040.52214329326 -64.84637000000001,18.06318,133715.77151001658</coordinates>
        </LineString>
      </Placemark>
      <Placemark>
        <name>rate6_part72</name>
        <styleUrl>#rate6_style</styleUrl>
        <LineString>
          <altitudeMode>relativeToGround</altitudeMode>
          <tessellate>1</tessellate>
          <coordinates>-64.84637000000001,18.06318,133715.77151001658 -64.88884,18.07676,132312.1495400326</coordinates>
        </LineString>
      </Placemark>
      <Placemark>
        <name>rate6_part73</name>
        <styleUrl>#rate6_style</styleUrl>
        <LineString>
          <altitudeMode>relativeToGround</altitudeMode>
          <tessellate>1</tessellate>
          <coordinates>-64.88884,18.07676,132312.1495400326 -64.93131,18.09034,130827.11766636242</coordinates>
        </LineString>
      </Placemark>
      <Placemark>
        <name>rate6_part74</name>
        <styleUrl>#rate6_style</styleUrl>
        <LineString>
          <altitudeMode>relativeToGround</altitudeMode>
          <tessellate>1</tessellate>
          <coordinates>-64.93131,18.09034,130827.11766636242 -64.97378,18.103920000000002,129257.86998659627</coordinates>
        </LineString>
      </Placemark>
      <Placemark>
        <name>rate6_part75</name>
        <styleUrl>#rate6_style</styleUrl>
        <LineString>
          <altitudeMode>relativeToGround</altitudeMode>
          <tessellate>1</tessellate>
          <coordinates>-64.97378,18.103920000000002,129257.86998659627 -65.01625,18.1175,127601.2994669518</coordinates>
        </LineString>
      </Placemark>
      <Placemark>
        <name>rate6_part76</name>
        <styleUrl>#rate6_style</styleUrl>
        <LineString>
          <altitudeMode>relativeToGround</altitudeMode>
          <tessellate>1</tessellate>
          <coordinates>-65.01625,18.1175,127601.2994669518 -65.05872000000001,18.13108,125853.95795697847</coordinates>
        </LineString>
      </Placemark>
      <Placemark>
        <name>rate6_part77</name>
        <styleUrl>#rate6_style</styleUrl>
        <LineString>
          <altitudeMode>relativeToGround</altitudeMode>
          <tessellate>1</tessellate>
          <coordinates>-65.05872000000001,18.13108,125853.95795697847 -65.10119,18.144660000000002,124012.0085992417</coordinates>
        </LineString>
      </Placemark>
      <Placemark>
        <name>rate6_part78</name>
        <styleUrl>#rate6_style</styleUrl>
        <LineString>
          <altitudeMode>relativeToGround</altitudeMode>
          <tessellate>1</tessellate>
          <coordinates>-65.10119,18.144660000000002,124012.0085992417 -65.14366,18.15824,122071.16881475001</coordinates>
        </LineString>
      </Placemark>
      <Placemark>
        <name>rate6_part79</name>
        <styleUrl>#rate6_style</styleUrl>
        <LineString>
          <altitudeMode>relativeToGround</altitudeMode>
          <tessellate>1</tessellate>
          <coordinates>-65.14366,18.15824,122071.16881475001 -65.18613,18.17182,120026.64150254012</coordinates>
        </LineString>
      </Placemark>
      <Placemark>
        <name>rate6_part80</name>
        <styleUrl>#rate6_style</styleUrl>
        <LineString>
          <altitudeMode>relativeToGround</altitudeMode>
          <tessellate>1</tessellate>
          <coordinates>-65.18613,18.17182,120026.64150254012 -65.2286,18.1854,117873.03135390505</coordinates>
        </LineString>
      </Placemark>
      <Placemark>
        <name>rate6_part81</name>
        <styleUrl>#rate6_style</styleUrl>
        <LineString>
          <altitudeMode>relativeToGround</altitudeMode>
          <tessellate>1</tessellate>
          <coordinates>-65.2286,18.1854,117873.03135390505 -65.27107000000001,18.19898,115604.24216410653</coordinates>
        </LineString>
      </Placemark>
      <Placemark>
        <name>rate6_part82</name>
        <styleUrl>#rate6_style</styleUrl>
        <LineString>
          <altitudeMode>relativeToGround</altitudeMode>
          <tessellate>1</tessellate>
          <coordinates>-65.27107000000001,18.19898,115604.24216410653 -65.31354,18.21256,113213.34960028075</coordinates>
        </LineString>
      </Placemark>
      <Placemark>
        <name>rate6_part83</name>
        <styleUrl>#rate6_style</styleUrl>
        <LineString>
          <altitudeMode>relativeToGround</altitudeMode>
          <tessellate>1</tessellate>
          <coordinates>-65.31354,18.21256,113213.34960028075 -65.35601,18.22614,110692.4418589304</coordinates>
        </LineString>
      </Placemark>
      <Placemark>
        <name>rate6_part84</name>
        <styleUrl>#rate6_style</styleUrl>
        <LineString>
          <altitudeMode>relativeToGround</altitudeMode>
          <tessellate>1</tessellate>
          <coordinates>-65.35601,18.22614,110692.4418589304 -65.39848,18.239720000000002,108032.41771463463</coordinates>
        </LineString>
      </Placemark>
      <Placemark>
        <name>rate6_part85</name>
        <styleUrl>#rate6_style</styleUrl>
        <LineString>
          <altitudeMode>relativeToGround</altitudeMode>
          <tessellate>1</tessellate>
          <coordinates>-65.39848,18.239720000000002,108032.41771463463 -65.44095,18.2533,105222.72713366253</coordinates>
        </LineString>
      </Placemark>
      <Placemark>
        <name>rate6_part86</name>
        <styleUrl>#rate6_style</styleUrl>
        <LineString>
          <altitudeMode>relativeToGround</altitudeMode>
          <tessellate>1</tessellate>
          <coordinates>-65.44095,18.2533,105222.72713366253 -65.48342000000001,18.26688,102251.03309610332</coordinates>
        </LineString>
      </Placemark>
      <Placemark>
        <name>rate6_part87</name>
        <styleUrl>#rate6_style</styleUrl>
        <LineString>
          <altitudeMode>relativeToGround</altitudeMode>
          <tessellate>1</tessellate>
          <coordinates>-65.48342000000001,18.26688,102251.03309610332 -65.52589,18.28046,99102.76317335923</coordinates>
        </LineString>
      </Placemark>
      <Placemark>
        <name>rate6_part88</name>
        <styleUrl>#rate6_style</styleUrl>
        <LineString>
          <altitudeMode>relativeToGround</altitudeMode>
          <tessellate>1</tessellate>
          <coordinates>-65.52589,18.28046,99102.76317335923 -65.56836,18.294040000000003,95760.50335899834</coordinates>
        </LineString>
      </Placemark>
      <Placemark>
        <name>rate6_part89</name>
        <styleUrl>#rate6_style</styleUrl>
        <LineString>
          <altitudeMode>relativeToGround</altitudeMode>
          <tessellate>1</tessellate>
          <coordinates>-65.56836,18.294040000000003,95760.50335899834 -65.61083,18.30762,92203.16032621577</coordinates>
        </LineString>
      </Placemark>
      <Placemark>
        <name>rate6_part90</name>
        <styleUrl>#rate6_style</styleUrl>
        <LineString>
          <altitudeMode>relativeToGround</altitudeMode>
          <tessellate>1</tessellate>
          <coordinates>-65.61083,18.30762,92203.16032621577 -65.6533,18.3212,88404.77351542881</coordinates>
        </LineString>
      </Placemark>
      <Placemark>
        <name>rate6_part91</name>
        <styleUrl>#rate6_style</styleUrl>
        <LineString>
          <altitudeMode>relativeToGround</altitudeMode>
          <tessellate>1</tessellate>
          <coordinates>-65.6533,18.3212,88404.77351542881 -65.69577000000001,18.334780000000002,84332.77904875409</coordinates>
        </LineString>
      </Placemark>
      <Placemark>
        <name>rate6_part92</name>
        <styleUrl>#rate6_style</styleUrl>
        <LineString>
          <altitudeMode>relativeToGround</altitudeMode>
          <tessellate>1</tessellate>
          <coordinates>-65.69577000000001,18.334780000000002,84332.77904875409 -65.73824,18.34836,79945.3794753455</coordinates>
        </LineString>
      </Placemark>
      <Placemark>
        <name>rate6_part93</name>
        <styleUrl>#rate6_style</styleUrl>
        <LineString>
          <altitudeMode>relativeToGround</altitudeMode>
          <tessellate>1</tessellate>
          <coordinates>-65.73824,18.34836,79945.3794753455 -65.78071,18.36194,75187.38067273864</coordinates>
        </LineString>
      </Placemark>
      <Placemark>
        <name>rate6_part94</name>
        <styleUrl>#rate6_style</styleUrl>
        <LineString>
          <altitudeMode>relativeToGround</altitudeMode>
          <tessellate>1</tessellate>
          <coordinates>-65.78071,18.36194,75187.38067273864 -65.82318000000001,18.37552,69983.23485662074</coordinates>
        </LineString>
      </Placemark>
      <Placemark>
        <name>rate6_part95</name>
        <styleUrl>#rate6_style</styleUrl>
        <LineString>
          <altitudeMode>relativeToGround</altitudeMode>
          <tessellate>1</tessellate>
          <coordinates>-65.82318000000001,18.37552,69983.23485662074 -65.86565,18.3891,64224.57898005914</coordinates>
        </LineString>
      </Placemark>
      <Placemark>
        <name>rate6_part96</name>
        <styleUrl>#rate6_style</styleUrl>
        <LineString>
          <altitudeMode>relativeToGround</altitudeMode>
          <tessellate>1</tessellate>
          <coordinates>-65.86565,18.3891,64224.57898005914 -65.90812,18.40268,57745.75625043013</coordinates>
        </LineString>
      </Placemark>
      <Placemark>
        <name>rate6_part97</name>
        <styleUrl>#rate6_style</styleUrl>
        <LineString>
          <altitudeMode>relativeToGround</altitudeMode>
          <tessellate>1</tessellate>
          <coordinates>-65.90812,18.40268,57745.75625043013 -65.95059,18.41626,50269.08215097643</coordinates>
        </LineString>
      </Placemark>
      <Placemark>
        <name>rate6_part98</name>
        <styleUrl>#rate6_style</styleUrl>
        <LineString>
          <altitudeMode>relativeToGround</altitudeMode>
          <tessellate>1</tessellate>
          <coordinates>-65.95059,18.41626,50269.08215097643 -65.99306,18.429840000000002,41255.56097386682</coordinates>
        </LineString>
      </Placemark>
      <Placemark>
        <name>rate6_part99</name>
        <styleUrl>#rate6_style</styleUrl>
        <LineString>
          <altitudeMode>relativeToGround</altitudeMode>
          <tessellate>1</tessellate>
          <coordinates>-65.99306,18.429840000000002,41255.56097386682 -66.03553000000001,18.44342,29320.546342702568</coordinates>
        </LineString>
      </Placemark>
      <Placemark>
        <name>rate6_part100</name>
        <styleUrl>#rate6_style</styleUrl>
        <LineString>
          <altitudeMode>relativeToGround</altitudeMode>
          <tessellate>1</tessellate>
          <coordinates>-66.03553000000001,18.44342,29320.546342702568 -66.078,18.457,1.8044103819169433E-11</coordinates>
        </LineString>
      </Placemark>
      <Placemark>
        <name>rate7_part1</name>
        <styleUrl>#rate7_style</styleUrl>
        <LineString>
          <altitudeMode>relativeToGround</altitudeMode>
          <tessellate>1</tessellate>
          <coordinates>-61.831,17.099,0.0 -61.980500000000006,17.1076,98160.6670971723</coordinates>
        </LineString>
      </Placemark>
      <Placemark>
        <name>rate7_part2</name>
        <styleUrl>#rate7_style</styleUrl>
        <LineString>
          <altitudeMode>relativeToGround</altitudeMode>
          <tessellate>1</tessellate>
          <coordinates>-61.980500000000006,17.1076,98160.6670971723 -62.13,17.1162,138117.25536522042</coordinates>
        </LineString>
      </Placemark>
      <Placemark>
        <name>rate7_part3</name>
        <styleUrl>#rate7_style</styleUrl>
        <LineString>
          <altitudeMode>relativeToGround</altitudeMode>
          <tessellate>1</tessellate>
          <coordinates>-62.13,17.1162,138117.25536522042 -62.279500000000006,17.1248,168293.13412608037</coordinates>
        </LineString>
      </Placemark>
      <Placemark>
        <name>rate7_part4</name>
        <styleUrl>#rate7_style</styleUrl>
        <LineString>
          <altitudeMode>relativeToGround</altitudeMode>
          <tessellate>1</tessellate>
          <coordinates>-62.279500000000006,17.1248,168293.13412608037 -62.429,17.1334,193323.88589626976</coordinates>
        </LineString>
      </Placemark>
      <Placemark>
        <name>rate7_part5</name>
        <styleUrl>#rate7_style</styleUrl>
        <LineString>
          <altitudeMode>relativeToGround</altitudeMode>
          <tessellate>1</tessellate>
          <coordinates>-62.429,17.1334,193323.88589626976 -62.578500000000005,17.142,215013.98517721298</coordinates>
        </LineString>
      </Placemark>
      <Placemark>
        <name>rate7_part6</name>
        <styleUrl>#rate7_style</styleUrl>
        <LineString>
          <altitudeMode>relativeToGround</altitudeMode>
          <tessellate>1</tessellate>
          <coordinates>-62.578500000000005,17.142,215013.98517721298 -62.728,17.1506,234293.07690419996</coordinates>
        </LineString>
      </Placemark>
      <Placemark>
        <name>rate7_part7</name>
        <styleUrl>#rate7_style</styleUrl>
        <LineString>
          <altitudeMode>relativeToGround</altitudeMode>
          <tessellate>1</tessellate>
          <coordinates>-62.728,17.1506,234293.07690419996 -62.877500000000005,17.1592,251715.75446996893</coordinates>
        </LineString>
      </Placemark>
      <Placemark>
        <name>rate7_part8</name>
        <styleUrl>#rate7_style</styleUrl>
        <LineString>
          <altitudeMode>relativeToGround</altitudeMode>
          <tessellate>1</tessellate>
          <coordinates>-62.877500000000005,17.1592,251715.75446996893 -63.027,17.1678,267644.800643001</coordinates>
        </LineString>
      </Placemark>
      <Placemark>
        <name>rate7_part9</name>
        <styleUrl>#rate7_style</styleUrl>
        <LineString>
          <altitudeMode>relativeToGround</altitudeMode>
          <tessellate>1</tessellate>
          <coordinates>-63.027,17.1678,267644.800643001 -63.176500000000004,17.1764,282333.13775356853</coordinates>
        </LineString>
      </Placemark>
      <Placemark>
        <name>rate7_part10</name>
        <styleUrl>#rate7_style</styleUrl>
        <LineString>
          <altitudeMode>relativeToGround</altitudeMode>
          <tessellate>1</tessellate>
          <coordinates>-63.176500000000004,17.1764,282333.13775356853 -63.326,17.185,295965.54721118644</coordinates>
        </LineString>
      </Placemark>
      <Placemark>
        <name>rate7_part11</name>
        <styleUrl>#rate7_style</styleUrl>
        <LineString>
          <altitudeMode>relativeToGround</altitudeMode>
          <tessellate>1</tessellate>
          <coordinates>-63.326,17.185,295965.54721118644 -63.475500000000004,17.1936,308681.9604349375</coordinates>
        </LineString>
      </Placemark>
      <Placemark>
        <name>rate7_part12</name>
        <styleUrl>#rate7_style</styleUrl>
        <LineString>
          <altitudeMode>relativeToGround</altitudeMode>
          <tessellate>1</tessellate>
          <coordinates>-63.475500000000004,17.1936,308681.9604349375 -63.625,17.2022,320591.3962657035</coordinates>
        </LineString>
      </Placemark>
      <Placemark>
        <name>rate7_part13</name>
        <styleUrl>#rate7_style</styleUrl>
        <LineString>
          <altitudeMode>relativeToGround</altitudeMode>
          <tessellate>1</tessellate>
          <coordinates>-63.625,17.2022,320591.3962657035 -63.7745,17.2108,331780.76665311406</coordinates>
        </LineString>
      </Placemark>
      <Placemark>
        <name>rate7_part14</name>
        <styleUrl>#rate7_style</styleUrl>
        <LineString>
          <altitudeMode>relativeToGround</altitudeMode>
          <tessellate>1</tessellate>
          <coordinates>-63.7745,17.2108,331780.76665311406 -63.92400000000001,17.2194,342320.688802124</coordinates>
        </LineString>
      </Placemark>
      <Placemark>
        <name>rate7_part15</name>
        <styleUrl>#rate7_style</styleUrl>
        <LineString>
          <altitudeMode>relativeToGround</altitudeMode>
          <tessellate>1</tessellate>
          <coordinates>-63.92400000000001,17.2194,342320.688802124 -64.07350000000001,17.228,352269.4621205347</coordinates>
        </LineString>
      </Placemark>
      <Placemark>
        <name>rate7_part16</name>
        <styleUrl>#rate7_style</styleUrl>
        <LineString>
          <altitudeMode>relativeToGround</altitudeMode>
          <tessellate>1</tessellate>
          <coordinates>-64.07350000000001,17.228,352269.4621205347 -64.223,17.2366,361675.8728518103</coordinates>
        </LineString>
      </Placemark>
      <Placemark>
        <name>rate7_part17</name>
        <styleUrl>#rate7_style</styleUrl>
        <LineString>
          <altitudeMode>relativeToGround</altitudeMode>
          <tessellate>1</tessellate>
          <coordinates>-64.223,17.2366,361675.8728518103 -64.3725,17.2452,370581.22343589476</coordinates>
        </LineString>
      </Placemark>
      <Placemark>
        <name>rate7_part18</name>
        <styleUrl>#rate7_style</styleUrl>
        <LineString>
          <altitudeMode>relativeToGround</altitudeMode>
          <tessellate>1</tessellate>
          <coordinates>-64.3725,17.2452,370581.22343589476 -64.522,17.253800000000002,379020.83375860483</coordinates>
        </LineString>
      </Placemark>
      <Placemark>
        <name>rate7_part19</name>
        <styleUrl>#rate7_style</styleUrl>
        <LineString>
          <altitudeMode>relativeToGround</altitudeMode>
          <tessellate>1</tessellate>
          <coordinates>-64.522,17.253800000000002,379020.83375860483 -64.67150000000001,17.2624,387025.1733189834</coordinates>
        </LineString>
      </Placemark>
      <Placemark>
        <name>rate7_part20</name>
        <styleUrl>#rate7_style</styleUrl>
        <LineString>
          <altitudeMode>relativeToGround</altitudeMode>
          <tessellate>1</tessellate>
          <coordinates>-64.67150000000001,17.2624,387025.1733189834 -64.821,17.271,394620.7296149153</coordinates>
        </LineString>
      </Placemark>
      <Placemark>
        <name>rate7_part21</name>
        <styleUrl>#rate7_style</styleUrl>
        <LineString>
          <altitudeMode>relativeToGround</altitudeMode>
          <tessellate>1</tessellate>
          <coordinates>-64.821,17.271,394620.7296149153 -64.9705,17.2796,401830.6842449003</coordinates>
        </LineString>
      </Placemark>
      <Placemark>
        <name>rate7_part22</name>
        <styleUrl>#rate7_style</styleUrl>
        <LineString>
          <altitudeMode>relativeToGround</altitudeMode>
          <tessellate>1</tessellate>
          <coordinates>-64.9705,17.2796,401830.6842449003 -65.12,17.2882,408675.44636219484</coordinates>
        </LineString>
      </Placemark>
      <Placemark>
        <name>rate7_part23</name>
        <styleUrl>#rate7_style</styleUrl>
        <LineString>
          <altitudeMode>relativeToGround</altitudeMode>
          <tessellate>1</tessellate>
          <coordinates>-65.12,17.2882,408675.44636219484 -65.26950000000001,17.2968,415173.07862824074</coordinates>
        </LineString>
      </Placemark>
      <Placemark>
        <name>rate7_part24</name>
        <styleUrl>#rate7_style</styleUrl>
        <LineString>
          <altitudeMode>relativeToGround</altitudeMode>
          <tessellate>1</tessellate>
          <coordinates>-65.26950000000001,17.2968,415173.07862824074 -65.419,17.3054,421339.64099721407</coordinates>
        </LineString>
      </Placemark>
      <Placemark>
        <name>rate7_part25</name>
        <styleUrl>#rate7_style</styleUrl>
        <LineString>
          <altitudeMode>relativeToGround</altitudeMode>
          <tessellate>1</tessellate>
          <coordinates>-65.419,17.3054,421339.64099721407 -65.5685,17.314,427189.4708830836</coordinates>
        </LineString>
      </Placemark>
      <Placemark>
        <name>rate7_part26</name>
        <styleUrl>#rate7_style</styleUrl>
        <LineString>
          <altitudeMode>relativeToGround</altitudeMode>
          <tessellate>1</tessellate>
          <coordinates>-65.5685,17.314,427189.4708830836 -65.718,17.3226,432735.41349278804</coordinates>
        </LineString>
      </Placemark>
      <Placemark>
        <name>rate7_part27</name>
        <styleUrl>#rate7_style</styleUrl>
        <LineString>
          <altitudeMode>relativeToGround</altitudeMode>
          <tessellate>1</tessellate>
          <coordinates>-65.718,17.3226,432735.41349278804 -65.8675,17.3312,437989.0127022336</coordinates>
        </LineString>
      </Placemark>
      <Placemark>
        <name>rate7_part28</name>
        <styleUrl>#rate7_style</styleUrl>
        <LineString>
          <altitudeMode>relativeToGround</altitudeMode>
          <tessellate>1</tessellate>
          <coordinates>-65.8675,17.3312,437989.0127022336 -66.01700000000001,17.3398,442960.67038133106</coordinates>
        </LineString>
      </Placemark>
      <Placemark>
        <name>rate7_part29</name>
        <styleUrl>#rate7_style</styleUrl>
        <LineString>
          <altitudeMode>relativeToGround</altitudeMode>
          <tessellate>1</tessellate>
          <coordinates>-66.01700000000001,17.3398,442960.67038133106 -66.1665,17.3484,447659.7802585986</coordinates>
        </LineString>
      </Placemark>
      <Placemark>
        <name>rate7_part30</name>
        <styleUrl>#rate7_style</styleUrl>
        <LineString>
          <altitudeMode>relativeToGround</altitudeMode>
          <tessellate>1</tessellate>
          <coordinates>-66.1665,17.3484,447659.7802585986 -66.316,17.357,452094.8410647628</coordinates>
        </LineString>
      </Placemark>
      <Placemark>
        <name>rate7_part31</name>
        <styleUrl>#rate7_style</styleUrl>
        <LineString>
          <altitudeMode>relativeToGround</altitudeMode>
          <tessellate>1</tessellate>
          <coordinates>-66.316,17.357,452094.8410647628 -66.4655,17.3656,456273.55267785053</coordinates>
        </LineString>
      </Placemark>
      <Placemark>
        <name>rate7_part32</name>
        <styleUrl>#rate7_style</styleUrl>
        <LineString>
          <altitudeMode>relativeToGround</altitudeMode>
          <tessellate>1</tessellate>
          <coordinates>-66.4655,17.3656,456273.55267785053 -66.61500000000001,17.3742,460202.8982186651</coordinates>
        </LineString>
      </Placemark>
      <Placemark>
        <name>rate7_part33</name>
        <styleUrl>#rate7_style</styleUrl>
        <LineString>
          <altitudeMode>relativeToGround</altitudeMode>
          <tessellate>1</tessellate>
          <coordinates>-66.61500000000001,17.3742,460202.8982186651 -66.7645,17.3828,463889.21445119695</coordinates>
        </LineString>
      </Placemark>
      <Placemark>
        <name>rate7_part34</name>
        <styleUrl>#rate7_style</styleUrl>
        <LineString>
          <altitudeMode>relativeToGround</altitudeMode>
          <tessellate>1</tessellate>
          <coordinates>-66.7645,17.3828,463889.21445119695 -66.914,17.3914,467338.2523816512</coordinates>
        </LineString>
      </Placemark>
      <Placemark>
        <name>rate7_part35</name>
        <styleUrl>#rate7_style</styleUrl>
        <LineString>
          <altitudeMode>relativeToGround</altitudeMode>
          <tessellate>1</tessellate>
          <coordinates>-66.914,17.3914,467338.2523816512 -67.0635,17.4,470555.22958928096</coordinates>
        </LineString>
      </Placemark>
      <Placemark>
        <name>rate7_part36</name>
        <styleUrl>#rate7_style</styleUrl>
        <LineString>
          <altitudeMode>relativeToGround</altitudeMode>
          <tessellate>1</tessellate>
          <coordinates>-67.0635,17.4,470555.22958928096 -67.21300000000001,17.4086,473544.8755378984</coordinates>
        </LineString>
      </Placemark>
      <Placemark>
        <name>rate7_part37</name>
        <styleUrl>#rate7_style</styleUrl>
        <LineString>
          <altitudeMode>relativeToGround</altitudeMode>
          <tessellate>1</tessellate>
          <coordinates>-67.21300000000001,17.4086,473544.8755378984 -67.36250000000001,17.4172,476311.4708909331</coordinates>
        </LineString>
      </Placemark>
      <Placemark>
        <name>rate7_part38</name>
        <styleUrl>#rate7_style</styleUrl>
        <LineString>
          <altitudeMode>relativeToGround</altitudeMode>
          <tessellate>1</tessellate>
          <coordinates>-67.36250000000001,17.4172,476311.4708909331 -67.512,17.4258,478858.8816718997</coordinates>
        </LineString>
      </Placemark>
      <Placemark>
        <name>rate7_part39</name>
        <styleUrl>#rate7_style</styleUrl>
        <LineString>
          <altitudeMode>relativeToGround</altitudeMode>
          <tessellate>1</tessellate>
          <coordinates>-67.512,17.4258,478858.8816718997 -67.6615,17.4344,481190.58896609605</coordinates>
        </LineString>
      </Placemark>
      <Placemark>
        <name>rate7_part40</name>
        <styleUrl>#rate7_style</styleUrl>
        <LineString>
          <altitudeMode>relativeToGround</altitudeMode>
          <tessellate>1</tessellate>
          <coordinates>-67.6615,17.4344,481190.58896609605 -67.811,17.443,483309.7147406745</coordinates>
        </LineString>
      </Placemark>
      <Placemark>
        <name>rate7_part41</name>
        <styleUrl>#rate7_style</styleUrl>
        <LineString>
          <altitudeMode>relativeToGround</altitudeMode>
          <tessellate>1</tessellate>
          <coordinates>-67.811,17.443,483309.7147406745 -67.96050000000001,17.4516,485219.04426308704</coordinates>
        </LineString>
      </Placemark>
      <Placemark>
        <name>rate7_part42</name>
        <styleUrl>#rate7_style</styleUrl>
        <LineString>
          <altitudeMode>relativeToGround</altitudeMode>
          <tessellate>1</tessellate>
          <coordinates>-67.96050000000001,17.4516,485219.04426308704 -68.11,17.4602,486921.0455178055</coordinates>
        </LineString>
      </Placemark>
      <Placemark>
        <name>rate7_part43</name>
        <styleUrl>#rate7_style</styleUrl>
        <LineString>
          <altitudeMode>relativeToGround</altitudeMode>
          <tessellate>1</tessellate>
          <coordinates>-68.11,17.4602,486921.0455178055 -68.2595,17.4688,488417.8859546606</coordinates>
        </LineString>
      </Placemark>
      <Placemark>
        <name>rate7_part44</name>
        <styleUrl>#rate7_style</styleUrl>
        <LineString>
          <altitudeMode>relativeToGround</altitudeMode>
          <tessellate>1</tessellate>
          <coordinates>-68.2595,17.4688,488417.8859546606 -68.409,17.4774,489711.44684638985</coordinates>
        </LineString>
      </Placemark>
      <Placemark>
        <name>rate7_part45</name>
        <styleUrl>#rate7_style</styleUrl>
        <LineString>
          <altitudeMode>relativeToGround</altitudeMode>
          <tessellate>1</tessellate>
          <coordinates>-68.409,17.4774,489711.44684638985 -68.55850000000001,17.486,490803.3354858613</coordinates>
        </LineString>
      </Placemark>
      <Placemark>
        <name>rate7_part46</name>
        <styleUrl>#rate7_style</styleUrl>
        <LineString>
          <altitudeMode>relativeToGround</altitudeMode>
          <tessellate>1</tessellate>
          <coordinates>-68.55850000000001,17.486,490803.3354858613 -68.708,17.4946,491694.89541320957</coordinates>
        </LineString>
      </Placemark>
      <Placemark>
        <name>rate7_part47</name>
        <styleUrl>#rate7_style</styleUrl>
        <LineString>
          <altitudeMode>relativeToGround</altitudeMode>
          <tessellate>1</tessellate>
          <coordinates>-68.708,17.4946,491694.89541320957 -68.8575,17.5032,492387.214828396</coordinates>
        </LineString>
      </Placemark>
      <Placemark>
        <name>rate7_part48</name>
        <styleUrl>#rate7_style</styleUrl>
        <LineString>
          <altitudeMode>relativeToGround</altitudeMode>
          <tessellate>1</tessellate>
          <coordinates>-68.8575,17.5032,492387.214828396 -69.007,17.5118,492881.13331433234</coordinates>
        </LineString>
      </Placemark>
      <Placemark>
        <name>rate7_part49</name>
        <styleUrl>#rate7_style</styleUrl>
        <LineString>
          <altitudeMode>relativeToGround</altitudeMode>
          <tessellate>1</tessellate>
          <coordinates>-69.007,17.5118,492881.13331433234 -69.15650000000001,17.5204,493177.2469687486</coordinates>
        </LineString>
      </Placemark>
      <Placemark>
        <name>rate7_part50</name>
        <styleUrl>#rate7_style</styleUrl>
        <LineString>
          <altitudeMode>relativeToGround</altitudeMode>
          <tessellate>1</tessellate>
          <coordinates>-69.15650000000001,17.5204,493177.2469687486 -69.30600000000001,17.529,493275.91201864416</coordinates>
        </LineString>
      </Placemark>
      <Placemark>
        <name>rate7_part51</name>
        <styleUrl>#rate7_style</styleUrl>
        <LineString>
          <altitudeMode>relativeToGround</altitudeMode>
          <tessellate>1</tessellate>
          <coordinates>-69.30600000000001,17.529,493275.91201864416 -69.4555,17.5376,493177.2469687486</coordinates>
        </LineString>
      </Placemark>
      <Placemark>
        <name>rate7_part52</name>
        <styleUrl>#rate7_style</styleUrl>
        <LineString>
          <altitudeMode>relativeToGround</altitudeMode>
          <tessellate>1</tessellate>
          <coordinates>-69.4555,17.5376,493177.2469687486 -69.605,17.5462,492881.13331433234</coordinates>
        </LineString>
      </Placemark>
      <Placemark>
        <name>rate7_part53</name>
        <styleUrl>#rate7_style</styleUrl>
        <LineString>
          <altitudeMode>relativeToGround</altitudeMode>
          <tessellate>1</tessellate>
          <coordinates>-69.605,17.5462,492881.13331433234 -69.75450000000001,17.5548,492387.214828396</coordinates>
        </LineString>
      </Placemark>
      <Placemark>
        <name>rate7_part54</name>
        <styleUrl>#rate7_style</styleUrl>
        <LineString>
          <altitudeMode>relativeToGround</altitudeMode>
          <tessellate>1</tessellate>
          <coordinates>-69.75450000000001,17.5548,492387.214828396 -69.904,17.5634,491694.89541320957</coordinates>
        </LineString>
      </Placemark>
      <Placemark>
        <name>rate7_part55</name>
        <styleUrl>#rate7_style</styleUrl>
        <LineString>
          <altitudeMode>relativeToGround</altitudeMode>
          <tessellate>1</tessellate>
          <coordinates>-69.904,17.5634,491694.89541320957 -70.0535,17.572,490803.3354858613</coordinates>
        </LineString>
      </Placemark>
      <Placemark>
        <name>rate7_part56</name>
        <styleUrl>#rate7_style</styleUrl>
        <LineString>
          <altitudeMode>relativeToGround</altitudeMode>
          <tessellate>1</tessellate>
          <coordinates>-70.0535,17.572,490803.3354858613 -70.203,17.5806,489711.44684638985</coordinates>
        </LineString>
      </Placemark>
      <Placemark>
        <name>rate7_part57</name>
        <styleUrl>#rate7_style</styleUrl>
        <LineString>
          <altitudeMode>relativeToGround</altitudeMode>
          <tessellate>1</tessellate>
          <coordinates>-70.203,17.5806,489711.44684638985 -70.3525,17.589199999999998,488417.88595466054</coordinates>
        </LineString>
      </Placemark>
      <Placemark>
        <name>rate7_part58</name>
        <styleUrl>#rate7_style</styleUrl>
        <LineString>
          <altitudeMode>relativeToGround</altitudeMode>
          <tessellate>1</tessellate>
          <coordinates>-70.3525,17.589199999999998,488417.88595466054 -70.50200000000001,17.5978,486921.04551780556</coordinates>
        </LineString>
      </Placemark>
      <Placemark>
        <name>rate7_part59</name>
        <styleUrl>#rate7_style</styleUrl>
        <LineString>
          <altitudeMode>relativeToGround</altitudeMode>
          <tessellate>1</tessellate>
          <coordinates>-70.50200000000001,17.5978,486921.04551780556 -70.6515,17.6064,485219.04426308704</coordinates>
        </LineString>
      </Placemark>
      <Placemark>
        <name>rate7_part60</name>
        <styleUrl>#rate7_style</styleUrl>
        <LineString>
          <altitudeMode>relativeToGround</altitudeMode>
          <tessellate>1</tessellate>
          <coordinates>-70.6515,17.6064,485219.04426308704 -70.801,17.615,483309.7147406745</coordinates>
        </LineString>
      </Placemark>
      <Placemark>
        <name>rate7_part61</name>
        <styleUrl>#rate7_style</styleUrl>
        <LineString>
          <altitudeMode>relativeToGround</altitudeMode>
          <tessellate>1</tessellate>
          <coordinates>-70.801,17.615,483309.7147406745 -70.9505,17.6236,481190.5889660961</coordinates>
        </LineString>
      </Placemark>
      <Placemark>
        <name>rate7_part62</name>
        <styleUrl>#rate7_style</styleUrl>
        <LineString>
          <altitudeMode>relativeToGround</altitudeMode>
          <tessellate>1</tessellate>
          <coordinates>-70.9505,17.6236,481190.5889660961 -71.10000000000001,17.6322,478858.8816718997</coordinates>
        </LineString>
      </Placemark>
      <Placemark>
        <name>rate7_part63</name>
        <styleUrl>#rate7_style</styleUrl>
        <LineString>
          <altitudeMode>relativeToGround</altitudeMode>
          <tessellate>1</tessellate>
          <coordinates>-71.10000000000001,17.6322,478858.8816718997 -71.24950000000001,17.6408,476311.47089093307</coordinates>
        </LineString>
      </Placemark>
      <Placemark>
        <name>rate7_part64</name>
        <styleUrl>#rate7_style</styleUrl>
        <LineString>
          <altitudeMode>relativeToGround</altitudeMode>
          <tessellate>1</tessellate>
          <coordinates>-71.24950000000001,17.6408,476311.47089093307 -71.399,17.6494,473544.8755378984</coordinates>
        </LineString>
      </Placemark>
      <Placemark>
        <name>rate7_part65</name>
        <styleUrl>#rate7_style</styleUrl>
        <LineString>
          <altitudeMode>relativeToGround</altitudeMode>
          <tessellate>1</tessellate>
          <coordinates>-71.399,17.6494,473544.8755378984 -71.5485,17.658,470555.22958928096</coordinates>
        </LineString>
      </Placemark>
      <Placemark>
        <name>rate7_part66</name>
        <styleUrl>#rate7_style</styleUrl>
        <LineString>
          <altitudeMode>relativeToGround</altitudeMode>
          <tessellate>1</tessellate>
          <coordinates>-71.5485,17.658,470555.22958928096 -71.69800000000001,17.6666,467338.25238165114</coordinates>
        </LineString>
      </Placemark>
      <Placemark>
        <name>rate7_part67</name>
        <styleUrl>#rate7_style</styleUrl>
        <LineString>
          <altitudeMode>relativeToGround</altitudeMode>
          <tessellate>1</tessellate>
          <coordinates>-71.69800000000001,17.6666,467338.25238165114 -71.8475,17.6752,463889.21445119695</coordinates>
        </LineString>
      </Placemark>
      <Placemark>
        <name>rate7_part68</name>
        <styleUrl>#rate7_style</styleUrl>
        <LineString>
          <altitudeMode>relativeToGround</altitudeMode>
          <tessellate>1</tessellate>
          <coordinates>-71.8475,17.6752,463889.21445119695 -71.997,17.6838,460202.8982186651</coordinates>
        </LineString>
      </Placemark>
      <Placemark>
        <name>rate7_part69</name>
        <styleUrl>#rate7_style</styleUrl>
        <LineString>
          <altitudeMode>relativeToGround</altitudeMode>
          <tessellate>1</tessellate>
          <coordinates>-71.997,17.6838,460202.8982186651 -72.1465,17.6924,456273.5526778505</coordinates>
        </LineString>
      </Placemark>
      <Placemark>
        <name>rate7_part70</name>
        <styleUrl>#rate7_style</styleUrl>
        <LineString>
          <altitudeMode>relativeToGround</altitudeMode>
          <tessellate>1</tessellate>
          <coordinates>-72.1465,17.6924,456273.5526778505 -72.296,17.701,452094.84106476273</coordinates>
        </LineString>
      </Placemark>
      <Placemark>
        <name>rate7_part71</name>
        <styleUrl>#rate7_style</styleUrl>
        <LineString>
          <altitudeMode>relativeToGround</altitudeMode>
          <tessellate>1</tessellate>
          <coordinates>-72.296,17.701,452094.84106476273 -72.44550000000001,17.7096,447659.7802585986</coordinates>
        </LineString>
      </Placemark>
      <Placemark>
        <name>rate7_part72</name>
        <styleUrl>#rate7_style</styleUrl>
        <LineString>
          <altitudeMode>relativeToGround</altitudeMode>
          <tessellate>1</tessellate>
          <coordinates>-72.44550000000001,17.7096,447659.7802585986 -72.595,17.7182,442960.67038133106</coordinates>
        </LineString>
      </Placemark>
      <Placemark>
        <name>rate7_part73</name>
        <styleUrl>#rate7_style</styleUrl>
        <LineString>
          <altitudeMode>relativeToGround</altitudeMode>
          <tessellate>1</tessellate>
          <coordinates>-72.595,17.7182,442960.67038133106 -72.7445,17.7268,437989.0127022336</coordinates>
        </LineString>
      </Placemark>
      <Placemark>
        <name>rate7_part74</name>
        <styleUrl>#rate7_style</styleUrl>
        <LineString>
          <altitudeMode>relativeToGround</altitudeMode>
          <tessellate>1</tessellate>
          <coordinates>-72.7445,17.7268,437989.0127022336 -72.894,17.7354,432735.41349278804</coordinates>
        </LineString>
      </Placemark>
      <Placemark>
        <name>rate7_part75</name>
        <styleUrl>#rate7_style</styleUrl>
        <LineString>
          <altitudeMode>relativeToGround</altitudeMode>
          <tessellate>1</tessellate>
          <coordinates>-72.894,17.7354,432735.41349278804 -73.04350000000001,17.744,427189.47088308353</coordinates>
        </LineString>
      </Placemark>
      <Placemark>
        <name>rate7_part76</name>
        <styleUrl>#rate7_style</styleUrl>
        <LineString>
          <altitudeMode>relativeToGround</altitudeMode>
          <tessellate>1</tessellate>
          <coordinates>-73.04350000000001,17.744,427189.47088308353 -73.19300000000001,17.7526,421339.64099721407</coordinates>
        </LineString>
      </Placemark>
      <Placemark>
        <name>rate7_part77</name>
        <styleUrl>#rate7_style</styleUrl>
        <LineString>
          <altitudeMode>relativeToGround</altitudeMode>
          <tessellate>1</tessellate>
          <coordinates>-73.19300000000001,17.7526,421339.64099721407 -73.3425,17.7612,415173.0786282407</coordinates>
        </LineString>
      </Placemark>
      <Placemark>
        <name>rate7_part78</name>
        <styleUrl>#rate7_style</styleUrl>
        <LineString>
          <altitudeMode>relativeToGround</altitudeMode>
          <tessellate>1</tessellate>
          <coordinates>-73.3425,17.7612,415173.0786282407 -73.492,17.7698,408675.44636219484</coordinates>
        </LineString>
      </Placemark>
      <Placemark>
        <name>rate7_part79</name>
        <styleUrl>#rate7_style</styleUrl>
        <LineString>
          <altitudeMode>relativeToGround</altitudeMode>
          <tessellate>1</tessellate>
          <coordinates>-73.492,17.7698,408675.44636219484 -73.64150000000001,17.7784,401830.6842449003</coordinates>
        </LineString>
      </Placemark>
      <Placemark>
        <name>rate7_part80</name>
        <styleUrl>#rate7_style</styleUrl>
        <LineString>
          <altitudeMode>relativeToGround</altitudeMode>
          <tessellate>1</tessellate>
          <coordinates>-73.64150000000001,17.7784,401830.6842449003 -73.791,17.787,394620.7296149152</coordinates>
        </LineString>
      </Placemark>
      <Placemark>
        <name>rate7_part81</name>
        <styleUrl>#rate7_style</styleUrl>
        <LineString>
          <altitudeMode>relativeToGround</altitudeMode>
          <tessellate>1</tessellate>
          <coordinates>-73.791,17.787,394620.7296149152 -73.9405,17.7956,387025.1733189834</coordinates>
        </LineString>
      </Placemark>
      <Placemark>
        <name>rate7_part82</name>
        <styleUrl>#rate7_style</styleUrl>
        <LineString>
          <altitudeMode>relativeToGround</altitudeMode>
          <tessellate>1</tessellate>
          <coordinates>-73.9405,17.7956,387025.1733189834 -74.09,17.8042,379020.83375860483</coordinates>
        </LineString>
      </Placemark>
      <Placemark>
        <name>rate7_part83</name>
        <styleUrl>#rate7_style</styleUrl>
        <LineString>
          <altitudeMode>relativeToGround</altitudeMode>
          <tessellate>1</tessellate>
          <coordinates>-74.09,17.8042,379020.83375860483 -74.2395,17.8128,370581.2234358946</coordinates>
        </LineString>
      </Placemark>
      <Placemark>
        <name>rate7_part84</name>
        <styleUrl>#rate7_style</styleUrl>
        <LineString>
          <altitudeMode>relativeToGround</altitudeMode>
          <tessellate>1</tessellate>
          <coordinates>-74.2395,17.8128,370581.2234358946 -74.38900000000001,17.8214,361675.8728518103</coordinates>
        </LineString>
      </Placemark>
      <Placemark>
        <name>rate7_part85</name>
        <styleUrl>#rate7_style</styleUrl>
        <LineString>
          <altitudeMode>relativeToGround</altitudeMode>
          <tessellate>1</tessellate>
          <coordinates>-74.38900000000001,17.8214,361675.8728518103 -74.5385,17.83,352269.4621205346</coordinates>
        </LineString>
      </Placemark>
      <Placemark>
        <name>rate7_part86</name>
        <styleUrl>#rate7_style</styleUrl>
        <LineString>
          <altitudeMode>relativeToGround</altitudeMode>
          <tessellate>1</tessellate>
          <coordinates>-74.5385,17.83,352269.4621205346 -74.688,17.8386,342320.68880212406</coordinates>
        </LineString>
      </Placemark>
      <Placemark>
        <name>rate7_part87</name>
        <styleUrl>#rate7_style</styleUrl>
        <LineString>
          <altitudeMode>relativeToGround</altitudeMode>
          <tessellate>1</tessellate>
          <coordinates>-74.688,17.8386,342320.68880212406 -74.8375,17.8472,331780.7666531141</coordinates>
        </LineString>
      </Placemark>
      <Placemark>
        <name>rate7_part88</name>
        <styleUrl>#rate7_style</styleUrl>
        <LineString>
          <altitudeMode>relativeToGround</altitudeMode>
          <tessellate>1</tessellate>
          <coordinates>-74.8375,17.8472,331780.7666531141 -74.98700000000001,17.8558,320591.3962657035</coordinates>
        </LineString>
      </Placemark>
      <Placemark>
        <name>rate7_part89</name>
        <styleUrl>#rate7_style</styleUrl>
        <LineString>
          <altitudeMode>relativeToGround</altitudeMode>
          <tessellate>1</tessellate>
          <coordinates>-74.98700000000001,17.8558,320591.3962657035 -75.13650000000001,17.8644,308681.96043493756</coordinates>
        </LineString>
      </Placemark>
      <Placemark>
        <name>rate7_part90</name>
        <styleUrl>#rate7_style</styleUrl>
        <LineString>
          <altitudeMode>relativeToGround</altitudeMode>
          <tessellate>1</tessellate>
          <coordinates>-75.13650000000001,17.8644,308681.96043493756 -75.286,17.873,295965.5472111865</coordinates>
        </LineString>
      </Placemark>
      <Placemark>
        <name>rate7_part91</name>
        <styleUrl>#rate7_style</styleUrl>
        <LineString>
          <altitudeMode>relativeToGround</altitudeMode>
          <tessellate>1</tessellate>
          <coordinates>-75.286,17.873,295965.5472111865 -75.4355,17.8816,282333.13775356853</coordinates>
        </LineString>
      </Placemark>
      <Placemark>
        <name>rate7_part92</name>
        <styleUrl>#rate7_style</styleUrl>
        <LineString>
          <altitudeMode>relativeToGround</altitudeMode>
          <tessellate>1</tessellate>
          <coordinates>-75.4355,17.8816,282333.13775356853 -75.58500000000001,17.8902,267644.8006430009</coordinates>
        </LineString>
      </Placemark>
      <Placemark>
        <name>rate7_part93</name>
        <styleUrl>#rate7_style</styleUrl>
        <LineString>
          <altitudeMode>relativeToGround</altitudeMode>
          <tessellate>1</tessellate>
          <coordinates>-75.58500000000001,17.8902,267644.8006430009 -75.73450000000001,17.8988,251715.75446996882</coordinates>
        </LineString>
      </Placemark>
      <Placemark>
        <name>rate7_part94</name>
        <styleUrl>#rate7_style</styleUrl>
        <LineString>
          <altitudeMode>relativeToGround</altitudeMode>
          <tessellate>1</tessellate>
          <coordinates>-75.73450000000001,17.8988,251715.75446996882 -75.884,17.9074,234293.0769041999</coordinates>
        </LineString>
      </Placemark>
      <Placemark>
        <name>rate7_part95</name>
        <styleUrl>#rate7_style</styleUrl>
        <LineString>
          <altitudeMode>relativeToGround</altitudeMode>
          <tessellate>1</tessellate>
          <coordinates>-75.884,17.9074,234293.0769041999 -76.0335,17.916,215013.98517721286</coordinates>
        </LineString>
      </Placemark>
      <Placemark>
        <name>rate7_part96</name>
        <styleUrl>#rate7_style</styleUrl>
        <LineString>
          <altitudeMode>relativeToGround</altitudeMode>
          <tessellate>1</tessellate>
          <coordinates>-76.0335,17.916,215013.98517721286 -76.183,17.924599999999998,193323.88589626996</coordinates>
        </LineString>
      </Placemark>
      <Placemark>
        <name>rate7_part97</name>
        <styleUrl>#rate7_style</styleUrl>
        <LineString>
          <altitudeMode>relativeToGround</altitudeMode>
          <tessellate>1</tessellate>
          <coordinates>-76.183,17.924599999999998,193323.88589626996 -76.33250000000001,17.9332,168293.13412608046</coordinates>
        </LineString>
      </Placemark>
      <Placemark>
        <name>rate7_part98</name>
        <styleUrl>#rate7_style</styleUrl>
        <LineString>
          <altitudeMode>relativeToGround</altitudeMode>
          <tessellate>1</tessellate>
          <coordinates>-76.33250000000001,17.9332,168293.13412608046 -76.482,17.9418,138117.2553652205</coordinates>
        </LineString>
      </Placemark>
      <Placemark>
        <name>rate7_part99</name>
        <styleUrl>#rate7_style</styleUrl>
        <LineString>
          <altitudeMode>relativeToGround</altitudeMode>
          <tessellate>1</tessellate>
          <coordinates>-76.482,17.9418,138117.2553652205 -76.6315,17.9504,98160.66709717226</coordinates>
        </LineString>
      </Placemark>
      <Placemark>
        <name>rate7_part100</name>
        <styleUrl>#rate7_style</styleUrl>
        <LineString>
          <altitudeMode>relativeToGround</altitudeMode>
          <tessellate>1</tessellate>
          <coordinates>-76.6315,17.9504,98160.66709717226 -76.781,17.959,6.04088766750124E-11</coordinates>
        </LineString>
      </Placemark>
      <Placemark>
        <name>rate8_part1</name>
        <styleUrl>#rate8_style</styleUrl>
        <LineString>
          <altitudeMode>relativeToGround</altitudeMode>
          <tessellate>1</tessellate>
          <coordinates>-61.831,17.099,0.0 -61.82493,17.05952,27433.01951931485</coordinates>
        </LineString>
      </Placemark>
      <Placemark>
        <name>rate8_part2</name>
        <styleUrl>#rate8_style</styleUrl>
        <LineString>
          <altitudeMode>relativeToGround</altitudeMode>
          <tessellate>1</tessellate>
          <coordinates>-61.82493,17.05952,27433.01951931485 -61.81886,17.02004,38599.71080511772</coordinates>
        </LineString>
      </Placemark>
      <Placemark>
        <name>rate8_part3</name>
        <styleUrl>#rate8_style</styleUrl>
        <LineString>
          <altitudeMode>relativeToGround</altitudeMode>
          <tessellate>1</tessellate>
          <coordinates>-61.81886,17.02004,38599.71080511772 -61.81279,16.98056,47032.98143723016</coordinates>
        </LineString>
      </Placemark>
      <Placemark>
        <name>rate8_part4</name>
        <styleUrl>#rate8_style</styleUrl>
        <LineString>
          <altitudeMode>relativeToGround</altitudeMode>
          <tessellate>1</tessellate>
          <coordinates>-61.81279,16.98056,47032.98143723016 -61.806720000000006,16.94108,54028.3403951616</coordinates>
        </LineString>
      </Placemark>
      <Placemark>
        <name>rate8_part5</name>
        <styleUrl>#rate8_style</styleUrl>
        <LineString>
          <altitudeMode>relativeToGround</altitudeMode>
          <tessellate>1</tessellate>
          <coordinates>-61.806720000000006,16.94108,54028.3403951616 -61.800650000000005,16.901600000000002,60090.08523192966</coordinates>
        </LineString>
      </Placemark>
      <Placemark>
        <name>rate8_part6</name>
        <styleUrl>#rate8_style</styleUrl>
        <LineString>
          <altitudeMode>relativeToGround</altitudeMode>
          <tessellate>1</tessellate>
          <coordinates>-61.800650000000005,16.901600000000002,60090.08523192966 -61.79458,16.86212,65478.02436581448</coordinates>
        </LineString>
      </Placemark>
      <Placemark>
        <name>rate8_part7</name>
        <styleUrl>#rate8_style</styleUrl>
        <LineString>
          <altitudeMode>relativeToGround</altitudeMode>
          <tessellate>1</tessellate>
          <coordinates>-61.79458,16.86212,65478.02436581448 -61.78851,16.82264,70347.15033933018</coordinates>
        </LineString>
      </Placemark>
      <Placemark>
        <name>rate8_part8</name>
        <styleUrl>#rate8_style</styleUrl>
        <LineString>
          <altitudeMode>relativeToGround</altitudeMode>
          <tessellate>1</tessellate>
          <coordinates>-61.78851,16.82264,70347.15033933018 -61.78244,16.78316,74798.85026671833</coordinates>
        </LineString>
      </Placemark>
      <Placemark>
        <name>rate8_part9</name>
        <styleUrl>#rate8_style</styleUrl>
        <LineString>
          <altitudeMode>relativeToGround</altitudeMode>
          <tessellate>1</tessellate>
          <coordinates>-61.78244,16.78316,74798.85026671833 -61.77637,16.74368,78903.80850076933</coordinates>
        </LineString>
      </Placemark>
      <Placemark>
        <name>rate8_part10</name>
        <styleUrl>#rate8_style</styleUrl>
        <LineString>
          <altitudeMode>relativeToGround</altitudeMode>
          <tessellate>1</tessellate>
          <coordinates>-61.77637,16.74368,78903.80850076933 -61.770300000000006,16.7042,82713.6660109665</coordinates>
        </LineString>
      </Placemark>
      <Placemark>
        <name>rate8_part11</name>
        <styleUrl>#rate8_style</styleUrl>
        <LineString>
          <altitudeMode>relativeToGround</altitudeMode>
          <tessellate>1</tessellate>
          <coordinates>-61.770300000000006,16.7042,82713.6660109665 -61.764230000000005,16.66472,86267.52951351888</coordinates>
        </LineString>
      </Placemark>
      <Placemark>
        <name>rate8_part12</name>
        <styleUrl>#rate8_style</styleUrl>
        <LineString>
          <altitudeMode>relativeToGround</altitudeMode>
          <tessellate>1</tessellate>
          <coordinates>-61.764230000000005,16.66472,86267.52951351888 -61.758160000000004,16.62524,89595.86656817653</coordinates>
        </LineString>
      </Placemark>
      <Placemark>
        <name>rate8_part13</name>
        <styleUrl>#rate8_style</styleUrl>
        <LineString>
          <altitudeMode>relativeToGround</altitudeMode>
          <tessellate>1</tessellate>
          <coordinates>-61.758160000000004,16.62524,89595.86656817653 -61.75209,16.58576,92722.96650875465</coordinates>
        </LineString>
      </Placemark>
      <Placemark>
        <name>rate8_part14</name>
        <styleUrl>#rate8_style</styleUrl>
        <LineString>
          <altitudeMode>relativeToGround</altitudeMode>
          <tessellate>1</tessellate>
          <coordinates>-61.75209,16.58576,92722.96650875465 -61.74602,16.54628,95668.5647671652</coordinates>
        </LineString>
      </Placemark>
      <Placemark>
        <name>rate8_part15</name>
        <styleUrl>#rate8_style</styleUrl>
        <LineString>
          <altitudeMode>relativeToGround</altitudeMode>
          <tessellate>1</tessellate>
          <coordinates>-61.74602,16.54628,95668.5647671652 -61.73995,16.5068,98448.95431328578</coordinates>
        </LineString>
      </Placemark>
      <Placemark>
        <name>rate8_part16</name>
        <styleUrl>#rate8_style</styleUrl>
        <LineString>
          <altitudeMode>relativeToGround</altitudeMode>
          <tessellate>1</tessellate>
          <coordinates>-61.73995,16.5068,98448.95431328578 -61.73388,16.46732,101077.7694673467</coordinates>
        </LineString>
      </Placemark>
      <Placemark>
        <name>rate8_part17</name>
        <styleUrl>#rate8_style</styleUrl>
        <LineString>
          <altitudeMode>relativeToGround</altitudeMode>
          <tessellate>1</tessellate>
          <coordinates>-61.73388,16.46732,101077.7694673467 -61.727810000000005,16.42784,103566.5530465953</coordinates>
        </LineString>
      </Placemark>
      <Placemark>
        <name>rate8_part18</name>
        <styleUrl>#rate8_style</styleUrl>
        <LineString>
          <altitudeMode>relativeToGround</altitudeMode>
          <tessellate>1</tessellate>
          <coordinates>-61.727810000000005,16.42784,103566.5530465953 -61.721740000000004,16.38836,105925.17592034904</coordinates>
        </LineString>
      </Placemark>
      <Placemark>
        <name>rate8_part19</name>
        <styleUrl>#rate8_style</styleUrl>
        <LineString>
          <altitudeMode>relativeToGround</altitudeMode>
          <tessellate>1</tessellate>
          <coordinates>-61.721740000000004,16.38836,105925.17592034904 -61.71567,16.34888,108162.1534174734</coordinates>
        </LineString>
      </Placemark>
      <Placemark>
        <name>rate8_part20</name>
        <styleUrl>#rate8_style</styleUrl>
        <LineString>
          <altitudeMode>relativeToGround</altitudeMode>
          <tessellate>1</tessellate>
          <coordinates>-61.71567,16.34888,108162.1534174734 -61.7096,16.3094,110284.88801462202</coordinates>
        </LineString>
      </Placemark>
      <Placemark>
        <name>rate8_part21</name>
        <styleUrl>#rate8_style</styleUrl>
        <LineString>
          <altitudeMode>relativeToGround</altitudeMode>
          <tessellate>1</tessellate>
          <coordinates>-61.7096,16.3094,110284.88801462202 -61.70353,16.26992,112299.85828679785</coordinates>
        </LineString>
      </Placemark>
      <Placemark>
        <name>rate8_part22</name>
        <styleUrl>#rate8_style</styleUrl>
        <LineString>
          <altitudeMode>relativeToGround</altitudeMode>
          <tessellate>1</tessellate>
          <coordinates>-61.70353,16.26992,112299.85828679785 -61.69746,16.23044,114212.7679920969</coordinates>
        </LineString>
      </Placemark>
      <Placemark>
        <name>rate8_part23</name>
        <styleUrl>#rate8_style</styleUrl>
        <LineString>
          <altitudeMode>relativeToGround</altitudeMode>
          <tessellate>1</tessellate>
          <coordinates>-61.69746,16.23044,114212.7679920969 -61.69139,16.19096,116028.66511316385</coordinates>
        </LineString>
      </Placemark>
      <Placemark>
        <name>rate8_part24</name>
        <styleUrl>#rate8_style</styleUrl>
        <LineString>
          <altitudeMode>relativeToGround</altitudeMode>
          <tessellate>1</tessellate>
          <coordinates>-61.69139,16.19096,116028.66511316385 -61.685320000000004,16.15148,117752.03793486292</coordinates>
        </LineString>
      </Placemark>
      <Placemark>
        <name>rate8_part25</name>
        <styleUrl>#rate8_style</styleUrl>
        <LineString>
          <altitudeMode>relativeToGround</altitudeMode>
          <tessellate>1</tessellate>
          <coordinates>-61.685320000000004,16.15148,117752.03793486292 -61.67925,16.112000000000002,119386.8933427308</coordinates>
        </LineString>
      </Placemark>
      <Placemark>
        <name>rate8_part26</name>
        <styleUrl>#rate8_style</styleUrl>
        <LineString>
          <altitudeMode>relativeToGround</altitudeMode>
          <tessellate>1</tessellate>
          <coordinates>-61.67925,16.112000000000002,119386.8933427308 -61.67318,16.07252,120936.82119432549</coordinates>
        </LineString>
      </Placemark>
      <Placemark>
        <name>rate8_part27</name>
        <styleUrl>#rate8_style</styleUrl>
        <LineString>
          <altitudeMode>relativeToGround</altitudeMode>
          <tessellate>1</tessellate>
          <coordinates>-61.67318,16.07252,120936.82119432549 -61.66711,16.03304,122405.04766345398</coordinates>
        </LineString>
      </Placemark>
      <Placemark>
        <name>rate8_part28</name>
        <styleUrl>#rate8_style</styleUrl>
        <LineString>
          <altitudeMode>relativeToGround</altitudeMode>
          <tessellate>1</tessellate>
          <coordinates>-61.66711,16.03304,122405.04766345398 -61.66104,15.99356,123794.4797668342</coordinates>
        </LineString>
      </Placemark>
      <Placemark>
        <name>rate8_part29</name>
        <styleUrl>#rate8_style</styleUrl>
        <LineString>
          <altitudeMode>relativeToGround</altitudeMode>
          <tessellate>1</tessellate>
          <coordinates>-61.66104,15.99356,123794.4797668342 -61.65497,15.954080000000001,125107.74277531472</coordinates>
        </LineString>
      </Placemark>
      <Placemark>
        <name>rate8_part30</name>
        <styleUrl>#rate8_style</styleUrl>
        <LineString>
          <altitudeMode>relativeToGround</altitudeMode>
          <tessellate>1</tessellate>
          <coordinates>-61.65497,15.954080000000001,125107.74277531472 -61.6489,15.9146,126347.21183418336</coordinates>
        </LineString>
      </Placemark>
      <Placemark>
        <name>rate8_part31</name>
        <styleUrl>#rate8_style</styleUrl>
        <LineString>
          <altitudeMode>relativeToGround</altitudeMode>
          <tessellate>1</tessellate>
          <coordinates>-61.6489,15.9146,126347.21183418336 -61.642830000000004,15.87512,127515.03883289295</coordinates>
        </LineString>
      </Placemark>
      <Placemark>
        <name>rate8_part32</name>
        <styleUrl>#rate8_style</styleUrl>
        <LineString>
          <altitudeMode>relativeToGround</altitudeMode>
          <tessellate>1</tessellate>
          <coordinates>-61.642830000000004,15.87512,127515.03883289295 -61.63676,15.83564,128613.17534833238</coordinates>
        </LineString>
      </Placemark>
      <Placemark>
        <name>rate8_part33</name>
        <styleUrl>#rate8_style</styleUrl>
        <LineString>
          <altitudeMode>relativeToGround</altitudeMode>
          <tessellate>1</tessellate>
          <coordinates>-61.63676,15.83564,128613.17534833238 -61.63069,15.79616,129643.39231967086</coordinates>
        </LineString>
      </Placemark>
      <Placemark>
        <name>rate8_part34</name>
        <styleUrl>#rate8_style</styleUrl>
        <LineString>
          <altitudeMode>relativeToGround</altitudeMode>
          <tessellate>1</tessellate>
          <coordinates>-61.63069,15.79616,129643.39231967086 -61.62462,15.75668,130607.29698400393</coordinates>
        </LineString>
      </Placemark>
      <Placemark>
        <name>rate8_part35</name>
        <styleUrl>#rate8_style</styleUrl>
        <LineString>
          <altitudeMode>relativeToGround</altitudeMode>
          <tessellate>1</tessellate>
          <coordinates>-61.62462,15.75668,130607.29698400393 -61.61855,15.7172,131506.34750128226</coordinates>
        </LineString>
      </Placemark>
      <Placemark>
        <name>rate8_part36</name>
        <styleUrl>#rate8_style</styleUrl>
        <LineString>
          <altitudeMode>relativeToGround</altitudeMode>
          <tessellate>1</tessellate>
          <coordinates>-61.61855,15.7172,131506.34750128226 -61.61248,15.67772,132341.8656175464</coordinates>
        </LineString>
      </Placemark>
      <Placemark>
        <name>rate8_part37</name>
        <styleUrl>#rate8_style</styleUrl>
        <LineString>
          <altitudeMode>relativeToGround</altitudeMode>
          <tessellate>1</tessellate>
          <coordinates>-61.61248,15.67772,132341.8656175464 -61.606410000000004,15.63824,133115.0476523294</coordinates>
        </LineString>
      </Placemark>
      <Placemark>
        <name>rate8_part38</name>
        <styleUrl>#rate8_style</styleUrl>
        <LineString>
          <altitudeMode>relativeToGround</altitudeMode>
          <tessellate>1</tessellate>
          <coordinates>-61.606410000000004,15.63824,133115.0476523294 -61.60034,15.59876,133826.97404550263</coordinates>
        </LineString>
      </Placemark>
      <Placemark>
        <name>rate8_part39</name>
        <styleUrl>#rate8_style</styleUrl>
        <LineString>
          <altitudeMode>relativeToGround</altitudeMode>
          <tessellate>1</tessellate>
          <coordinates>-61.60034,15.59876,133826.97404550263 -61.59427,15.559280000000001,134478.61765802716</coordinates>
        </LineString>
      </Placemark>
      <Placemark>
        <name>rate8_part40</name>
        <styleUrl>#rate8_style</styleUrl>
        <LineString>
          <altitudeMode>relativeToGround</altitudeMode>
          <tessellate>1</tessellate>
          <coordinates>-61.59427,15.559280000000001,134478.61765802716 -61.5882,15.5198,135070.85098790404</coordinates>
        </LineString>
      </Placemark>
      <Placemark>
        <name>rate8_part41</name>
        <styleUrl>#rate8_style</styleUrl>
        <LineString>
          <altitudeMode>relativeToGround</altitudeMode>
          <tessellate>1</tessellate>
          <coordinates>-61.5882,15.5198,135070.85098790404 -61.58213,15.48032,135604.45243547056</coordinates>
        </LineString>
      </Placemark>
      <Placemark>
        <name>rate8_part42</name>
        <styleUrl>#rate8_style</styleUrl>
        <LineString>
          <altitudeMode>relativeToGround</altitudeMode>
          <tessellate>1</tessellate>
          <coordinates>-61.58213,15.48032,135604.45243547056 -61.57606,15.44084,136080.11172980248</coordinates>
        </LineString>
      </Placemark>
      <Placemark>
        <name>rate8_part43</name>
        <styleUrl>#rate8_style</styleUrl>
        <LineString>
          <altitudeMode>relativeToGround</altitudeMode>
          <tessellate>1</tessellate>
          <coordinates>-61.57606,15.44084,136080.11172980248 -61.56999,15.40136,136498.43460938206</coordinates>
        </LineString>
      </Placemark>
      <Placemark>
        <name>rate8_part44</name>
        <styleUrl>#rate8_style</styleUrl>
        <LineString>
          <altitudeMode>relativeToGround</altitudeMode>
          <tessellate>1</tessellate>
          <coordinates>-61.56999,15.40136,136498.43460938206 -61.56392,15.36188,136859.94683461078</coordinates>
        </LineString>
      </Placemark>
      <Placemark>
        <name>rate8_part45</name>
        <styleUrl>#rate8_style</styleUrl>
        <LineString>
          <altitudeMode>relativeToGround</altitudeMode>
          <tessellate>1</tessellate>
          <coordinates>-61.56392,15.36188,136859.94683461078 -61.55785,15.3224,137165.09759657417</coordinates>
        </LineString>
      </Placemark>
      <Placemark>
        <name>rate8_part46</name>
        <styleUrl>#rate8_style</styleUrl>
        <LineString>
          <altitudeMode>relativeToGround</altitudeMode>
          <tessellate>1</tessellate>
          <coordinates>-61.55785,15.3224,137165.09759657417 -61.55178,15.28292,137414.262375226</coordinates>
        </LineString>
      </Placemark>
      <Placemark>
        <name>rate8_part47</name>
        <styleUrl>#rate8_style</styleUrl>
        <LineString>
          <altitudeMode>relativeToGround</altitudeMode>
          <tessellate>1</tessellate>
          <coordinates>-61.55178,15.28292,137414.262375226 -61.54571,15.24344,137607.74529045122</coordinates>
        </LineString>
      </Placemark>
      <Placemark>
        <name>rate8_part48</name>
        <styleUrl>#rate8_style</styleUrl>
        <LineString>
          <altitudeMode>relativeToGround</altitudeMode>
          <tessellate>1</tessellate>
          <coordinates>-61.54571,15.24344,137607.74529045122 -61.53964,15.20396,137745.7809809812</coordinates>
        </LineString>
      </Placemark>
      <Placemark>
        <name>rate8_part49</name>
        <styleUrl>#rate8_style</styleUrl>
        <LineString>
          <altitudeMode>relativeToGround</altitudeMode>
          <tessellate>1</tessellate>
          <coordinates>-61.53964,15.20396,137745.7809809812 -61.53357,15.164480000000001,137828.53603860008</coordinates>
        </LineString>
      </Placemark>
      <Placemark>
        <name>rate8_part50</name>
        <styleUrl>#rate8_style</styleUrl>
        <LineString>
          <altitudeMode>relativeToGround</altitudeMode>
          <tessellate>1</tessellate>
          <coordinates>-61.53357,15.164480000000001,137828.53603860008 -61.5275,15.125,137856.1100182775</coordinates>
        </LineString>
      </Placemark>
      <Placemark>
        <name>rate8_part51</name>
        <styleUrl>#rate8_style</styleUrl>
        <LineString>
          <altitudeMode>relativeToGround</altitudeMode>
          <tessellate>1</tessellate>
          <coordinates>-61.5275,15.125,137856.1100182775 -61.52143,15.08552,137828.53603860008</coordinates>
        </LineString>
      </Placemark>
      <Placemark>
        <name>rate8_part52</name>
        <styleUrl>#rate8_style</styleUrl>
        <LineString>
          <altitudeMode>relativeToGround</altitudeMode>
          <tessellate>1</tessellate>
          <coordinates>-61.52143,15.08552,137828.53603860008 -61.51536,15.04604,137745.7809809812</coordinates>
        </LineString>
      </Placemark>
      <Placemark>
        <name>rate8_part53</name>
        <styleUrl>#rate8_style</styleUrl>
        <LineString>
          <altitudeMode>relativeToGround</altitudeMode>
          <tessellate>1</tessellate>
          <coordinates>-61.51536,15.04604,137745.7809809812 -61.50929,15.00656,137607.74529045122</coordinates>
        </LineString>
      </Placemark>
      <Placemark>
        <name>rate8_part54</name>
        <styleUrl>#rate8_style</styleUrl>
        <LineString>
          <altitudeMode>relativeToGround</altitudeMode>
          <tessellate>1</tessellate>
          <coordinates>-61.50929,15.00656,137607.74529045122 -61.50322,14.96708,137414.262375226</coordinates>
        </LineString>
      </Placemark>
      <Placemark>
        <name>rate8_part55</name>
        <styleUrl>#rate8_style</styleUrl>
        <LineString>
          <altitudeMode>relativeToGround</altitudeMode>
          <tessellate>1</tessellate>
          <coordinates>-61.50322,14.96708,137414.262375226 -61.49715,14.9276,137165.09759657417</coordinates>
        </LineString>
      </Placemark>
      <Placemark>
        <name>rate8_part56</name>
        <styleUrl>#rate8_style</styleUrl>
        <LineString>
          <altitudeMode>relativeToGround</altitudeMode>
          <tessellate>1</tessellate>
          <coordinates>-61.49715,14.9276,137165.09759657417 -61.49108,14.88812,136859.94683461078</coordinates>
        </LineString>
      </Placemark>
      <Placemark>
        <name>rate8_part57</name>
        <styleUrl>#rate8_style</styleUrl>
        <LineString>
          <altitudeMode>relativeToGround</altitudeMode>
          <tessellate>1</tessellate>
          <coordinates>-61.49108,14.88812,136859.94683461078 -61.48501,14.84864,136498.43460938206</coordinates>
        </LineString>
      </Placemark>
      <Placemark>
        <name>rate8_part58</name>
        <styleUrl>#rate8_style</styleUrl>
        <LineString>
          <altitudeMode>relativeToGround</altitudeMode>
          <tessellate>1</tessellate>
          <coordinates>-61.48501,14.84864,136498.43460938206 -61.47894,14.80916,136080.11172980248</coordinates>
        </LineString>
      </Placemark>
      <Placemark>
        <name>rate8_part59</name>
        <styleUrl>#rate8_style</styleUrl>
        <LineString>
          <altitudeMode>relativeToGround</altitudeMode>
          <tessellate>1</tessellate>
          <coordinates>-61.47894,14.80916,136080.11172980248 -61.47287,14.769680000000001,135604.45243547056</coordinates>
        </LineString>
      </Placemark>
      <Placemark>
        <name>rate8_part60</name>
        <styleUrl>#rate8_style</styleUrl>
        <LineString>
          <altitudeMode>relativeToGround</altitudeMode>
          <tessellate>1</tessellate>
          <coordinates>-61.47287,14.769680000000001,135604.45243547056 -61.4668,14.7302,135070.85098790404</coordinates>
        </LineString>
      </Placemark>
      <Placemark>
        <name>rate8_part61</name>
        <styleUrl>#rate8_style</styleUrl>
        <LineString>
          <altitudeMode>relativeToGround</altitudeMode>
          <tessellate>1</tessellate>
          <coordinates>-61.4668,14.7302,135070.85098790404 -61.46073,14.69072,134478.6176580272</coordinates>
        </LineString>
      </Placemark>
      <Placemark>
        <name>rate8_part62</name>
        <styleUrl>#rate8_style</styleUrl>
        <LineString>
          <altitudeMode>relativeToGround</altitudeMode>
          <tessellate>1</tessellate>
          <coordinates>-61.46073,14.69072,134478.6176580272 -61.45466,14.65124,133826.97404550263</coordinates>
        </LineString>
      </Placemark>
      <Placemark>
        <name>rate8_part63</name>
        <styleUrl>#rate8_style</styleUrl>
        <LineString>
          <altitudeMode>relativeToGround</altitudeMode>
          <tessellate>1</tessellate>
          <coordinates>-61.45466,14.65124,133826.97404550263 -61.448589999999996,14.61176,133115.04765232938</coordinates>
        </LineString>
      </Placemark>
      <Placemark>
        <name>rate8_part64</name>
        <styleUrl>#rate8_style</styleUrl>
        <LineString>
          <altitudeMode>relativeToGround</altitudeMode>
          <tessellate>1</tessellate>
          <coordinates>-61.448589999999996,14.61176,133115.04765232938 -61.44252,14.57228,132341.8656175464</coordinates>
        </LineString>
      </Placemark>
      <Placemark>
        <name>rate8_part65</name>
        <styleUrl>#rate8_style</styleUrl>
        <LineString>
          <altitudeMode>relativeToGround</altitudeMode>
          <tessellate>1</tessellate>
          <coordinates>-61.44252,14.57228,132341.8656175464 -61.43645,14.5328,131506.34750128226</coordinates>
        </LineString>
      </Placemark>
      <Placemark>
        <name>rate8_part66</name>
        <styleUrl>#rate8_style</styleUrl>
        <LineString>
          <altitudeMode>relativeToGround</altitudeMode>
          <tessellate>1</tessellate>
          <coordinates>-61.43645,14.5328,131506.34750128226 -61.43038,14.49332,130607.29698400391</coordinates>
        </LineString>
      </Placemark>
      <Placemark>
        <name>rate8_part67</name>
        <styleUrl>#rate8_style</styleUrl>
        <LineString>
          <altitudeMode>relativeToGround</altitudeMode>
          <tessellate>1</tessellate>
          <coordinates>-61.43038,14.49332,130607.29698400391 -61.42431,14.45384,129643.39231967086</coordinates>
        </LineString>
      </Placemark>
      <Placemark>
        <name>rate8_part68</name>
        <styleUrl>#rate8_style</styleUrl>
        <LineString>
          <altitudeMode>relativeToGround</altitudeMode>
          <tessellate>1</tessellate>
          <coordinates>-61.42431,14.45384,129643.39231967086 -61.41824,14.41436,128613.17534833238</coordinates>
        </LineString>
      </Placemark>
      <Placemark>
        <name>rate8_part69</name>
        <styleUrl>#rate8_style</styleUrl>
        <LineString>
          <altitudeMode>relativeToGround</altitudeMode>
          <tessellate>1</tessellate>
          <coordinates>-61.41824,14.41436,128613.17534833238 -61.412169999999996,14.374880000000001,127515.03883289294</coordinates>
        </LineString>
      </Placemark>
      <Placemark>
        <name>rate8_part70</name>
        <styleUrl>#rate8_style</styleUrl>
        <LineString>
          <altitudeMode>relativeToGround</altitudeMode>
          <tessellate>1</tessellate>
          <coordinates>-61.412169999999996,14.374880000000001,127515.03883289294 -61.406099999999995,14.3354,126347.21183418334</coordinates>
        </LineString>
      </Placemark>
      <Placemark>
        <name>rate8_part71</name>
        <styleUrl>#rate8_style</styleUrl>
        <LineString>
          <altitudeMode>relativeToGround</altitudeMode>
          <tessellate>1</tessellate>
          <coordinates>-61.406099999999995,14.3354,126347.21183418334 -61.40003,14.29592,125107.74277531472</coordinates>
        </LineString>
      </Placemark>
      <Placemark>
        <name>rate8_part72</name>
        <styleUrl>#rate8_style</styleUrl>
        <LineString>
          <altitudeMode>relativeToGround</altitudeMode>
          <tessellate>1</tessellate>
          <coordinates>-61.40003,14.29592,125107.74277531472 -61.39396,14.25644,123794.47976683422</coordinates>
        </LineString>
      </Placemark>
      <Placemark>
        <name>rate8_part73</name>
        <styleUrl>#rate8_style</styleUrl>
        <LineString>
          <altitudeMode>relativeToGround</altitudeMode>
          <tessellate>1</tessellate>
          <coordinates>-61.39396,14.25644,123794.47976683422 -61.38789,14.21696,122405.04766345398</coordinates>
        </LineString>
      </Placemark>
      <Placemark>
        <name>rate8_part74</name>
        <styleUrl>#rate8_style</styleUrl>
        <LineString>
          <altitudeMode>relativeToGround</altitudeMode>
          <tessellate>1</tessellate>
          <coordinates>-61.38789,14.21696,122405.04766345398 -61.38182,14.17748,120936.82119432549</coordinates>
        </LineString>
      </Placemark>
      <Placemark>
        <name>rate8_part75</name>
        <styleUrl>#rate8_style</styleUrl>
        <LineString>
          <altitudeMode>relativeToGround</altitudeMode>
          <tessellate>1</tessellate>
          <coordinates>-61.38182,14.17748,120936.82119432549 -61.37575,14.138,119386.89334273078</coordinates>
        </LineString>
      </Placemark>
      <Placemark>
        <name>rate8_part76</name>
        <styleUrl>#rate8_style</styleUrl>
        <LineString>
          <altitudeMode>relativeToGround</altitudeMode>
          <tessellate>1</tessellate>
          <coordinates>-61.37575,14.138,119386.89334273078 -61.369679999999995,14.09852,117752.03793486292</coordinates>
        </LineString>
      </Placemark>
      <Placemark>
        <name>rate8_part77</name>
        <styleUrl>#rate8_style</styleUrl>
        <LineString>
          <altitudeMode>relativeToGround</altitudeMode>
          <tessellate>1</tessellate>
          <coordinates>-61.369679999999995,14.09852,117752.03793486292 -61.36361,14.05904,116028.66511316384</coordinates>
        </LineString>
      </Placemark>
      <Placemark>
        <name>rate8_part78</name>
        <styleUrl>#rate8_style</styleUrl>
        <LineString>
          <altitudeMode>relativeToGround</altitudeMode>
          <tessellate>1</tessellate>
          <coordinates>-61.36361,14.05904,116028.66511316384 -61.35754,14.01956,114212.7679920969</coordinates>
        </LineString>
      </Placemark>
      <Placemark>
        <name>rate8_part79</name>
        <styleUrl>#rate8_style</styleUrl>
        <LineString>
          <altitudeMode>relativeToGround</altitudeMode>
          <tessellate>1</tessellate>
          <coordinates>-61.35754,14.01956,114212.7679920969 -61.35147,13.980080000000001,112299.85828679785</coordinates>
        </LineString>
      </Placemark>
      <Placemark>
        <name>rate8_part80</name>
        <styleUrl>#rate8_style</styleUrl>
        <LineString>
          <altitudeMode>relativeToGround</altitudeMode>
          <tessellate>1</tessellate>
          <coordinates>-61.35147,13.980080000000001,112299.85828679785 -61.3454,13.9406,110284.88801462199</coordinates>
        </LineString>
      </Placemark>
      <Placemark>
        <name>rate8_part81</name>
        <styleUrl>#rate8_style</styleUrl>
        <LineString>
          <altitudeMode>relativeToGround</altitudeMode>
          <tessellate>1</tessellate>
          <coordinates>-61.3454,13.9406,110284.88801462199 -61.33933,13.90112,108162.1534174734</coordinates>
        </LineString>
      </Placemark>
      <Placemark>
        <name>rate8_part82</name>
        <styleUrl>#rate8_style</styleUrl>
        <LineString>
          <altitudeMode>relativeToGround</altitudeMode>
          <tessellate>1</tessellate>
          <coordinates>-61.33933,13.90112,108162.1534174734 -61.333259999999996,13.86164,105925.17592034904</coordinates>
        </LineString>
      </Placemark>
      <Placemark>
        <name>rate8_part83</name>
        <styleUrl>#rate8_style</styleUrl>
        <LineString>
          <altitudeMode>relativeToGround</altitudeMode>
          <tessellate>1</tessellate>
          <coordinates>-61.333259999999996,13.86164,105925.17592034904 -61.327189999999995,13.82216,103566.55304659526</coordinates>
        </LineString>
      </Placemark>
      <Placemark>
        <name>rate8_part84</name>
        <styleUrl>#rate8_style</styleUrl>
        <LineString>
          <altitudeMode>relativeToGround</altitudeMode>
          <tessellate>1</tessellate>
          <coordinates>-61.327189999999995,13.82216,103566.55304659526 -61.32112,13.78268,101077.7694673467</coordinates>
        </LineString>
      </Placemark>
      <Placemark>
        <name>rate8_part85</name>
        <styleUrl>#rate8_style</styleUrl>
        <LineString>
          <altitudeMode>relativeToGround</altitudeMode>
          <tessellate>1</tessellate>
          <coordinates>-61.32112,13.78268,101077.7694673467 -61.31505,13.7432,98448.95431328577</coordinates>
        </LineString>
      </Placemark>
      <Placemark>
        <name>rate8_part86</name>
        <styleUrl>#rate8_style</styleUrl>
        <LineString>
          <altitudeMode>relativeToGround</altitudeMode>
          <tessellate>1</tessellate>
          <coordinates>-61.31505,13.7432,98448.95431328577 -61.30898,13.70372,95668.56476716521</coordinates>
        </LineString>
      </Placemark>
      <Placemark>
        <name>rate8_part87</name>
        <styleUrl>#rate8_style</styleUrl>
        <LineString>
          <altitudeMode>relativeToGround</altitudeMode>
          <tessellate>1</tessellate>
          <coordinates>-61.30898,13.70372,95668.56476716521 -61.30291,13.66424,92722.96650875466</coordinates>
        </LineString>
      </Placemark>
      <Placemark>
        <name>rate8_part88</name>
        <styleUrl>#rate8_style</styleUrl>
        <LineString>
          <altitudeMode>relativeToGround</altitudeMode>
          <tessellate>1</tessellate>
          <coordinates>-61.30291,13.66424,92722.96650875466 -61.296839999999996,13.62476,89595.86656817653</coordinates>
        </LineString>
      </Placemark>
      <Placemark>
        <name>rate8_part89</name>
        <styleUrl>#rate8_style</styleUrl>
        <LineString>
          <altitudeMode>relativeToGround</altitudeMode>
          <tessellate>1</tessellate>
          <coordinates>-61.296839999999996,13.62476,89595.86656817653 -61.290769999999995,13.585280000000001,86267.5295135189</coordinates>
        </LineString>
      </Placemark>
      <Placemark>
        <name>rate8_part90</name>
        <styleUrl>#rate8_style</styleUrl>
        <LineString>
          <altitudeMode>relativeToGround</altitudeMode>
          <tessellate>1</tessellate>
          <coordinates>-61.290769999999995,13.585280000000001,86267.5295135189 -61.2847,13.5458,82713.66601096651</coordinates>
        </LineString>
      </Placemark>
      <Placemark>
        <name>rate8_part91</name>
        <styleUrl>#rate8_style</styleUrl>
        <LineString>
          <altitudeMode>relativeToGround</altitudeMode>
          <tessellate>1</tessellate>
          <coordinates>-61.2847,13.5458,82713.66601096651 -61.27863,13.50632,78903.80850076933</coordinates>
        </LineString>
      </Placemark>
      <Placemark>
        <name>rate8_part92</name>
        <styleUrl>#rate8_style</styleUrl>
        <LineString>
          <altitudeMode>relativeToGround</altitudeMode>
          <tessellate>1</tessellate>
          <coordinates>-61.27863,13.50632,78903.80850076933 -61.27256,13.46684,74798.85026671832</coordinates>
        </LineString>
      </Placemark>
      <Placemark>
        <name>rate8_part93</name>
        <styleUrl>#rate8_style</styleUrl>
        <LineString>
          <altitudeMode>relativeToGround</altitudeMode>
          <tessellate>1</tessellate>
          <coordinates>-61.27256,13.46684,74798.85026671832 -61.26649,13.42736,70347.15033933015</coordinates>
        </LineString>
      </Placemark>
      <Placemark>
        <name>rate8_part94</name>
        <styleUrl>#rate8_style</styleUrl>
        <LineString>
          <altitudeMode>relativeToGround</altitudeMode>
          <tessellate>1</tessellate>
          <coordinates>-61.26649,13.42736,70347.15033933015 -61.260419999999996,13.38788,65478.02436581447</coordinates>
        </LineString>
      </Placemark>
      <Placemark>
        <name>rate8_part95</name>
        <styleUrl>#rate8_style</styleUrl>
        <LineString>
          <altitudeMode>relativeToGround</altitudeMode>
          <tessellate>1</tessellate>
          <coordinates>-61.260419999999996,13.38788,65478.02436581447 -61.254349999999995,13.3484,60090.085231929625</coordinates>
        </LineString>
      </Placemark>
      <Placemark>
        <name>rate8_part96</name>
        <styleUrl>#rate8_style</styleUrl>
        <LineString>
          <altitudeMode>relativeToGround</altitudeMode>
          <tessellate>1</tessellate>
          <coordinates>-61.254349999999995,13.3484,60090.085231929625 -61.248279999999994,13.30892,54028.34039516166</coordinates>
        </LineString>
      </Placemark>
      <Placemark>
        <name>rate8_part97</name>
        <styleUrl>#rate8_style</styleUrl>
        <LineString>
          <altitudeMode>relativeToGround</altitudeMode>
          <tessellate>1</tessellate>
          <coordinates>-61.248279999999994,13.30892,54028.34039516166 -61.24221,13.26944,47032.98143723019</coordinates>
        </LineString>
      </Placemark>
      <Placemark>
        <name>rate8_part98</name>
        <styleUrl>#rate8_style</styleUrl>
        <LineString>
          <altitudeMode>relativeToGround</altitudeMode>
          <tessellate>1</tessellate>
          <coordinates>-61.24221,13.26944,47032.98143723019 -61.23614,13.22996,38599.71080511774</coordinates>
        </LineString>
      </Placemark>
      <Placemark>
        <name>rate8_part99</name>
        <styleUrl>#rate8_style</styleUrl>
        <LineString>
          <altitudeMode>relativeToGround</altitudeMode>
          <tessellate>1</tessellate>
          <coordinates>-61.23614,13.22996,38599.71080511774 -61.23007,13.19048,27433.019519314836</coordinates>
        </LineString>
      </Placemark>
      <Placemark>
        <name>rate8_part100</name>
        <styleUrl>#rate8_style</styleUrl>
        <LineString>
          <altitudeMode>relativeToGround</altitudeMode>
          <tessellate>1</tessellate>
          <coordinates>-61.23007,13.19048,27433.019519314836 -61.224,13.151,1.6882504387678892E-11</coordinates>
        </LineString>
      </Placemark>
      <Placemark>
        <name>rate9_part1</name>
        <styleUrl>#rate9_style</styleUrl>
        <LineString>
          <altitudeMode>relativeToGround</altitudeMode>
          <tessellate>1</tessellate>
          <coordinates>-61.831,17.099,0.0 -61.93603,17.1132,69415.64607030834</coordinates>
        </LineString>
      </Placemark>
      <Placemark>
        <name>rate9_part2</name>
        <styleUrl>#rate9_style</styleUrl>
        <LineString>
          <altitudeMode>relativeToGround</altitudeMode>
          <tessellate>1</tessellate>
          <coordinates>-61.93603,17.1132,69415.64607030834 -62.04106,17.1274,97671.48897983317</coordinates>
        </LineString>
      </Placemark>
      <Placemark>
        <name>rate9_part3</name>
        <styleUrl>#rate9_style</styleUrl>
        <LineString>
          <altitudeMode>relativeToGround</altitudeMode>
          <tessellate>1</tessellate>
          <coordinates>-62.04106,17.1274,97671.48897983317 -62.14609,17.1416,119010.77060727771</coordinates>
        </LineString>
      </Placemark>
      <Placemark>
        <name>rate9_part4</name>
        <styleUrl>#rate9_style</styleUrl>
        <LineString>
          <altitudeMode>relativeToGround</altitudeMode>
          <tessellate>1</tessellate>
          <coordinates>-62.14609,17.1416,119010.77060727771 -62.25112,17.1558,136711.6059534065</coordinates>
        </LineString>
      </Placemark>
      <Placemark>
        <name>rate9_part5</name>
        <styleUrl>#rate9_style</styleUrl>
        <LineString>
          <altitudeMode>relativeToGround</altitudeMode>
          <tessellate>1</tessellate>
          <coordinates>-62.25112,17.1558,136711.6059534065 -62.35615,17.17,152050.05361722823</coordinates>
        </LineString>
      </Placemark>
      <Placemark>
        <name>rate9_part6</name>
        <styleUrl>#rate9_style</styleUrl>
        <LineString>
          <altitudeMode>relativeToGround</altitudeMode>
          <tessellate>1</tessellate>
          <coordinates>-62.35615,17.17,152050.05361722823 -62.461180000000006,17.1842,165683.52461384182</coordinates>
        </LineString>
      </Placemark>
      <Placemark>
        <name>rate9_part7</name>
        <styleUrl>#rate9_style</styleUrl>
        <LineString>
          <altitudeMode>relativeToGround</altitudeMode>
          <tessellate>1</tessellate>
          <coordinates>-62.461180000000006,17.1842,165683.52461384182 -62.566210000000005,17.1984,178004.2071771061</coordinates>
        </LineString>
      </Placemark>
      <Placemark>
        <name>rate9_part8</name>
        <styleUrl>#rate9_style</styleUrl>
        <LineString>
          <altitudeMode>relativeToGround</altitudeMode>
          <tessellate>1</tessellate>
          <coordinates>-62.566210000000005,17.1984,178004.2071771061 -62.671240000000004,17.2126,189268.64805840325</coordinates>
        </LineString>
      </Placemark>
      <Placemark>
        <name>rate9_part9</name>
        <styleUrl>#rate9_style</styleUrl>
        <LineString>
          <altitudeMode>relativeToGround</altitudeMode>
          <tessellate>1</tessellate>
          <coordinates>-62.671240000000004,17.2126,189268.64805840325 -62.776270000000004,17.2268,199655.70471134144</coordinates>
        </LineString>
      </Placemark>
      <Placemark>
        <name>rate9_part10</name>
        <styleUrl>#rate9_style</styleUrl>
        <LineString>
          <altitudeMode>relativeToGround</altitudeMode>
          <tessellate>1</tessellate>
          <coordinates>-62.776270000000004,17.2268,199655.70471134144 -62.8813,17.241,209296.04781392807</coordinates>
        </LineString>
      </Placemark>
      <Placemark>
        <name>rate9_part11</name>
        <styleUrl>#rate9_style</styleUrl>
        <LineString>
          <altitudeMode>relativeToGround</altitudeMode>
          <tessellate>1</tessellate>
          <coordinates>-62.8813,17.241,209296.04781392807 -62.98633,17.2552,218288.63176560256</coordinates>
        </LineString>
      </Placemark>
      <Placemark>
        <name>rate9_part12</name>
        <styleUrl>#rate9_style</styleUrl>
        <LineString>
          <altitudeMode>relativeToGround</altitudeMode>
          <tessellate>1</tessellate>
          <coordinates>-62.98633,17.2552,218288.63176560256 -63.09136,17.2694,226710.55071718348</coordinates>
        </LineString>
      </Placemark>
      <Placemark>
        <name>rate9_part13</name>
        <styleUrl>#rate9_style</styleUrl>
        <LineString>
          <altitudeMode>relativeToGround</altitudeMode>
          <tessellate>1</tessellate>
          <coordinates>-63.09136,17.2694,226710.55071718348 -63.19639,17.2836,234623.26563173457</coordinates>
        </LineString>
      </Placemark>
      <Placemark>
        <name>rate9_part14</name>
        <styleUrl>#rate9_style</styleUrl>
        <LineString>
          <altitudeMode>relativeToGround</altitudeMode>
          <tessellate>1</tessellate>
          <coordinates>-63.19639,17.2836,234623.26563173457 -63.30142,17.2978,242076.71442278658</coordinates>
        </LineString>
      </Placemark>
      <Placemark>
        <name>rate9_part15</name>
        <styleUrl>#rate9_style</styleUrl>
        <LineString>
          <altitudeMode>relativeToGround</altitudeMode>
          <tessellate>1</tessellate>
          <coordinates>-63.30142,17.2978,242076.71442278658 -63.40645000000001,17.312,249112.124306675</coordinates>
        </LineString>
      </Placemark>
      <Placemark>
        <name>rate9_part16</name>
        <styleUrl>#rate9_style</styleUrl>
        <LineString>
          <altitudeMode>relativeToGround</altitudeMode>
          <tessellate>1</tessellate>
          <coordinates>-63.40645000000001,17.312,249112.124306675 -63.511480000000006,17.3262,255763.995136646</coordinates>
        </LineString>
      </Placemark>
      <Placemark>
        <name>rate9_part17</name>
        <styleUrl>#rate9_style</styleUrl>
        <LineString>
          <altitudeMode>relativeToGround</altitudeMode>
          <tessellate>1</tessellate>
          <coordinates>-63.511480000000006,17.3262,255763.995136646 -63.616510000000005,17.3404,262061.5344928616</coordinates>
        </LineString>
      </Placemark>
      <Placemark>
        <name>rate9_part18</name>
        <styleUrl>#rate9_style</styleUrl>
        <LineString>
          <altitudeMode>relativeToGround</altitudeMode>
          <tessellate>1</tessellate>
          <coordinates>-63.616510000000005,17.3404,262061.5344928616 -63.721540000000005,17.3546,268029.7193112535</coordinates>
        </LineString>
      </Placemark>
      <Placemark>
        <name>rate9_part19</name>
        <styleUrl>#rate9_style</styleUrl>
        <LineString>
          <altitudeMode>relativeToGround</altitudeMode>
          <tessellate>1</tessellate>
          <coordinates>-63.721540000000005,17.3546,268029.7193112535 -63.826570000000004,17.3688,273690.0965110109</coordinates>
        </LineString>
      </Placemark>
      <Placemark>
        <name>rate9_part20</name>
        <styleUrl>#rate9_style</styleUrl>
        <LineString>
          <altitudeMode>relativeToGround</altitudeMode>
          <tessellate>1</tessellate>
          <coordinates>-63.826570000000004,17.3688,273690.0965110109 -63.9316,17.383,279061.3970852375</coordinates>
        </LineString>
      </Placemark>
      <Placemark>
        <name>rate9_part21</name>
        <styleUrl>#rate9_style</styleUrl>
        <LineString>
          <altitudeMode>relativeToGround</altitudeMode>
          <tessellate>1</tessellate>
          <coordinates>-63.9316,17.383,279061.3970852375 -64.03663,17.3972,284160.0142154835</coordinates>
        </LineString>
      </Placemark>
      <Placemark>
        <name>rate9_part22</name>
        <styleUrl>#rate9_style</styleUrl>
        <LineString>
          <altitudeMode>relativeToGround</altitudeMode>
          <tessellate>1</tessellate>
          <coordinates>-64.03663,17.3972,284160.0142154835 -64.14166,17.4114,289000.38051107136</coordinates>
        </LineString>
      </Placemark>
      <Placemark>
        <name>rate9_part23</name>
        <styleUrl>#rate9_style</styleUrl>
        <LineString>
          <altitudeMode>relativeToGround</altitudeMode>
          <tessellate>1</tessellate>
          <coordinates>-64.14166,17.4114,289000.38051107136 -64.24669,17.4256,293595.2692278357</coordinates>
        </LineString>
      </Placemark>
      <Placemark>
        <name>rate9_part24</name>
        <styleUrl>#rate9_style</styleUrl>
        <LineString>
          <altitudeMode>relativeToGround</altitudeMode>
          <tessellate>1</tessellate>
          <coordinates>-64.24669,17.4256,293595.2692278357 -64.35172,17.439799999999998,297956.0373800263</coordinates>
        </LineString>
      </Placemark>
      <Placemark>
        <name>rate9_part25</name>
        <styleUrl>#rate9_style</styleUrl>
        <LineString>
          <altitudeMode>relativeToGround</altitudeMode>
          <tessellate>1</tessellate>
          <coordinates>-64.35172,17.439799999999998,297956.0373800263 -64.45675,17.454,302092.8238642405</coordinates>
        </LineString>
      </Placemark>
      <Placemark>
        <name>rate9_part26</name>
        <styleUrl>#rate9_style</styleUrl>
        <LineString>
          <altitudeMode>relativeToGround</altitudeMode>
          <tessellate>1</tessellate>
          <coordinates>-64.45675,17.454,302092.8238642405 -64.56178,17.4682,306014.712342651</coordinates>
        </LineString>
      </Placemark>
      <Placemark>
        <name>rate9_part27</name>
        <styleUrl>#rate9_style</styleUrl>
        <LineString>
          <altitudeMode>relativeToGround</altitudeMode>
          <tessellate>1</tessellate>
          <coordinates>-64.56178,17.4682,306014.712342651 -64.66681,17.4824,309729.8662235544</coordinates>
        </LineString>
      </Placemark>
      <Placemark>
        <name>rate9_part28</name>
        <styleUrl>#rate9_style</styleUrl>
        <LineString>
          <altitudeMode>relativeToGround</altitudeMode>
          <tessellate>1</tessellate>
          <coordinates>-64.66681,17.4824,309729.8662235544 -64.77184,17.4966,313245.64133023046</coordinates>
        </LineString>
      </Placemark>
      <Placemark>
        <name>rate9_part29</name>
        <styleUrl>#rate9_style</styleUrl>
        <LineString>
          <altitudeMode>relativeToGround</altitudeMode>
          <tessellate>1</tessellate>
          <coordinates>-64.77184,17.4966,313245.64133023046 -64.87687,17.5108,316568.68056511047</coordinates>
        </LineString>
      </Placemark>
      <Placemark>
        <name>rate9_part30</name>
        <styleUrl>#rate9_style</styleUrl>
        <LineString>
          <altitudeMode>relativeToGround</altitudeMode>
          <tessellate>1</tessellate>
          <coordinates>-64.87687,17.5108,316568.68056511047 -64.9819,17.525,319704.99392080744</coordinates>
        </LineString>
      </Placemark>
      <Placemark>
        <name>rate9_part31</name>
        <styleUrl>#rate9_style</styleUrl>
        <LineString>
          <altitudeMode>relativeToGround</altitudeMode>
          <tessellate>1</tessellate>
          <coordinates>-64.9819,17.525,319704.99392080744 -65.08693000000001,17.5392,322660.02647042164</coordinates>
        </LineString>
      </Placemark>
      <Placemark>
        <name>rate9_part32</name>
        <styleUrl>#rate9_style</styleUrl>
        <LineString>
          <altitudeMode>relativeToGround</altitudeMode>
          <tessellate>1</tessellate>
          <coordinates>-65.08693000000001,17.5392,322660.02647042164 -65.19196000000001,17.5534,325438.7164224685</coordinates>
        </LineString>
      </Placemark>
      <Placemark>
        <name>rate9_part33</name>
        <styleUrl>#rate9_style</styleUrl>
        <LineString>
          <altitudeMode>relativeToGround</altitudeMode>
          <tessellate>1</tessellate>
          <coordinates>-65.19196000000001,17.5534,325438.7164224685 -65.29699000000001,17.5676,328045.5449054835</coordinates>
        </LineString>
      </Placemark>
      <Placemark>
        <name>rate9_part34</name>
        <styleUrl>#rate9_style</styleUrl>
        <LineString>
          <altitudeMode>relativeToGround</altitudeMode>
          <tessellate>1</tessellate>
          <coordinates>-65.29699000000001,17.5676,328045.5449054835 -65.40202000000001,17.5818,330484.5788214457</coordinates>
        </LineString>
      </Placemark>
      <Placemark>
        <name>rate9_part35</name>
        <styleUrl>#rate9_style</styleUrl>
        <LineString>
          <altitudeMode>relativeToGround</altitudeMode>
          <tessellate>1</tessellate>
          <coordinates>-65.40202000000001,17.5818,330484.5788214457 -65.50705,17.596,332759.5078522358</coordinates>
        </LineString>
      </Placemark>
      <Placemark>
        <name>rate9_part36</name>
        <styleUrl>#rate9_style</styleUrl>
        <LineString>
          <altitudeMode>relativeToGround</altitudeMode>
          <tessellate>1</tessellate>
          <coordinates>-65.50705,17.596,332759.5078522358 -65.61208,17.6102,334873.676502285</coordinates>
        </LineString>
      </Placemark>
      <Placemark>
        <name>rate9_part37</name>
        <styleUrl>#rate9_style</styleUrl>
        <LineString>
          <altitudeMode>relativeToGround</altitudeMode>
          <tessellate>1</tessellate>
          <coordinates>-65.61208,17.6102,334873.676502285 -65.71711,17.624399999999998,336830.11190075177</coordinates>
        </LineString>
      </Placemark>
      <Placemark>
        <name>rate9_part38</name>
        <styleUrl>#rate9_style</styleUrl>
        <LineString>
          <altitudeMode>relativeToGround</altitudeMode>
          <tessellate>1</tessellate>
          <coordinates>-65.71711,17.624399999999998,336830.11190075177 -65.82214,17.6386,338631.54795855907</coordinates>
        </LineString>
      </Placemark>
      <Placemark>
        <name>rate9_part39</name>
        <styleUrl>#rate9_style</styleUrl>
        <LineString>
          <altitudeMode>relativeToGround</altitudeMode>
          <tessellate>1</tessellate>
          <coordinates>-65.82214,17.6386,338631.54795855907 -65.92717,17.6528,340280.44637235306</coordinates>
        </LineString>
      </Placemark>
      <Placemark>
        <name>rate9_part40</name>
        <styleUrl>#rate9_style</styleUrl>
        <LineString>
          <altitudeMode>relativeToGround</altitudeMode>
          <tessellate>1</tessellate>
          <coordinates>-65.92717,17.6528,340280.44637235306 -66.0322,17.666999999999998,341779.01488351636</coordinates>
        </LineString>
      </Placemark>
      <Placemark>
        <name>rate9_part41</name>
        <styleUrl>#rate9_style</styleUrl>
        <LineString>
          <altitudeMode>relativeToGround</altitudeMode>
          <tessellate>1</tessellate>
          <coordinates>-66.0322,17.666999999999998,341779.01488351636 -66.13723,17.6812,343129.2231316753</coordinates>
        </LineString>
      </Placemark>
      <Placemark>
        <name>rate9_part42</name>
        <styleUrl>#rate9_style</styleUrl>
        <LineString>
          <altitudeMode>relativeToGround</altitudeMode>
          <tessellate>1</tessellate>
          <coordinates>-66.13723,17.6812,343129.2231316753 -66.24226,17.6954,344332.8163854966</coordinates>
        </LineString>
      </Placemark>
      <Placemark>
        <name>rate9_part43</name>
        <styleUrl>#rate9_style</styleUrl>
        <LineString>
          <altitudeMode>relativeToGround</altitudeMode>
          <tessellate>1</tessellate>
          <coordinates>-66.24226,17.6954,344332.8163854966 -66.34729,17.7096,345391.3273865027</coordinates>
        </LineString>
      </Placemark>
      <Placemark>
        <name>rate9_part44</name>
        <styleUrl>#rate9_style</styleUrl>
        <LineString>
          <altitudeMode>relativeToGround</altitudeMode>
          <tessellate>1</tessellate>
          <coordinates>-66.34729,17.7096,345391.3273865027 -66.45232,17.7238,346306.08650220616</coordinates>
        </LineString>
      </Placemark>
      <Placemark>
        <name>rate9_part45</name>
        <styleUrl>#rate9_style</styleUrl>
        <LineString>
          <altitudeMode>relativeToGround</altitudeMode>
          <tessellate>1</tessellate>
          <coordinates>-66.45232,17.7238,346306.08650220616 -66.55735,17.738,347078.23035154154</coordinates>
        </LineString>
      </Placemark>
      <Placemark>
        <name>rate9_part46</name>
        <styleUrl>#rate9_style</styleUrl>
        <LineString>
          <altitudeMode>relativeToGround</altitudeMode>
          <tessellate>1</tessellate>
          <coordinates>-66.55735,17.738,347078.23035154154 -66.66238,17.7522,347708.70903712354</coordinates>
        </LineString>
      </Placemark>
      <Placemark>
        <name>rate9_part47</name>
        <styleUrl>#rate9_style</styleUrl>
        <LineString>
          <altitudeMode>relativeToGround</altitudeMode>
          <tessellate>1</tessellate>
          <coordinates>-66.66238,17.7522,347708.70903712354 -66.76741,17.7664,348198.2920943028</coordinates>
        </LineString>
      </Placemark>
      <Placemark>
        <name>rate9_part48</name>
        <styleUrl>#rate9_style</styleUrl>
        <LineString>
          <altitudeMode>relativeToGround</altitudeMode>
          <tessellate>1</tessellate>
          <coordinates>-66.76741,17.7664,348198.2920943028 -66.87244,17.7806,348547.5732455138</coordinates>
        </LineString>
      </Placemark>
      <Placemark>
        <name>rate9_part49</name>
        <styleUrl>#rate9_style</styleUrl>
        <LineString>
          <altitudeMode>relativeToGround</altitudeMode>
          <tessellate>1</tessellate>
          <coordinates>-66.87244,17.7806,348547.5732455138 -66.97747,17.7948,348756.974029345</coordinates>
        </LineString>
      </Placemark>
      <Placemark>
        <name>rate9_part50</name>
        <styleUrl>#rate9_style</styleUrl>
        <LineString>
          <altitudeMode>relativeToGround</altitudeMode>
          <tessellate>1</tessellate>
          <coordinates>-66.97747,17.7948,348756.974029345 -67.08250000000001,17.808999999999997,348826.7463565469</coordinates>
        </LineString>
      </Placemark>
      <Placemark>
        <name>rate9_part51</name>
        <styleUrl>#rate9_style</styleUrl>
        <LineString>
          <altitudeMode>relativeToGround</altitudeMode>
          <tessellate>1</tessellate>
          <coordinates>-67.08250000000001,17.808999999999997,348826.7463565469 -67.18753000000001,17.8232,348756.974029345</coordinates>
        </LineString>
      </Placemark>
      <Placemark>
        <name>rate9_part52</name>
        <styleUrl>#rate9_style</styleUrl>
        <LineString>
          <altitudeMode>relativeToGround</altitudeMode>
          <tessellate>1</tessellate>
          <coordinates>-67.18753000000001,17.8232,348756.974029345 -67.29256000000001,17.8374,348547.5732455138</coordinates>
        </LineString>
      </Placemark>
      <Placemark>
        <name>rate9_part53</name>
        <styleUrl>#rate9_style</styleUrl>
        <LineString>
          <altitudeMode>relativeToGround</altitudeMode>
          <tessellate>1</tessellate>
          <coordinates>-67.29256000000001,17.8374,348547.5732455138 -67.39759000000001,17.851599999999998,348198.2920943028</coordinates>
        </LineString>
      </Placemark>
      <Placemark>
        <name>rate9_part54</name>
        <styleUrl>#rate9_style</styleUrl>
        <LineString>
          <altitudeMode>relativeToGround</altitudeMode>
          <tessellate>1</tessellate>
          <coordinates>-67.39759000000001,17.851599999999998,348198.2920943028 -67.50262000000001,17.8658,347708.70903712354</coordinates>
        </LineString>
      </Placemark>
      <Placemark>
        <name>rate9_part55</name>
        <styleUrl>#rate9_style</styleUrl>
        <LineString>
          <altitudeMode>relativeToGround</altitudeMode>
          <tessellate>1</tessellate>
          <coordinates>-67.50262000000001,17.8658,347708.70903712354 -67.60765,17.88,347078.23035154154</coordinates>
        </LineString>
      </Placemark>
      <Placemark>
        <name>rate9_part56</name>
        <styleUrl>#rate9_style</styleUrl>
        <LineString>
          <altitudeMode>relativeToGround</altitudeMode>
          <tessellate>1</tessellate>
          <coordinates>-67.60765,17.88,347078.23035154154 -67.71268,17.894199999999998,346306.08650220616</coordinates>
        </LineString>
      </Placemark>
      <Placemark>
        <name>rate9_part57</name>
        <styleUrl>#rate9_style</styleUrl>
        <LineString>
          <altitudeMode>relativeToGround</altitudeMode>
          <tessellate>1</tessellate>
          <coordinates>-67.71268,17.894199999999998,346306.08650220616 -67.81771,17.9084,345391.32738650264</coordinates>
        </LineString>
      </Placemark>
      <Placemark>
        <name>rate9_part58</name>
        <styleUrl>#rate9_style</styleUrl>
        <LineString>
          <altitudeMode>relativeToGround</altitudeMode>
          <tessellate>1</tessellate>
          <coordinates>-67.81771,17.9084,345391.32738650264 -67.92274,17.9226,344332.81638549664</coordinates>
        </LineString>
      </Placemark>
      <Placemark>
        <name>rate9_part59</name>
        <styleUrl>#rate9_style</styleUrl>
        <LineString>
          <altitudeMode>relativeToGround</altitudeMode>
          <tessellate>1</tessellate>
          <coordinates>-67.92274,17.9226,344332.81638549664 -68.02777,17.936799999999998,343129.2231316753</coordinates>
        </LineString>
      </Placemark>
      <Placemark>
        <name>rate9_part60</name>
        <styleUrl>#rate9_style</styleUrl>
        <LineString>
          <altitudeMode>relativeToGround</altitudeMode>
          <tessellate>1</tessellate>
          <coordinates>-68.02777,17.936799999999998,343129.2231316753 -68.1328,17.951,341779.01488351636</coordinates>
        </LineString>
      </Placemark>
      <Placemark>
        <name>rate9_part61</name>
        <styleUrl>#rate9_style</styleUrl>
        <LineString>
          <altitudeMode>relativeToGround</altitudeMode>
          <tessellate>1</tessellate>
          <coordinates>-68.1328,17.951,341779.01488351636 -68.23783,17.9652,340280.4463723531</coordinates>
        </LineString>
      </Placemark>
      <Placemark>
        <name>rate9_part62</name>
        <styleUrl>#rate9_style</styleUrl>
        <LineString>
          <altitudeMode>relativeToGround</altitudeMode>
          <tessellate>1</tessellate>
          <coordinates>-68.23783,17.9652,340280.4463723531 -68.34286,17.9794,338631.54795855907</coordinates>
        </LineString>
      </Placemark>
      <Placemark>
        <name>rate9_part63</name>
        <styleUrl>#rate9_style</styleUrl>
        <LineString>
          <altitudeMode>relativeToGround</altitudeMode>
          <tessellate>1</tessellate>
          <coordinates>-68.34286,17.9794,338631.54795855907 -68.44789,17.9936,336830.1119007517</coordinates>
        </LineString>
      </Placemark>
      <Placemark>
        <name>rate9_part64</name>
        <styleUrl>#rate9_style</styleUrl>
        <LineString>
          <altitudeMode>relativeToGround</altitudeMode>
          <tessellate>1</tessellate>
          <coordinates>-68.44789,17.9936,336830.1119007517 -68.55292,18.0078,334873.676502285</coordinates>
        </LineString>
      </Placemark>
      <Placemark>
        <name>rate9_part65</name>
        <styleUrl>#rate9_style</styleUrl>
        <LineString>
          <altitudeMode>relativeToGround</altitudeMode>
          <tessellate>1</tessellate>
          <coordinates>-68.55292,18.0078,334873.676502285 -68.65795,18.022,332759.5078522358</coordinates>
        </LineString>
      </Placemark>
      <Placemark>
        <name>rate9_part66</name>
        <styleUrl>#rate9_style</styleUrl>
        <LineString>
          <altitudeMode>relativeToGround</altitudeMode>
          <tessellate>1</tessellate>
          <coordinates>-68.65795,18.022,332759.5078522358 -68.76298,18.036199999999997,330484.5788214457</coordinates>
        </LineString>
      </Placemark>
      <Placemark>
        <name>rate9_part67</name>
        <styleUrl>#rate9_style</styleUrl>
        <LineString>
          <altitudeMode>relativeToGround</altitudeMode>
          <tessellate>1</tessellate>
          <coordinates>-68.76298,18.036199999999997,330484.5788214457 -68.86801,18.0504,328045.5449054835</coordinates>
        </LineString>
      </Placemark>
      <Placemark>
        <name>rate9_part68</name>
        <styleUrl>#rate9_style</styleUrl>
        <LineString>
          <altitudeMode>relativeToGround</altitudeMode>
          <tessellate>1</tessellate>
          <coordinates>-68.86801,18.0504,328045.5449054835 -68.97304,18.0646,325438.7164224685</coordinates>
        </LineString>
      </Placemark>
      <Placemark>
        <name>rate9_part69</name>
        <styleUrl>#rate9_style</styleUrl>
        <LineString>
          <altitudeMode>relativeToGround</altitudeMode>
          <tessellate>1</tessellate>
          <coordinates>-68.97304,18.0646,325438.7164224685 -69.07807,18.078799999999998,322660.0264704216</coordinates>
        </LineString>
      </Placemark>
      <Placemark>
        <name>rate9_part70</name>
        <styleUrl>#rate9_style</styleUrl>
        <LineString>
          <altitudeMode>relativeToGround</altitudeMode>
          <tessellate>1</tessellate>
          <coordinates>-69.07807,18.078799999999998,322660.0264704216 -69.1831,18.093,319704.99392080744</coordinates>
        </LineString>
      </Placemark>
      <Placemark>
        <name>rate9_part71</name>
        <styleUrl>#rate9_style</styleUrl>
        <LineString>
          <altitudeMode>relativeToGround</altitudeMode>
          <tessellate>1</tessellate>
          <coordinates>-69.1831,18.093,319704.99392080744 -69.28813000000001,18.1072,316568.68056511047</coordinates>
        </LineString>
      </Placemark>
      <Placemark>
        <name>rate9_part72</name>
        <styleUrl>#rate9_style</styleUrl>
        <LineString>
          <altitudeMode>relativeToGround</altitudeMode>
          <tessellate>1</tessellate>
          <coordinates>-69.28813000000001,18.1072,316568.68056511047 -69.39316000000001,18.121399999999998,313245.6413302305</coordinates>
        </LineString>
      </Placemark>
      <Placemark>
        <name>rate9_part73</name>
        <styleUrl>#rate9_style</styleUrl>
        <LineString>
          <altitudeMode>relativeToGround</altitudeMode>
          <tessellate>1</tessellate>
          <coordinates>-69.39316000000001,18.121399999999998,313245.6413302305 -69.49819000000001,18.1356,309729.8662235544</coordinates>
        </LineString>
      </Placemark>
      <Placemark>
        <name>rate9_part74</name>
        <styleUrl>#rate9_style</styleUrl>
        <LineString>
          <altitudeMode>relativeToGround</altitudeMode>
          <tessellate>1</tessellate>
          <coordinates>-69.49819000000001,18.1356,309729.8662235544 -69.60322000000001,18.1498,306014.712342651</coordinates>
        </LineString>
      </Placemark>
      <Placemark>
        <name>rate9_part75</name>
        <styleUrl>#rate9_style</styleUrl>
        <LineString>
          <altitudeMode>relativeToGround</altitudeMode>
          <tessellate>1</tessellate>
          <coordinates>-69.60322000000001,18.1498,306014.712342651 -69.70825,18.163999999999998,302092.82386424043</coordinates>
        </LineString>
      </Placemark>
      <Placemark>
        <name>rate9_part76</name>
        <styleUrl>#rate9_style</styleUrl>
        <LineString>
          <altitudeMode>relativeToGround</altitudeMode>
          <tessellate>1</tessellate>
          <coordinates>-69.70825,18.163999999999998,302092.82386424043 -69.81328,18.1782,297956.0373800263</coordinates>
        </LineString>
      </Placemark>
      <Placemark>
        <name>rate9_part77</name>
        <styleUrl>#rate9_style</styleUrl>
        <LineString>
          <altitudeMode>relativeToGround</altitudeMode>
          <tessellate>1</tessellate>
          <coordinates>-69.81328,18.1782,297956.0373800263 -69.91831,18.1924,293595.26922783564</coordinates>
        </LineString>
      </Placemark>
      <Placemark>
        <name>rate9_part78</name>
        <styleUrl>#rate9_style</styleUrl>
        <LineString>
          <altitudeMode>relativeToGround</altitudeMode>
          <tessellate>1</tessellate>
          <coordinates>-69.91831,18.1924,293595.26922783564 -70.02334,18.206599999999998,289000.38051107136</coordinates>
        </LineString>
      </Placemark>
      <Placemark>
        <name>rate9_part79</name>
        <styleUrl>#rate9_style</styleUrl>
        <LineString>
          <altitudeMode>relativeToGround</altitudeMode>
          <tessellate>1</tessellate>
          <coordinates>-70.02334,18.206599999999998,289000.38051107136 -70.12837,18.220799999999997,284160.0142154835</coordinates>
        </LineString>
      </Placemark>
      <Placemark>
        <name>rate9_part80</name>
        <styleUrl>#rate9_style</styleUrl>
        <LineString>
          <altitudeMode>relativeToGround</altitudeMode>
          <tessellate>1</tessellate>
          <coordinates>-70.12837,18.220799999999997,284160.0142154835 -70.2334,18.235,279061.39708523743</coordinates>
        </LineString>
      </Placemark>
      <Placemark>
        <name>rate9_part81</name>
        <styleUrl>#rate9_style</styleUrl>
        <LineString>
          <altitudeMode>relativeToGround</altitudeMode>
          <tessellate>1</tessellate>
          <coordinates>-70.2334,18.235,279061.39708523743 -70.33843,18.2492,273690.0965110109</coordinates>
        </LineString>
      </Placemark>
      <Placemark>
        <name>rate9_part82</name>
        <styleUrl>#rate9_style</styleUrl>
        <LineString>
          <altitudeMode>relativeToGround</altitudeMode>
          <tessellate>1</tessellate>
          <coordinates>-70.33843,18.2492,273690.0965110109 -70.44346,18.263399999999997,268029.7193112535</coordinates>
        </LineString>
      </Placemark>
      <Placemark>
        <name>rate9_part83</name>
        <styleUrl>#rate9_style</styleUrl>
        <LineString>
          <altitudeMode>relativeToGround</altitudeMode>
          <tessellate>1</tessellate>
          <coordinates>-70.44346,18.263399999999997,268029.7193112535 -70.54849,18.2776,262061.53449286148</coordinates>
        </LineString>
      </Placemark>
      <Placemark>
        <name>rate9_part84</name>
        <styleUrl>#rate9_style</styleUrl>
        <LineString>
          <altitudeMode>relativeToGround</altitudeMode>
          <tessellate>1</tessellate>
          <coordinates>-70.54849,18.2776,262061.53449286148 -70.65352,18.2918,255763.995136646</coordinates>
        </LineString>
      </Placemark>
      <Placemark>
        <name>rate9_part85</name>
        <styleUrl>#rate9_style</styleUrl>
        <LineString>
          <altitudeMode>relativeToGround</altitudeMode>
          <tessellate>1</tessellate>
          <coordinates>-70.65352,18.2918,255763.995136646 -70.75855,18.305999999999997,249112.12430667493</coordinates>
        </LineString>
      </Placemark>
      <Placemark>
        <name>rate9_part86</name>
        <styleUrl>#rate9_style</styleUrl>
        <LineString>
          <altitudeMode>relativeToGround</altitudeMode>
          <tessellate>1</tessellate>
          <coordinates>-70.75855,18.305999999999997,249112.12430667493 -70.86358,18.3202,242076.7144227866</coordinates>
        </LineString>
      </Placemark>
      <Placemark>
        <name>rate9_part87</name>
        <styleUrl>#rate9_style</styleUrl>
        <LineString>
          <altitudeMode>relativeToGround</altitudeMode>
          <tessellate>1</tessellate>
          <coordinates>-70.86358,18.3202,242076.7144227866 -70.96861,18.3344,234623.2656317346</coordinates>
        </LineString>
      </Placemark>
      <Placemark>
        <name>rate9_part88</name>
        <styleUrl>#rate9_style</styleUrl>
        <LineString>
          <altitudeMode>relativeToGround</altitudeMode>
          <tessellate>1</tessellate>
          <coordinates>-70.96861,18.3344,234623.2656317346 -71.07364,18.348599999999998,226710.55071718348</coordinates>
        </LineString>
      </Placemark>
      <Placemark>
        <name>rate9_part89</name>
        <styleUrl>#rate9_style</styleUrl>
        <LineString>
          <altitudeMode>relativeToGround</altitudeMode>
          <tessellate>1</tessellate>
          <coordinates>-71.07364,18.348599999999998,226710.55071718348 -71.17867,18.3628,218288.6317656026</coordinates>
        </LineString>
      </Placemark>
      <Placemark>
        <name>rate9_part90</name>
        <styleUrl>#rate9_style</styleUrl>
        <LineString>
          <altitudeMode>relativeToGround</altitudeMode>
          <tessellate>1</tessellate>
          <coordinates>-71.17867,18.3628,218288.6317656026 -71.28370000000001,18.377,209296.04781392813</coordinates>
        </LineString>
      </Placemark>
      <Placemark>
        <name>rate9_part91</name>
        <styleUrl>#rate9_style</styleUrl>
        <LineString>
          <altitudeMode>relativeToGround</altitudeMode>
          <tessellate>1</tessellate>
          <coordinates>-71.28370000000001,18.377,209296.04781392813 -71.38873000000001,18.391199999999998,199655.70471134144</coordinates>
        </LineString>
      </Placemark>
      <Placemark>
        <name>rate9_part92</name>
        <styleUrl>#rate9_style</styleUrl>
        <LineString>
          <altitudeMode>relativeToGround</altitudeMode>
          <tessellate>1</tessellate>
          <coordinates>-71.38873000000001,18.391199999999998,199655.70471134144 -71.49376000000001,18.4054,189268.64805840323</coordinates>
        </LineString>
      </Placemark>
      <Placemark>
        <name>rate9_part93</name>
        <styleUrl>#rate9_style</styleUrl>
        <LineString>
          <altitudeMode>relativeToGround</altitudeMode>
          <tessellate>1</tessellate>
          <coordinates>-71.49376000000001,18.4054,189268.64805840323 -71.59879000000001,18.4196,178004.207177106</coordinates>
        </LineString>
      </Placemark>
      <Placemark>
        <name>rate9_part94</name>
        <styleUrl>#rate9_style</styleUrl>
        <LineString>
          <altitudeMode>relativeToGround</altitudeMode>
          <tessellate>1</tessellate>
          <coordinates>-71.59879000000001,18.4196,178004.207177106 -71.70382000000001,18.433799999999998,165683.52461384176</coordinates>
        </LineString>
      </Placemark>
      <Placemark>
        <name>rate9_part95</name>
        <styleUrl>#rate9_style</styleUrl>
        <LineString>
          <altitudeMode>relativeToGround</altitudeMode>
          <tessellate>1</tessellate>
          <coordinates>-71.70382000000001,18.433799999999998,165683.52461384176 -71.80885,18.447999999999997,152050.05361722814</coordinates>
        </LineString>
      </Placemark>
      <Placemark>
        <name>rate9_part96</name>
        <styleUrl>#rate9_style</styleUrl>
        <LineString>
          <altitudeMode>relativeToGround</altitudeMode>
          <tessellate>1</tessellate>
          <coordinates>-71.80885,18.447999999999997,152050.05361722814 -71.91388,18.4622,136711.60595340666</coordinates>
        </LineString>
      </Placemark>
      <Placemark>
        <name>rate9_part97</name>
        <styleUrl>#rate9_style</styleUrl>
        <LineString>
          <altitudeMode>relativeToGround</altitudeMode>
          <tessellate>1</tessellate>
          <coordinates>-71.91388,18.4622,136711.60595340666 -72.01891,18.476399999999998,119010.77060727778</coordinates>
        </LineString>
      </Placemark>
      <Placemark>
        <name>rate9_part98</name>
        <styleUrl>#rate9_style</styleUrl>
        <LineString>
          <altitudeMode>relativeToGround</altitudeMode>
          <tessellate>1</tessellate>
          <coordinates>-72.01891,18.476399999999998,119010.77060727778 -72.12394,18.490599999999997,97671.48897983323</coordinates>
        </LineString>
      </Placemark>
      <Placemark>
        <name>rate9_part99</name>
        <styleUrl>#rate9_style</styleUrl>
        <LineString>
          <altitudeMode>relativeToGround</altitudeMode>
          <tessellate>1</tessellate>
          <coordinates>-72.12394,18.490599999999997,97671.48897983323 -72.22897,18.5048,69415.64607030831</coordinates>
        </LineString>
      </Placemark>
      <Placemark>
        <name>rate9_part100</name>
        <styleUrl>#rate9_style</styleUrl>
        <LineString>
          <altitudeMode>relativeToGround</altitudeMode>
          <tessellate>1</tessellate>
          <coordinates>-72.22897,18.5048,69415.64607030831 -72.334,18.519,4.271895583825308E-11</coordinates>
        </LineString>
      </Placemark>
      <Placemark>
        <name>rate10_part1</name>
        <styleUrl>#rate10_style</styleUrl>
        <LineString>
          <altitudeMode>relativeToGround</altitudeMode>
          <tessellate>1</tessellate>
          <coordinates>-61.831,17.099,0.0 -61.826530000000005,17.08061,12979.902799941952</coordinates>
        </LineString>
      </Placemark>
      <Placemark>
        <name>rate10_part2</name>
        <styleUrl>#rate10_style</styleUrl>
        <LineString>
          <altitudeMode>relativeToGround</altitudeMode>
          <tessellate>1</tessellate>
          <coordinates>-61.826530000000005,17.08061,12979.902799941952 -61.82206,17.06222,18263.410413262824</coordinates>
        </LineString>
      </Placemark>
      <Placemark>
        <name>rate10_part3</name>
        <styleUrl>#rate10_style</styleUrl>
        <LineString>
          <altitudeMode>relativeToGround</altitudeMode>
          <tessellate>1</tessellate>
          <coordinates>-61.82206,17.06222,18263.410413262824 -61.81759,17.04383,22253.603071907437</coordinates>
        </LineString>
      </Placemark>
      <Placemark>
        <name>rate10_part4</name>
        <styleUrl>#rate10_style</styleUrl>
        <LineString>
          <altitudeMode>relativeToGround</altitudeMode>
          <tessellate>1</tessellate>
          <coordinates>-61.81759,17.04383,22253.603071907437 -61.813120000000005,17.02544,25563.44941458671</coordinates>
        </LineString>
      </Placemark>
      <Placemark>
        <name>rate10_part5</name>
        <styleUrl>#rate10_style</styleUrl>
        <LineString>
          <altitudeMode>relativeToGround</altitudeMode>
          <tessellate>1</tessellate>
          <coordinates>-61.813120000000005,17.02544,25563.44941458671 -61.80865,17.00705,28431.557269936075</coordinates>
        </LineString>
      </Placemark>
      <Placemark>
        <name>rate10_part6</name>
        <styleUrl>#rate10_style</styleUrl>
        <LineString>
          <altitudeMode>relativeToGround</altitudeMode>
          <tessellate>1</tessellate>
          <coordinates>-61.80865,17.00705,28431.557269936075 -61.80418,16.98866,30980.854703293317</coordinates>
        </LineString>
      </Placemark>
      <Placemark>
        <name>rate10_part7</name>
        <styleUrl>#rate10_style</styleUrl>
        <LineString>
          <altitudeMode>relativeToGround</altitudeMode>
          <tessellate>1</tessellate>
          <coordinates>-61.80418,16.98866,30980.854703293317 -61.799710000000005,16.97027,33284.67626447467</coordinates>
        </LineString>
      </Placemark>
      <Placemark>
        <name>rate10_part8</name>
        <styleUrl>#rate10_style</styleUrl>
        <LineString>
          <altitudeMode>relativeToGround</altitudeMode>
          <tessellate>1</tessellate>
          <coordinates>-61.799710000000005,16.97027,33284.67626447467 -61.79524,16.95188,35390.99315428418</coordinates>
        </LineString>
      </Placemark>
      <Placemark>
        <name>rate10_part9</name>
        <styleUrl>#rate10_style</styleUrl>
        <LineString>
          <altitudeMode>relativeToGround</altitudeMode>
          <tessellate>1</tessellate>
          <coordinates>-61.79524,16.95188,35390.99315428418 -61.79077,16.93349,37333.24959595255</coordinates>
        </LineString>
      </Placemark>
      <Placemark>
        <name>rate10_part10</name>
        <styleUrl>#rate10_style</styleUrl>
        <LineString>
          <altitudeMode>relativeToGround</altitudeMode>
          <tessellate>1</tessellate>
          <coordinates>-61.79077,16.93349,37333.24959595255 -61.786300000000004,16.9151,39135.87945699174</coordinates>
        </LineString>
      </Placemark>
      <Placemark>
        <name>rate10_part11</name>
        <styleUrl>#rate10_style</styleUrl>
        <LineString>
          <altitudeMode>relativeToGround</altitudeMode>
          <tessellate>1</tessellate>
          <coordinates>-61.786300000000004,16.9151,39135.87945699174 -61.78183,16.89671,40817.38603686033</coordinates>
        </LineString>
      </Placemark>
      <Placemark>
        <name>rate10_part12</name>
        <styleUrl>#rate10_style</styleUrl>
        <LineString>
          <altitudeMode>relativeToGround</altitudeMode>
          <tessellate>1</tessellate>
          <coordinates>-61.78183,16.89671,40817.38603686033 -61.77736,16.87832,42392.185027707266</coordinates>
        </LineString>
      </Placemark>
      <Placemark>
        <name>rate10_part13</name>
        <styleUrl>#rate10_style</styleUrl>
        <LineString>
          <altitudeMode>relativeToGround</altitudeMode>
          <tessellate>1</tessellate>
          <coordinates>-61.77736,16.87832,42392.185027707266 -61.772890000000004,16.85993,43871.76890092364</coordinates>
        </LineString>
      </Placemark>
      <Placemark>
        <name>rate10_part14</name>
        <styleUrl>#rate10_style</styleUrl>
        <LineString>
          <altitudeMode>relativeToGround</altitudeMode>
          <tessellate>1</tessellate>
          <coordinates>-61.772890000000004,16.85993,43871.76890092364 -61.768420000000006,16.841540000000002,45265.475454259045</coordinates>
        </LineString>
      </Placemark>
      <Placemark>
        <name>rate10_part15</name>
        <styleUrl>#rate10_style</styleUrl>
        <LineString>
          <altitudeMode>relativeToGround</altitudeMode>
          <tessellate>1</tessellate>
          <coordinates>-61.768420000000006,16.841540000000002,45265.475454259045 -61.76395,16.823150000000002,46581.013688364495</coordinates>
        </LineString>
      </Placemark>
      <Placemark>
        <name>rate10_part16</name>
        <styleUrl>#rate10_style</styleUrl>
        <LineString>
          <altitudeMode>relativeToGround</altitudeMode>
          <tessellate>1</tessellate>
          <coordinates>-61.76395,16.823150000000002,46581.013688364495 -61.75948,16.80476,47824.83466675519</coordinates>
        </LineString>
      </Placemark>
      <Placemark>
        <name>rate10_part17</name>
        <styleUrl>#rate10_style</styleUrl>
        <LineString>
          <altitudeMode>relativeToGround</altitudeMode>
          <tessellate>1</tessellate>
          <coordinates>-61.75948,16.80476,47824.83466675519 -61.755010000000006,16.78637,49002.39986062654</coordinates>
        </LineString>
      </Placemark>
      <Placemark>
        <name>rate10_part18</name>
        <styleUrl>#rate10_style</styleUrl>
        <LineString>
          <altitudeMode>relativeToGround</altitudeMode>
          <tessellate>1</tessellate>
          <coordinates>-61.755010000000006,16.78637,49002.39986062654 -61.75054,16.76798,50118.37966086283</coordinates>
        </LineString>
      </Placemark>
      <Placemark>
        <name>rate10_part19</name>
        <styleUrl>#rate10_style</styleUrl>
        <LineString>
          <altitudeMode>relativeToGround</altitudeMode>
          <tessellate>1</tessellate>
          <coordinates>-61.75054,16.76798,50118.37966086283 -61.74607,16.74959,51176.803085884945</coordinates>
        </LineString>
      </Placemark>
      <Placemark>
        <name>rate10_part20</name>
        <styleUrl>#rate10_style</styleUrl>
        <LineString>
          <altitudeMode>relativeToGround</altitudeMode>
          <tessellate>1</tessellate>
          <coordinates>-61.74607,16.74959,51176.803085884945 -61.741600000000005,16.7312,52181.17260932233</coordinates>
        </LineString>
      </Placemark>
      <Placemark>
        <name>rate10_part21</name>
        <styleUrl>#rate10_style</styleUrl>
        <LineString>
          <altitudeMode>relativeToGround</altitudeMode>
          <tessellate>1</tessellate>
          <coordinates>-61.741600000000005,16.7312,52181.17260932233 -61.73713,16.71281,53134.5535617618</coordinates>
        </LineString>
      </Placemark>
      <Placemark>
        <name>rate10_part22</name>
        <styleUrl>#rate10_style</styleUrl>
        <LineString>
          <altitudeMode>relativeToGround</altitudeMode>
          <tessellate>1</tessellate>
          <coordinates>-61.73713,16.71281,53134.5535617618 -61.73266,16.69442,54039.644670028814</coordinates>
        </LineString>
      </Placemark>
      <Placemark>
        <name>rate10_part23</name>
        <styleUrl>#rate10_style</styleUrl>
        <LineString>
          <altitudeMode>relativeToGround</altitudeMode>
          <tessellate>1</tessellate>
          <coordinates>-61.73266,16.69442,54039.644670028814 -61.728190000000005,16.67603,54898.834381520406</coordinates>
        </LineString>
      </Placemark>
      <Placemark>
        <name>rate10_part24</name>
        <styleUrl>#rate10_style</styleUrl>
        <LineString>
          <altitudeMode>relativeToGround</altitudeMode>
          <tessellate>1</tessellate>
          <coordinates>-61.728190000000005,16.67603,54898.834381520406 -61.72372,16.65764,55714.246323248735</coordinates>
        </LineString>
      </Placemark>
      <Placemark>
        <name>rate10_part25</name>
        <styleUrl>#rate10_style</styleUrl>
        <LineString>
          <altitudeMode>relativeToGround</altitudeMode>
          <tessellate>1</tessellate>
          <coordinates>-61.72372,16.65764,55714.246323248735 -61.71925,16.63925,56487.77634866733</coordinates>
        </LineString>
      </Placemark>
      <Placemark>
        <name>rate10_part26</name>
        <styleUrl>#rate10_style</styleUrl>
        <LineString>
          <altitudeMode>relativeToGround</altitudeMode>
          <tessellate>1</tessellate>
          <coordinates>-61.71925,16.63925,56487.77634866733 -61.714780000000005,16.62086,57221.12299490355</coordinates>
        </LineString>
      </Placemark>
      <Placemark>
        <name>rate10_part27</name>
        <styleUrl>#rate10_style</styleUrl>
        <LineString>
          <altitudeMode>relativeToGround</altitudeMode>
          <tessellate>1</tessellate>
          <coordinates>-61.714780000000005,16.62086,57221.12299490355 -61.71031,16.60247,57915.81272252073</coordinates>
        </LineString>
      </Placemark>
      <Placemark>
        <name>rate10_part28</name>
        <styleUrl>#rate10_style</styleUrl>
        <LineString>
          <altitudeMode>relativeToGround</altitudeMode>
          <tessellate>1</tessellate>
          <coordinates>-61.71031,16.60247,57915.81272252073 -61.70584,16.58408,58573.22098325909</coordinates>
        </LineString>
      </Placemark>
      <Placemark>
        <name>rate10_part29</name>
        <styleUrl>#rate10_style</styleUrl>
        <LineString>
          <altitudeMode>relativeToGround</altitudeMode>
          <tessellate>1</tessellate>
          <coordinates>-61.70584,16.58408,58573.22098325909 -61.701370000000004,16.56569,59194.58992111278</coordinates>
        </LineString>
      </Placemark>
      <Placemark>
        <name>rate10_part30</name>
        <styleUrl>#rate10_style</styleUrl>
        <LineString>
          <altitudeMode>relativeToGround</altitudeMode>
          <tessellate>1</tessellate>
          <coordinates>-61.701370000000004,16.56569,59194.58992111278 -61.6969,16.5473,59781.04333344398</coordinates>
        </LineString>
      </Placemark>
      <Placemark>
        <name>rate10_part31</name>
        <styleUrl>#rate10_style</styleUrl>
        <LineString>
          <altitudeMode>relativeToGround</altitudeMode>
          <tessellate>1</tessellate>
          <coordinates>-61.6969,16.5473,59781.04333344398 -61.69243,16.52891,60333.599384363784</coordinates>
        </LineString>
      </Placemark>
      <Placemark>
        <name>rate10_part32</name>
        <styleUrl>#rate10_style</styleUrl>
        <LineString>
          <altitudeMode>relativeToGround</altitudeMode>
          <tessellate>1</tessellate>
          <coordinates>-61.69243,16.52891,60333.599384363784 -61.687960000000004,16.51052,60853.18146031554</coordinates>
        </LineString>
      </Placemark>
      <Placemark>
        <name>rate10_part33</name>
        <styleUrl>#rate10_style</styleUrl>
        <LineString>
          <altitudeMode>relativeToGround</altitudeMode>
          <tessellate>1</tessellate>
          <coordinates>-61.687960000000004,16.51052,60853.18146031554 -61.68349,16.49213,61340.627479205636</coordinates>
        </LineString>
      </Placemark>
      <Placemark>
        <name>rate10_part34</name>
        <styleUrl>#rate10_style</styleUrl>
        <LineString>
          <altitudeMode>relativeToGround</altitudeMode>
          <tessellate>1</tessellate>
          <coordinates>-61.68349,16.49213,61340.627479205636 -61.67902,16.47374,61796.69790348557</coordinates>
        </LineString>
      </Placemark>
      <Placemark>
        <name>rate10_part35</name>
        <styleUrl>#rate10_style</styleUrl>
        <LineString>
          <altitudeMode>relativeToGround</altitudeMode>
          <tessellate>1</tessellate>
          <coordinates>-61.67902,16.47374,61796.69790348557 -61.67455,16.45535,62222.08265992093</coordinates>
        </LineString>
      </Placemark>
      <Placemark>
        <name>rate10_part36</name>
        <styleUrl>#rate10_style</styleUrl>
        <LineString>
          <altitudeMode>relativeToGround</altitudeMode>
          <tessellate>1</tessellate>
          <coordinates>-61.67455,16.45535,62222.08265992093 -61.67008,16.43696,62617.407131186796</coordinates>
        </LineString>
      </Placemark>
      <Placemark>
        <name>rate10_part37</name>
        <styleUrl>#rate10_style</styleUrl>
        <LineString>
          <altitudeMode>relativeToGround</altitudeMode>
          <tessellate>1</tessellate>
          <coordinates>-61.67008,16.43696,62617.407131186796 -61.66561,16.41857,62983.237354545134</coordinates>
        </LineString>
      </Placemark>
      <Placemark>
        <name>rate10_part38</name>
        <styleUrl>#rate10_style</styleUrl>
        <LineString>
          <altitudeMode>relativeToGround</altitudeMode>
          <tessellate>1</tessellate>
          <coordinates>-61.66561,16.41857,62983.237354545134 -61.66114,16.40018,63320.08453892438</coordinates>
        </LineString>
      </Placemark>
      <Placemark>
        <name>rate10_part39</name>
        <styleUrl>#rate10_style</styleUrl>
        <LineString>
          <altitudeMode>relativeToGround</altitudeMode>
          <tessellate>1</tessellate>
          <coordinates>-61.66114,16.40018,63320.08453892438 -61.656670000000005,16.38179,63628.40899241066</coordinates>
        </LineString>
      </Placemark>
      <Placemark>
        <name>rate10_part40</name>
        <styleUrl>#rate10_style</styleUrl>
        <LineString>
          <altitudeMode>relativeToGround</altitudeMode>
          <tessellate>1</tessellate>
          <coordinates>-61.656670000000005,16.38179,63628.40899241066 -61.6522,16.3634,63908.62353646679</coordinates>
        </LineString>
      </Placemark>
      <Placemark>
        <name>rate10_part41</name>
        <styleUrl>#rate10_style</styleUrl>
        <LineString>
          <altitudeMode>relativeToGround</altitudeMode>
          <tessellate>1</tessellate>
          <coordinates>-61.6522,16.3634,63908.62353646679 -61.64773,16.34501,64161.09647035018</coordinates>
        </LineString>
      </Placemark>
      <Placemark>
        <name>rate10_part42</name>
        <styleUrl>#rate10_style</styleUrl>
        <LineString>
          <altitudeMode>relativeToGround</altitudeMode>
          <tessellate>1</tessellate>
          <coordinates>-61.64773,16.34501,64161.09647035018 -61.643260000000005,16.32662,64386.154138609054</coordinates>
        </LineString>
      </Placemark>
      <Placemark>
        <name>rate10_part43</name>
        <styleUrl>#rate10_style</styleUrl>
        <LineString>
          <altitudeMode>relativeToGround</altitudeMode>
          <tessellate>1</tessellate>
          <coordinates>-61.643260000000005,16.32662,64386.154138609054 -61.63879,16.308230000000002,64584.083145735385</coordinates>
        </LineString>
      </Placemark>
      <Placemark>
        <name>rate10_part44</name>
        <styleUrl>#rate10_style</styleUrl>
        <LineString>
          <altitudeMode>relativeToGround</altitudeMode>
          <tessellate>1</tessellate>
          <coordinates>-61.63879,16.308230000000002,64584.083145735385 -61.63432,16.28984,64755.13225468073</coordinates>
        </LineString>
      </Placemark>
      <Placemark>
        <name>rate10_part45</name>
        <styleUrl>#rate10_style</styleUrl>
        <LineString>
          <altitudeMode>relativeToGround</altitudeMode>
          <tessellate>1</tessellate>
          <coordinates>-61.63432,16.28984,64755.13225468073 -61.629850000000005,16.27145,64899.51399970973</coordinates>
        </LineString>
      </Placemark>
      <Placemark>
        <name>rate10_part46</name>
        <styleUrl>#rate10_style</styleUrl>
        <LineString>
          <altitudeMode>relativeToGround</altitudeMode>
          <tessellate>1</tessellate>
          <coordinates>-61.629850000000005,16.27145,64899.51399970973 -61.62538,16.25306,65017.40603874659</coordinates>
        </LineString>
      </Placemark>
      <Placemark>
        <name>rate10_part47</name>
        <styleUrl>#rate10_style</styleUrl>
        <LineString>
          <altitudeMode>relativeToGround</altitudeMode>
          <tessellate>1</tessellate>
          <coordinates>-61.62538,16.25306,65017.40603874659 -61.62091,16.23467,65108.952265777996</coordinates>
        </LineString>
      </Placemark>
      <Placemark>
        <name>rate10_part48</name>
        <styleUrl>#rate10_style</styleUrl>
        <LineString>
          <altitudeMode>relativeToGround</altitudeMode>
          <tessellate>1</tessellate>
          <coordinates>-61.62091,16.23467,65108.952265777996 -61.616440000000004,16.21628,65174.263699859854</coordinates>
        </LineString>
      </Placemark>
      <Placemark>
        <name>rate10_part49</name>
        <styleUrl>#rate10_style</styleUrl>
        <LineString>
          <altitudeMode>relativeToGround</altitudeMode>
          <tessellate>1</tessellate>
          <coordinates>-61.616440000000004,16.21628,65174.263699859854 -61.61197,16.19789,65213.4191637103</coordinates>
        </LineString>
      </Placemark>
      <Placemark>
        <name>rate10_part50</name>
        <styleUrl>#rate10_style</styleUrl>
        <LineString>
          <altitudeMode>relativeToGround</altitudeMode>
          <tessellate>1</tessellate>
          <coordinates>-61.61197,16.19789,65213.4191637103 -61.6075,16.1795,65226.465761652915</coordinates>
        </LineString>
      </Placemark>
      <Placemark>
        <name>rate10_part51</name>
        <styleUrl>#rate10_style</styleUrl>
        <LineString>
          <altitudeMode>relativeToGround</altitudeMode>
          <tessellate>1</tessellate>
          <coordinates>-61.6075,16.1795,65226.465761652915 -61.603030000000004,16.16111,65213.4191637103</coordinates>
        </LineString>
      </Placemark>
      <Placemark>
        <name>rate10_part52</name>
        <styleUrl>#rate10_style</styleUrl>
        <LineString>
          <altitudeMode>relativeToGround</altitudeMode>
          <tessellate>1</tessellate>
          <coordinates>-61.603030000000004,16.16111,65213.4191637103 -61.59856,16.14272,65174.263699859854</coordinates>
        </LineString>
      </Placemark>
      <Placemark>
        <name>rate10_part53</name>
        <styleUrl>#rate10_style</styleUrl>
        <LineString>
          <altitudeMode>relativeToGround</altitudeMode>
          <tessellate>1</tessellate>
          <coordinates>-61.59856,16.14272,65174.263699859854 -61.59409,16.12433,65108.952265777996</coordinates>
        </LineString>
      </Placemark>
      <Placemark>
        <name>rate10_part54</name>
        <styleUrl>#rate10_style</styleUrl>
        <LineString>
          <altitudeMode>relativeToGround</altitudeMode>
          <tessellate>1</tessellate>
          <coordinates>-61.59409,16.12433,65108.952265777996 -61.589620000000004,16.10594,65017.40603874659</coordinates>
        </LineString>
      </Placemark>
      <Placemark>
        <name>rate10_part55</name>
        <styleUrl>#rate10_style</styleUrl>
        <LineString>
          <altitudeMode>relativeToGround</altitudeMode>
          <tessellate>1</tessellate>
          <coordinates>-61.589620000000004,16.10594,65017.40603874659 -61.58515,16.08755,64899.51399970973</coordinates>
        </LineString>
      </Placemark>
      <Placemark>
        <name>rate10_part56</name>
        <styleUrl>#rate10_style</styleUrl>
        <LineString>
          <altitudeMode>relativeToGround</altitudeMode>
          <tessellate>1</tessellate>
          <coordinates>-61.58515,16.08755,64899.51399970973 -61.58068,16.06916,64755.13225468073</coordinates>
        </LineString>
      </Placemark>
      <Placemark>
        <name>rate10_part57</name>
        <styleUrl>#rate10_style</styleUrl>
        <LineString>
          <altitudeMode>relativeToGround</altitudeMode>
          <tessellate>1</tessellate>
          <coordinates>-61.58068,16.06916,64755.13225468073 -61.57621,16.05077,64584.08314573538</coordinates>
        </LineString>
      </Placemark>
      <Placemark>
        <name>rate10_part58</name>
        <styleUrl>#rate10_style</styleUrl>
        <LineString>
          <altitudeMode>relativeToGround</altitudeMode>
          <tessellate>1</tessellate>
          <coordinates>-61.57621,16.05077,64584.08314573538 -61.57174,16.03238,64386.15413860906</coordinates>
        </LineString>
      </Placemark>
      <Placemark>
        <name>rate10_part59</name>
        <styleUrl>#rate10_style</styleUrl>
        <LineString>
          <altitudeMode>relativeToGround</altitudeMode>
          <tessellate>1</tessellate>
          <coordinates>-61.57174,16.03238,64386.15413860906 -61.56727,16.01399,64161.09647035018</coordinates>
        </LineString>
      </Placemark>
      <Placemark>
        <name>rate10_part60</name>
        <styleUrl>#rate10_style</styleUrl>
        <LineString>
          <altitudeMode>relativeToGround</altitudeMode>
          <tessellate>1</tessellate>
          <coordinates>-61.56727,16.01399,64161.09647035018 -61.5628,15.9956,63908.62353646679</coordinates>
        </LineString>
      </Placemark>
      <Placemark>
        <name>rate10_part61</name>
        <styleUrl>#rate10_style</styleUrl>
        <LineString>
          <altitudeMode>relativeToGround</altitudeMode>
          <tessellate>1</tessellate>
          <coordinates>-61.5628,15.9956,63908.62353646679 -61.55833,15.97721,63628.40899241067</coordinates>
        </LineString>
      </Placemark>
      <Placemark>
        <name>rate10_part62</name>
        <styleUrl>#rate10_style</styleUrl>
        <LineString>
          <altitudeMode>relativeToGround</altitudeMode>
          <tessellate>1</tessellate>
          <coordinates>-61.55833,15.97721,63628.40899241067 -61.55386,15.95882,63320.08453892438</coordinates>
        </LineString>
      </Placemark>
      <Placemark>
        <name>rate10_part63</name>
        <styleUrl>#rate10_style</styleUrl>
        <LineString>
          <altitudeMode>relativeToGround</altitudeMode>
          <tessellate>1</tessellate>
          <coordinates>-61.55386,15.95882,63320.08453892438 -61.54939,15.94043,62983.23735454513</coordinates>
        </LineString>
      </Placemark>
      <Placemark>
        <name>rate10_part64</name>
        <styleUrl>#rate10_style</styleUrl>
        <LineString>
          <altitudeMode>relativeToGround</altitudeMode>
          <tessellate>1</tessellate>
          <coordinates>-61.54939,15.94043,62983.23735454513 -61.544920000000005,15.922039999999999,62617.407131186796</coordinates>
        </LineString>
      </Placemark>
      <Placemark>
        <name>rate10_part65</name>
        <styleUrl>#rate10_style</styleUrl>
        <LineString>
          <altitudeMode>relativeToGround</altitudeMode>
          <tessellate>1</tessellate>
          <coordinates>-61.544920000000005,15.922039999999999,62617.407131186796 -61.54045,15.90365,62222.08265992093</coordinates>
        </LineString>
      </Placemark>
      <Placemark>
        <name>rate10_part66</name>
        <styleUrl>#rate10_style</styleUrl>
        <LineString>
          <altitudeMode>relativeToGround</altitudeMode>
          <tessellate>1</tessellate>
          <coordinates>-61.54045,15.90365,62222.08265992093 -61.53598,15.88526,61796.69790348556</coordinates>
        </LineString>
      </Placemark>
      <Placemark>
        <name>rate10_part67</name>
        <styleUrl>#rate10_style</styleUrl>
        <LineString>
          <altitudeMode>relativeToGround</altitudeMode>
          <tessellate>1</tessellate>
          <coordinates>-61.53598,15.88526,61796.69790348556 -61.531510000000004,15.86687,61340.627479205636</coordinates>
        </LineString>
      </Placemark>
      <Placemark>
        <name>rate10_part68</name>
        <styleUrl>#rate10_style</styleUrl>
        <LineString>
          <altitudeMode>relativeToGround</altitudeMode>
          <tessellate>1</tessellate>
          <coordinates>-61.531510000000004,15.86687,61340.627479205636 -61.52704,15.84848,60853.18146031554</coordinates>
        </LineString>
      </Placemark>
      <Placemark>
        <name>rate10_part69</name>
        <styleUrl>#rate10_style</styleUrl>
        <LineString>
          <altitudeMode>relativeToGround</altitudeMode>
          <tessellate>1</tessellate>
          <coordinates>-61.52704,15.84848,60853.18146031554 -61.52257,15.83009,60333.59938436378</coordinates>
        </LineString>
      </Placemark>
      <Placemark>
        <name>rate10_part70</name>
        <styleUrl>#rate10_style</styleUrl>
        <LineString>
          <altitudeMode>relativeToGround</altitudeMode>
          <tessellate>1</tessellate>
          <coordinates>-61.52257,15.83009,60333.59938436378 -61.518100000000004,15.8117,59781.04333344397</coordinates>
        </LineString>
      </Placemark>
      <Placemark>
        <name>rate10_part71</name>
        <styleUrl>#rate10_style</styleUrl>
        <LineString>
          <altitudeMode>relativeToGround</altitudeMode>
          <tessellate>1</tessellate>
          <coordinates>-61.518100000000004,15.8117,59781.04333344397 -61.51363,15.79331,59194.58992111278</coordinates>
        </LineString>
      </Placemark>
      <Placemark>
        <name>rate10_part72</name>
        <styleUrl>#rate10_style</styleUrl>
        <LineString>
          <altitudeMode>relativeToGround</altitudeMode>
          <tessellate>1</tessellate>
          <coordinates>-61.51363,15.79331,59194.58992111278 -61.50916,15.77492,58573.220983259096</coordinates>
        </LineString>
      </Placemark>
      <Placemark>
        <name>rate10_part73</name>
        <styleUrl>#rate10_style</styleUrl>
        <LineString>
          <altitudeMode>relativeToGround</altitudeMode>
          <tessellate>1</tessellate>
          <coordinates>-61.50916,15.77492,58573.220983259096 -61.504690000000004,15.75653,57915.81272252073</coordinates>
        </LineString>
      </Placemark>
      <Placemark>
        <name>rate10_part74</name>
        <styleUrl>#rate10_style</styleUrl>
        <LineString>
          <altitudeMode>relativeToGround</altitudeMode>
          <tessellate>1</tessellate>
          <coordinates>-61.504690000000004,15.75653,57915.81272252073 -61.50022,15.73814,57221.12299490355</coordinates>
        </LineString>
      </Placemark>
      <Placemark>
        <name>rate10_part75</name>
        <styleUrl>#rate10_style</styleUrl>
        <LineString>
          <altitudeMode>relativeToGround</altitudeMode>
          <tessellate>1</tessellate>
          <coordinates>-61.50022,15.73814,57221.12299490355 -61.49575,15.71975,56487.77634866732</coordinates>
        </LineString>
      </Placemark>
      <Placemark>
        <name>rate10_part76</name>
        <styleUrl>#rate10_style</styleUrl>
        <LineString>
          <altitudeMode>relativeToGround</altitudeMode>
          <tessellate>1</tessellate>
          <coordinates>-61.49575,15.71975,56487.77634866732 -61.49128,15.70136,55714.246323248735</coordinates>
        </LineString>
      </Placemark>
      <Placemark>
        <name>rate10_part77</name>
        <styleUrl>#rate10_style</styleUrl>
        <LineString>
          <altitudeMode>relativeToGround</altitudeMode>
          <tessellate>1</tessellate>
          <coordinates>-61.49128,15.70136,55714.246323248735 -61.48681,15.68297,54898.8343815204</coordinates>
        </LineString>
      </Placemark>
      <Placemark>
        <name>rate10_part78</name>
        <styleUrl>#rate10_style</styleUrl>
        <LineString>
          <altitudeMode>relativeToGround</altitudeMode>
          <tessellate>1</tessellate>
          <coordinates>-61.48681,15.68297,54898.8343815204 -61.48234,15.66458,54039.644670028814</coordinates>
        </LineString>
      </Placemark>
      <Placemark>
        <name>rate10_part79</name>
        <styleUrl>#rate10_style</styleUrl>
        <LineString>
          <altitudeMode>relativeToGround</altitudeMode>
          <tessellate>1</tessellate>
          <coordinates>-61.48234,15.66458,54039.644670028814 -61.47787,15.64619,53134.5535617618</coordinates>
        </LineString>
      </Placemark>
      <Placemark>
        <name>rate10_part80</name>
        <styleUrl>#rate10_style</styleUrl>
        <LineString>
          <altitudeMode>relativeToGround</altitudeMode>
          <tessellate>1</tessellate>
          <coordinates>-61.47787,15.64619,53134.5535617618 -61.4734,15.6278,52181.17260932232</coordinates>
        </LineString>
      </Placemark>
      <Placemark>
        <name>rate10_part81</name>
        <styleUrl>#rate10_style</styleUrl>
        <LineString>
          <altitudeMode>relativeToGround</altitudeMode>
          <tessellate>1</tessellate>
          <coordinates>-61.4734,15.6278,52181.17260932232 -61.46893,15.60941,51176.803085884945</coordinates>
        </LineString>
      </Placemark>
      <Placemark>
        <name>rate10_part82</name>
        <styleUrl>#rate10_style</styleUrl>
        <LineString>
          <altitudeMode>relativeToGround</altitudeMode>
          <tessellate>1</tessellate>
          <coordinates>-61.46893,15.60941,51176.803085884945 -61.46446,15.59102,50118.37966086283</coordinates>
        </LineString>
      </Placemark>
      <Placemark>
        <name>rate10_part83</name>
        <styleUrl>#rate10_style</styleUrl>
        <LineString>
          <altitudeMode>relativeToGround</altitudeMode>
          <tessellate>1</tessellate>
          <coordinates>-61.46446,15.59102,50118.37966086283 -61.45999,15.57263,49002.399860626516</coordinates>
        </LineString>
      </Placemark>
      <Placemark>
        <name>rate10_part84</name>
        <styleUrl>#rate10_style</styleUrl>
        <LineString>
          <altitudeMode>relativeToGround</altitudeMode>
          <tessellate>1</tessellate>
          <coordinates>-61.45999,15.57263,49002.399860626516 -61.45552,15.55424,47824.83466675519</coordinates>
        </LineString>
      </Placemark>
      <Placemark>
        <name>rate10_part85</name>
        <styleUrl>#rate10_style</styleUrl>
        <LineString>
          <altitudeMode>relativeToGround</altitudeMode>
          <tessellate>1</tessellate>
          <coordinates>-61.45552,15.55424,47824.83466675519 -61.45105,15.53585,46581.01368836449</coordinates>
        </LineString>
      </Placemark>
      <Placemark>
        <name>rate10_part86</name>
        <styleUrl>#rate10_style</styleUrl>
        <LineString>
          <altitudeMode>relativeToGround</altitudeMode>
          <tessellate>1</tessellate>
          <coordinates>-61.45105,15.53585,46581.01368836449 -61.44658,15.51746,45265.47545425905</coordinates>
        </LineString>
      </Placemark>
      <Placemark>
        <name>rate10_part87</name>
        <styleUrl>#rate10_style</styleUrl>
        <LineString>
          <altitudeMode>relativeToGround</altitudeMode>
          <tessellate>1</tessellate>
          <coordinates>-61.44658,15.51746,45265.47545425905 -61.44211,15.49907,43871.76890092365</coordinates>
        </LineString>
      </Placemark>
      <Placemark>
        <name>rate10_part88</name>
        <styleUrl>#rate10_style</styleUrl>
        <LineString>
          <altitudeMode>relativeToGround</altitudeMode>
          <tessellate>1</tessellate>
          <coordinates>-61.44211,15.49907,43871.76890092365 -61.43764,15.48068,42392.185027707266</coordinates>
        </LineString>
      </Placemark>
      <Placemark>
        <name>rate10_part89</name>
        <styleUrl>#rate10_style</styleUrl>
        <LineString>
          <altitudeMode>relativeToGround</altitudeMode>
          <tessellate>1</tessellate>
          <coordinates>-61.43764,15.48068,42392.185027707266 -61.433170000000004,15.46229,40817.386036860335</coordinates>
        </LineString>
      </Placemark>
      <Placemark>
        <name>rate10_part90</name>
        <styleUrl>#rate10_style</styleUrl>
        <LineString>
          <altitudeMode>relativeToGround</altitudeMode>
          <tessellate>1</tessellate>
          <coordinates>-61.433170000000004,15.46229,40817.386036860335 -61.4287,15.4439,39135.879456991745</coordinates>
        </LineString>
      </Placemark>
      <Placemark>
        <name>rate10_part91</name>
        <styleUrl>#rate10_style</styleUrl>
        <LineString>
          <altitudeMode>relativeToGround</altitudeMode>
          <tessellate>1</tessellate>
          <coordinates>-61.4287,15.4439,39135.879456991745 -61.42423,15.42551,37333.24959595255</coordinates>
        </LineString>
      </Placemark>
      <Placemark>
        <name>rate10_part92</name>
        <styleUrl>#rate10_style</styleUrl>
        <LineString>
          <altitudeMode>relativeToGround</altitudeMode>
          <tessellate>1</tessellate>
          <coordinates>-61.42423,15.42551,37333.24959595255 -61.419760000000004,15.407119999999999,35390.99315428417</coordinates>
        </LineString>
      </Placemark>
      <Placemark>
        <name>rate10_part93</name>
        <styleUrl>#rate10_style</styleUrl>
        <LineString>
          <altitudeMode>relativeToGround</altitudeMode>
          <tessellate>1</tessellate>
          <coordinates>-61.419760000000004,15.407119999999999,35390.99315428417 -61.41529,15.388729999999999,33284.676264474656</coordinates>
        </LineString>
      </Placemark>
      <Placemark>
        <name>rate10_part94</name>
        <styleUrl>#rate10_style</styleUrl>
        <LineString>
          <altitudeMode>relativeToGround</altitudeMode>
          <tessellate>1</tessellate>
          <coordinates>-61.41529,15.388729999999999,33284.676264474656 -61.41082,15.37034,30980.85470329331</coordinates>
        </LineString>
      </Placemark>
      <Placemark>
        <name>rate10_part95</name>
        <styleUrl>#rate10_style</styleUrl>
        <LineString>
          <altitudeMode>relativeToGround</altitudeMode>
          <tessellate>1</tessellate>
          <coordinates>-61.41082,15.37034,30980.85470329331 -61.40635,15.35195,28431.557269936056</coordinates>
        </LineString>
      </Placemark>
      <Placemark>
        <name>rate10_part96</name>
        <styleUrl>#rate10_style</styleUrl>
        <LineString>
          <altitudeMode>relativeToGround</altitudeMode>
          <tessellate>1</tessellate>
          <coordinates>-61.40635,15.35195,28431.557269936056 -61.40188,15.33356,25563.449414586736</coordinates>
        </LineString>
      </Placemark>
      <Placemark>
        <name>rate10_part97</name>
        <styleUrl>#rate10_style</styleUrl>
        <LineString>
          <altitudeMode>relativeToGround</altitudeMode>
          <tessellate>1</tessellate>
          <coordinates>-61.40188,15.33356,25563.449414586736 -61.39741,15.31517,22253.60307190745</coordinates>
        </LineString>
      </Placemark>
      <Placemark>
        <name>rate10_part98</name>
        <styleUrl>#rate10_style</styleUrl>
        <LineString>
          <altitudeMode>relativeToGround</altitudeMode>
          <tessellate>1</tessellate>
          <coordinates>-61.39741,15.31517,22253.60307190745 -61.39294,15.29678,18263.410413262834</coordinates>
        </LineString>
      </Placemark>
      <Placemark>
        <name>rate10_part99</name>
        <styleUrl>#rate10_style</styleUrl>
        <LineString>
          <altitudeMode>relativeToGround</altitudeMode>
          <tessellate>1</tessellate>
          <coordinates>-61.39294,15.29678,18263.410413262834 -61.38847,15.27839,12979.902799941947</coordinates>
        </LineString>
      </Placemark>
      <Placemark>
        <name>rate10_part100</name>
        <styleUrl>#rate10_style</styleUrl>
        <LineString>
          <altitudeMode>relativeToGround</altitudeMode>
          <tessellate>1</tessellate>
          <coordinates>-61.38847,15.27839,12979.902799941947 -61.384,15.26,7.987938251470267E-12</coordinates>
        </LineString>
      </Placemark>
      <Placemark>
        <name>rate11_part1</name>
        <styleUrl>#rate11_style</styleUrl>
        <LineString>
          <altitudeMode>relativeToGround</altitudeMode>
          <tessellate>1</tessellate>
          <coordinates>-61.224,13.151,0.0 -61.221959999999996,13.15869,5458.591698100466</coordinates>
        </LineString>
      </Placemark>
      <Placemark>
        <name>rate11_part2</name>
        <styleUrl>#rate11_style</styleUrl>
        <LineString>
          <altitudeMode>relativeToGround</altitudeMode>
          <tessellate>1</tessellate>
          <coordinates>-61.221959999999996,13.15869,5458.591698100466 -61.219919999999995,13.16638,7680.52750451135</coordinates>
        </LineString>
      </Placemark>
      <Placemark>
        <name>rate11_part3</name>
        <styleUrl>#rate11_style</styleUrl>
        <LineString>
          <altitudeMode>relativeToGround</altitudeMode>
          <tessellate>1</tessellate>
          <coordinates>-61.219919999999995,13.16638,7680.52750451135 -61.217879999999994,13.17407,9358.570310840863</coordinates>
        </LineString>
      </Placemark>
      <Placemark>
        <name>rate11_part4</name>
        <styleUrl>#rate11_style</styleUrl>
        <LineString>
          <altitudeMode>relativeToGround</altitudeMode>
          <tessellate>1</tessellate>
          <coordinates>-61.217879999999994,13.17407,9358.570310840863 -61.21584,13.18176,10750.499052265495</coordinates>
        </LineString>
      </Placemark>
      <Placemark>
        <name>rate11_part5</name>
        <styleUrl>#rate11_style</styleUrl>
        <LineString>
          <altitudeMode>relativeToGround</altitudeMode>
          <tessellate>1</tessellate>
          <coordinates>-61.21584,13.18176,10750.499052265495 -61.2138,13.189449999999999,11956.658294731995</coordinates>
        </LineString>
      </Placemark>
      <Placemark>
        <name>rate11_part6</name>
        <styleUrl>#rate11_style</styleUrl>
        <LineString>
          <altitudeMode>relativeToGround</altitudeMode>
          <tessellate>1</tessellate>
          <coordinates>-61.2138,13.189449999999999,11956.658294731995 -61.21176,13.19714,13028.744428210199</coordinates>
        </LineString>
      </Placemark>
      <Placemark>
        <name>rate11_part7</name>
        <styleUrl>#rate11_style</styleUrl>
        <LineString>
          <altitudeMode>relativeToGround</altitudeMode>
          <tessellate>1</tessellate>
          <coordinates>-61.21176,13.19714,13028.744428210199 -61.20972,13.20483,13997.597696342962</coordinates>
        </LineString>
      </Placemark>
      <Placemark>
        <name>rate11_part8</name>
        <styleUrl>#rate11_style</styleUrl>
        <LineString>
          <altitudeMode>relativeToGround</altitudeMode>
          <tessellate>1</tessellate>
          <coordinates>-61.20972,13.20483,13997.597696342962 -61.207679999999996,13.21252,14883.391994304457</coordinates>
        </LineString>
      </Placemark>
      <Placemark>
        <name>rate11_part9</name>
        <styleUrl>#rate11_style</styleUrl>
        <LineString>
          <altitudeMode>relativeToGround</altitudeMode>
          <tessellate>1</tessellate>
          <coordinates>-61.207679999999996,13.21252,14883.391994304457 -61.205639999999995,13.22021,15700.192015959512</coordinates>
        </LineString>
      </Placemark>
      <Placemark>
        <name>rate11_part10</name>
        <styleUrl>#rate11_style</styleUrl>
        <LineString>
          <altitudeMode>relativeToGround</altitudeMode>
          <tessellate>1</tessellate>
          <coordinates>-61.205639999999995,13.22021,15700.192015959512 -61.203599999999994,13.2279,16458.27322395288</coordinates>
        </LineString>
      </Placemark>
      <Placemark>
        <name>rate11_part11</name>
        <styleUrl>#rate11_style</styleUrl>
        <LineString>
          <altitudeMode>relativeToGround</altitudeMode>
          <tessellate>1</tessellate>
          <coordinates>-61.203599999999994,13.2279,16458.27322395288 -61.20156,13.23559,17165.41702916019</coordinates>
        </LineString>
      </Placemark>
      <Placemark>
        <name>rate11_part12</name>
        <styleUrl>#rate11_style</styleUrl>
        <LineString>
          <altitudeMode>relativeToGround</altitudeMode>
          <tessellate>1</tessellate>
          <coordinates>-61.20156,13.23559,17165.41702916019 -61.19952,13.24328,17827.68583271799</coordinates>
        </LineString>
      </Placemark>
      <Placemark>
        <name>rate11_part13</name>
        <styleUrl>#rate11_style</styleUrl>
        <LineString>
          <altitudeMode>relativeToGround</altitudeMode>
          <tessellate>1</tessellate>
          <coordinates>-61.19952,13.24328,17827.68583271799 -61.19748,13.25097,18449.912699241086</coordinates>
        </LineString>
      </Placemark>
      <Placemark>
        <name>rate11_part14</name>
        <styleUrl>#rate11_style</styleUrl>
        <LineString>
          <altitudeMode>relativeToGround</altitudeMode>
          <tessellate>1</tessellate>
          <coordinates>-61.19748,13.25097,18449.912699241086 -61.19544,13.258659999999999,19036.02456301089</coordinates>
        </LineString>
      </Placemark>
      <Placemark>
        <name>rate11_part15</name>
        <styleUrl>#rate11_style</styleUrl>
        <LineString>
          <altitudeMode>relativeToGround</altitudeMode>
          <tessellate>1</tessellate>
          <coordinates>-61.19544,13.258659999999999,19036.02456301089 -61.1934,13.26635,19589.263381043784</coordinates>
        </LineString>
      </Placemark>
      <Placemark>
        <name>rate11_part16</name>
        <styleUrl>#rate11_style</styleUrl>
        <LineString>
          <altitudeMode>relativeToGround</altitudeMode>
          <tessellate>1</tessellate>
          <coordinates>-61.1934,13.26635,19589.263381043784 -61.191359999999996,13.27404,20112.342095207732</coordinates>
        </LineString>
      </Placemark>
      <Placemark>
        <name>rate11_part17</name>
        <styleUrl>#rate11_style</styleUrl>
        <LineString>
          <altitudeMode>relativeToGround</altitudeMode>
          <tessellate>1</tessellate>
          <coordinates>-61.191359999999996,13.27404,20112.342095207732 -61.189319999999995,13.28173,20607.557482434433</coordinates>
        </LineString>
      </Placemark>
      <Placemark>
        <name>rate11_part18</name>
        <styleUrl>#rate11_style</styleUrl>
        <LineString>
          <altitudeMode>relativeToGround</altitudeMode>
          <tessellate>1</tessellate>
          <coordinates>-61.189319999999995,13.28173,20607.557482434433 -61.18728,13.28942,21076.873637316956</coordinates>
        </LineString>
      </Placemark>
      <Placemark>
        <name>rate11_part19</name>
        <styleUrl>#rate11_style</styleUrl>
        <LineString>
          <altitudeMode>relativeToGround</altitudeMode>
          <tessellate>1</tessellate>
          <coordinates>-61.18728,13.28942,21076.873637316956 -61.18524,13.29711,21521.984930517596</coordinates>
        </LineString>
      </Placemark>
      <Placemark>
        <name>rate11_part20</name>
        <styleUrl>#rate11_style</styleUrl>
        <LineString>
          <altitudeMode>relativeToGround</altitudeMode>
          <tessellate>1</tessellate>
          <coordinates>-61.18524,13.29711,21521.984930517596 -61.1832,13.3048,21944.364298603847</coordinates>
        </LineString>
      </Placemark>
      <Placemark>
        <name>rate11_part21</name>
        <styleUrl>#rate11_style</styleUrl>
        <LineString>
          <altitudeMode>relativeToGround</altitudeMode>
          <tessellate>1</tessellate>
          <coordinates>-61.1832,13.3048,21944.364298603847 -61.18116,13.31249,22345.30084122083</coordinates>
        </LineString>
      </Placemark>
      <Placemark>
        <name>rate11_part22</name>
        <styleUrl>#rate11_style</styleUrl>
        <LineString>
          <altitudeMode>relativeToGround</altitudeMode>
          <tessellate>1</tessellate>
          <coordinates>-61.18116,13.31249,22345.30084122083 -61.17912,13.32018,22725.92948580767</coordinates>
        </LineString>
      </Placemark>
      <Placemark>
        <name>rate11_part23</name>
        <styleUrl>#rate11_style</styleUrl>
        <LineString>
          <altitudeMode>relativeToGround</altitudeMode>
          <tessellate>1</tessellate>
          <coordinates>-61.17912,13.32018,22725.92948580767 -61.17708,13.327869999999999,23087.254674333915</coordinates>
        </LineString>
      </Placemark>
      <Placemark>
        <name>rate11_part24</name>
        <styleUrl>#rate11_style</styleUrl>
        <LineString>
          <altitudeMode>relativeToGround</altitudeMode>
          <tessellate>1</tessellate>
          <coordinates>-61.17708,13.327869999999999,23087.254674333915 -61.175039999999996,13.33556,23430.169480727545</coordinates>
        </LineString>
      </Placemark>
      <Placemark>
        <name>rate11_part25</name>
        <styleUrl>#rate11_style</styleUrl>
        <LineString>
          <altitudeMode>relativeToGround</altitudeMode>
          <tessellate>1</tessellate>
          <coordinates>-61.175039999999996,13.33556,23430.169480727545 -61.173,13.34325,23755.471190614022</coordinates>
        </LineString>
      </Placemark>
      <Placemark>
        <name>rate11_part26</name>
        <styleUrl>#rate11_style</styleUrl>
        <LineString>
          <altitudeMode>relativeToGround</altitudeMode>
          <tessellate>1</tessellate>
          <coordinates>-61.173,13.34325,23755.471190614022 -61.17096,13.35094,24063.87410985566</coordinates>
        </LineString>
      </Placemark>
      <Placemark>
        <name>rate11_part27</name>
        <styleUrl>#rate11_style</styleUrl>
        <LineString>
          <altitudeMode>relativeToGround</altitudeMode>
          <tessellate>1</tessellate>
          <coordinates>-61.17096,13.35094,24063.87410985566 -61.16892,13.35863,24356.02017892667</coordinates>
        </LineString>
      </Placemark>
      <Placemark>
        <name>rate11_part28</name>
        <styleUrl>#rate11_style</styleUrl>
        <LineString>
          <altitudeMode>relativeToGround</altitudeMode>
          <tessellate>1</tessellate>
          <coordinates>-61.16892,13.35863,24356.02017892667 -61.16688,13.36632,24632.487832778832</coordinates>
        </LineString>
      </Placemark>
      <Placemark>
        <name>rate11_part29</name>
        <styleUrl>#rate11_style</styleUrl>
        <LineString>
          <altitudeMode>relativeToGround</altitudeMode>
          <tessellate>1</tessellate>
          <coordinates>-61.16688,13.36632,24632.487832778832 -61.16484,13.37401,24893.799444884346</coordinates>
        </LineString>
      </Placemark>
      <Placemark>
        <name>rate11_part30</name>
        <styleUrl>#rate11_style</styleUrl>
        <LineString>
          <altitudeMode>relativeToGround</altitudeMode>
          <tessellate>1</tessellate>
          <coordinates>-61.16484,13.37401,24893.799444884346 -61.1628,13.3817,25140.42761900966</coordinates>
        </LineString>
      </Placemark>
      <Placemark>
        <name>rate11_part31</name>
        <styleUrl>#rate11_style</styleUrl>
        <LineString>
          <altitudeMode>relativeToGround</altitudeMode>
          <tessellate>1</tessellate>
          <coordinates>-61.1628,13.3817,25140.42761900966 -61.160759999999996,13.38939,25372.800535723607</coordinates>
        </LineString>
      </Placemark>
      <Placemark>
        <name>rate11_part32</name>
        <styleUrl>#rate11_style</styleUrl>
        <LineString>
          <altitudeMode>relativeToGround</altitudeMode>
          <tessellate>1</tessellate>
          <coordinates>-61.160759999999996,13.38939,25372.800535723607 -61.158719999999995,13.397079999999999,25591.306517623932</coordinates>
        </LineString>
      </Placemark>
      <Placemark>
        <name>rate11_part33</name>
        <styleUrl>#rate11_style</styleUrl>
        <LineString>
          <altitudeMode>relativeToGround</altitudeMode>
          <tessellate>1</tessellate>
          <coordinates>-61.158719999999995,13.397079999999999,25591.306517623932 -61.15668,13.40477,25796.297944215927</coordinates>
        </LineString>
      </Placemark>
      <Placemark>
        <name>rate11_part34</name>
        <styleUrl>#rate11_style</styleUrl>
        <LineString>
          <altitudeMode>relativeToGround</altitudeMode>
          <tessellate>1</tessellate>
          <coordinates>-61.15668,13.40477,25796.297944215927 -61.15464,13.41246,25988.094621748423</coordinates>
        </LineString>
      </Placemark>
      <Placemark>
        <name>rate11_part35</name>
        <styleUrl>#rate11_style</styleUrl>
        <LineString>
          <altitudeMode>relativeToGround</altitudeMode>
          <tessellate>1</tessellate>
          <coordinates>-61.15464,13.41246,25988.094621748423 -61.1526,13.42015,26166.98669326586</coordinates>
        </LineString>
      </Placemark>
      <Placemark>
        <name>rate11_part36</name>
        <styleUrl>#rate11_style</styleUrl>
        <LineString>
          <altitudeMode>relativeToGround</altitudeMode>
          <tessellate>1</tessellate>
          <coordinates>-61.1526,13.42015,26166.98669326586 -61.15056,13.42784,26333.237158324617</coordinates>
        </LineString>
      </Placemark>
      <Placemark>
        <name>rate11_part37</name>
        <styleUrl>#rate11_style</styleUrl>
        <LineString>
          <altitudeMode>relativeToGround</altitudeMode>
          <tessellate>1</tessellate>
          <coordinates>-61.15056,13.42784,26333.237158324617 -61.14852,13.43553,26487.08405925418</coordinates>
        </LineString>
      </Placemark>
      <Placemark>
        <name>rate11_part38</name>
        <styleUrl>#rate11_style</styleUrl>
        <LineString>
          <altitudeMode>relativeToGround</altitudeMode>
          <tessellate>1</tessellate>
          <coordinates>-61.14852,13.43553,26487.08405925418 -61.14648,13.44322,26628.74238077792</coordinates>
        </LineString>
      </Placemark>
      <Placemark>
        <name>rate11_part39</name>
        <styleUrl>#rate11_style</styleUrl>
        <LineString>
          <altitudeMode>relativeToGround</altitudeMode>
          <tessellate>1</tessellate>
          <coordinates>-61.14648,13.44322,26628.74238077792 -61.144439999999996,13.45091,26758.40570168731</coordinates>
        </LineString>
      </Placemark>
      <Placemark>
        <name>rate11_part40</name>
        <styleUrl>#rate11_style</styleUrl>
        <LineString>
          <altitudeMode>relativeToGround</altitudeMode>
          <tessellate>1</tessellate>
          <coordinates>-61.144439999999996,13.45091,26758.40570168731 -61.1424,13.4586,26876.247630663744</coordinates>
        </LineString>
      </Placemark>
      <Placemark>
        <name>rate11_part41</name>
        <styleUrl>#rate11_style</styleUrl>
        <LineString>
          <altitudeMode>relativeToGround</altitudeMode>
          <tessellate>1</tessellate>
          <coordinates>-61.1424,13.4586,26876.247630663744 -61.14036,13.46629,26982.423052940187</coordinates>
        </LineString>
      </Placemark>
      <Placemark>
        <name>rate11_part42</name>
        <styleUrl>#rate11_style</styleUrl>
        <LineString>
          <altitudeMode>relativeToGround</altitudeMode>
          <tessellate>1</tessellate>
          <coordinates>-61.14036,13.46629,26982.423052940187 -61.13832,13.47398,27077.069210040623</coordinates>
        </LineString>
      </Placemark>
      <Placemark>
        <name>rate11_part43</name>
        <styleUrl>#rate11_style</styleUrl>
        <LineString>
          <altitudeMode>relativeToGround</altitudeMode>
          <tessellate>1</tessellate>
          <coordinates>-61.13832,13.47398,27077.069210040623 -61.13628,13.48167,27160.306631134245</coordinates>
        </LineString>
      </Placemark>
      <Placemark>
        <name>rate11_part44</name>
        <styleUrl>#rate11_style</styleUrl>
        <LineString>
          <altitudeMode>relativeToGround</altitudeMode>
          <tessellate>1</tessellate>
          <coordinates>-61.13628,13.48167,27160.306631134245 -61.13424,13.48936,27232.23993144068</coordinates>
        </LineString>
      </Placemark>
      <Placemark>
        <name>rate11_part45</name>
        <styleUrl>#rate11_style</styleUrl>
        <LineString>
          <altitudeMode>relativeToGround</altitudeMode>
          <tessellate>1</tessellate>
          <coordinates>-61.13424,13.48936,27232.23993144068 -61.1322,13.49705,27292.958490502315</coordinates>
        </LineString>
      </Placemark>
      <Placemark>
        <name>rate11_part46</name>
        <styleUrl>#rate11_style</styleUrl>
        <LineString>
          <altitudeMode>relativeToGround</altitudeMode>
          <tessellate>1</tessellate>
          <coordinates>-61.1322,13.49705,27292.958490502315 -61.13016,13.50474,27342.537020902528</coordinates>
        </LineString>
      </Placemark>
      <Placemark>
        <name>rate11_part47</name>
        <styleUrl>#rate11_style</styleUrl>
        <LineString>
          <altitudeMode>relativeToGround</altitudeMode>
          <tessellate>1</tessellate>
          <coordinates>-61.13016,13.50474,27342.537020902528 -61.12812,13.51243,27381.03603607761</coordinates>
        </LineString>
      </Placemark>
      <Placemark>
        <name>rate11_part48</name>
        <styleUrl>#rate11_style</styleUrl>
        <LineString>
          <altitudeMode>relativeToGround</altitudeMode>
          <tessellate>1</tessellate>
          <coordinates>-61.12812,13.51243,27381.03603607761 -61.12608,13.52012,27408.50222418126</coordinates>
        </LineString>
      </Placemark>
      <Placemark>
        <name>rate11_part49</name>
        <styleUrl>#rate11_style</styleUrl>
        <LineString>
          <altitudeMode>relativeToGround</altitudeMode>
          <tessellate>1</tessellate>
          <coordinates>-61.12608,13.52012,27408.50222418126 -61.12404,13.52781,27424.9687334613</coordinates>
        </LineString>
      </Placemark>
      <Placemark>
        <name>rate11_part50</name>
        <styleUrl>#rate11_style</styleUrl>
        <LineString>
          <altitudeMode>relativeToGround</altitudeMode>
          <tessellate>1</tessellate>
          <coordinates>-61.12404,13.52781,27424.9687334613 -61.122,13.535499999999999,27430.45537325481</coordinates>
        </LineString>
      </Placemark>
      <Placemark>
        <name>rate11_part51</name>
        <styleUrl>#rate11_style</styleUrl>
        <LineString>
          <altitudeMode>relativeToGround</altitudeMode>
          <tessellate>1</tessellate>
          <coordinates>-61.122,13.535499999999999,27430.45537325481 -61.11996,13.54319,27424.9687334613</coordinates>
        </LineString>
      </Placemark>
      <Placemark>
        <name>rate11_part52</name>
        <styleUrl>#rate11_style</styleUrl>
        <LineString>
          <altitudeMode>relativeToGround</altitudeMode>
          <tessellate>1</tessellate>
          <coordinates>-61.11996,13.54319,27424.9687334613 -61.11792,13.55088,27408.50222418126</coordinates>
        </LineString>
      </Placemark>
      <Placemark>
        <name>rate11_part53</name>
        <styleUrl>#rate11_style</styleUrl>
        <LineString>
          <altitudeMode>relativeToGround</altitudeMode>
          <tessellate>1</tessellate>
          <coordinates>-61.11792,13.55088,27408.50222418126 -61.11588,13.55857,27381.03603607761</coordinates>
        </LineString>
      </Placemark>
      <Placemark>
        <name>rate11_part54</name>
        <styleUrl>#rate11_style</styleUrl>
        <LineString>
          <altitudeMode>relativeToGround</altitudeMode>
          <tessellate>1</tessellate>
          <coordinates>-61.11588,13.55857,27381.03603607761 -61.11384,13.56626,27342.537020902528</coordinates>
        </LineString>
      </Placemark>
      <Placemark>
        <name>rate11_part55</name>
        <styleUrl>#rate11_style</styleUrl>
        <LineString>
          <altitudeMode>relativeToGround</altitudeMode>
          <tessellate>1</tessellate>
          <coordinates>-61.11384,13.56626,27342.537020902528 -61.1118,13.57395,27292.958490502315</coordinates>
        </LineString>
      </Placemark>
      <Placemark>
        <name>rate11_part56</name>
        <styleUrl>#rate11_style</styleUrl>
        <LineString>
          <altitudeMode>relativeToGround</altitudeMode>
          <tessellate>1</tessellate>
          <coordinates>-61.1118,13.57395,27292.958490502315 -61.10976,13.58164,27232.23993144068</coordinates>
        </LineString>
      </Placemark>
      <Placemark>
        <name>rate11_part57</name>
        <styleUrl>#rate11_style</styleUrl>
        <LineString>
          <altitudeMode>relativeToGround</altitudeMode>
          <tessellate>1</tessellate>
          <coordinates>-61.10976,13.58164,27232.23993144068 -61.10772,13.58933,27160.30663113424</coordinates>
        </LineString>
      </Placemark>
      <Placemark>
        <name>rate11_part58</name>
        <styleUrl>#rate11_style</styleUrl>
        <LineString>
          <altitudeMode>relativeToGround</altitudeMode>
          <tessellate>1</tessellate>
          <coordinates>-61.10772,13.58933,27160.30663113424 -61.10568,13.59702,27077.069210040627</coordinates>
        </LineString>
      </Placemark>
      <Placemark>
        <name>rate11_part59</name>
        <styleUrl>#rate11_style</styleUrl>
        <LineString>
          <altitudeMode>relativeToGround</altitudeMode>
          <tessellate>1</tessellate>
          <coordinates>-61.10568,13.59702,27077.069210040627 -61.10364,13.60471,26982.423052940187</coordinates>
        </LineString>
      </Placemark>
      <Placemark>
        <name>rate11_part60</name>
        <styleUrl>#rate11_style</styleUrl>
        <LineString>
          <altitudeMode>relativeToGround</altitudeMode>
          <tessellate>1</tessellate>
          <coordinates>-61.10364,13.60471,26982.423052940187 -61.1016,13.6124,26876.247630663744</coordinates>
        </LineString>
      </Placemark>
      <Placemark>
        <name>rate11_part61</name>
        <styleUrl>#rate11_style</styleUrl>
        <LineString>
          <altitudeMode>relativeToGround</altitudeMode>
          <tessellate>1</tessellate>
          <coordinates>-61.1016,13.6124,26876.247630663744 -61.099560000000004,13.62009,26758.405701687312</coordinates>
        </LineString>
      </Placemark>
      <Placemark>
        <name>rate11_part62</name>
        <styleUrl>#rate11_style</styleUrl>
        <LineString>
          <altitudeMode>relativeToGround</altitudeMode>
          <tessellate>1</tessellate>
          <coordinates>-61.099560000000004,13.62009,26758.405701687312 -61.09752,13.62778,26628.74238077792</coordinates>
        </LineString>
      </Placemark>
      <Placemark>
        <name>rate11_part63</name>
        <styleUrl>#rate11_style</styleUrl>
        <LineString>
          <altitudeMode>relativeToGround</altitudeMode>
          <tessellate>1</tessellate>
          <coordinates>-61.09752,13.62778,26628.74238077792 -61.09548,13.63547,26487.08405925418</coordinates>
        </LineString>
      </Placemark>
      <Placemark>
        <name>rate11_part64</name>
        <styleUrl>#rate11_style</styleUrl>
        <LineString>
          <altitudeMode>relativeToGround</altitudeMode>
          <tessellate>1</tessellate>
          <coordinates>-61.09548,13.63547,26487.08405925418 -61.09344,13.64316,26333.237158324617</coordinates>
        </LineString>
      </Placemark>
      <Placemark>
        <name>rate11_part65</name>
        <styleUrl>#rate11_style</styleUrl>
        <LineString>
          <altitudeMode>relativeToGround</altitudeMode>
          <tessellate>1</tessellate>
          <coordinates>-61.09344,13.64316,26333.237158324617 -61.0914,13.65085,26166.98669326586</coordinates>
        </LineString>
      </Placemark>
      <Placemark>
        <name>rate11_part66</name>
        <styleUrl>#rate11_style</styleUrl>
        <LineString>
          <altitudeMode>relativeToGround</altitudeMode>
          <tessellate>1</tessellate>
          <coordinates>-61.0914,13.65085,26166.98669326586 -61.08936,13.65854,25988.094621748423</coordinates>
        </LineString>
      </Placemark>
      <Placemark>
        <name>rate11_part67</name>
        <styleUrl>#rate11_style</styleUrl>
        <LineString>
          <altitudeMode>relativeToGround</altitudeMode>
          <tessellate>1</tessellate>
          <coordinates>-61.08936,13.65854,25988.094621748423 -61.08732,13.66623,25796.297944215927</coordinates>
        </LineString>
      </Placemark>
      <Placemark>
        <name>rate11_part68</name>
        <styleUrl>#rate11_style</styleUrl>
        <LineString>
          <altitudeMode>relativeToGround</altitudeMode>
          <tessellate>1</tessellate>
          <coordinates>-61.08732,13.66623,25796.297944215927 -61.085280000000004,13.673919999999999,25591.306517623932</coordinates>
        </LineString>
      </Placemark>
      <Placemark>
        <name>rate11_part69</name>
        <styleUrl>#rate11_style</styleUrl>
        <LineString>
          <altitudeMode>relativeToGround</altitudeMode>
          <tessellate>1</tessellate>
          <coordinates>-61.085280000000004,13.673919999999999,25591.306517623932 -61.08324,13.68161,25372.800535723603</coordinates>
        </LineString>
      </Placemark>
      <Placemark>
        <name>rate11_part70</name>
        <styleUrl>#rate11_style</styleUrl>
        <LineString>
          <altitudeMode>relativeToGround</altitudeMode>
          <tessellate>1</tessellate>
          <coordinates>-61.08324,13.68161,25372.800535723603 -61.0812,13.6893,25140.427619009657</coordinates>
        </LineString>
      </Placemark>
      <Placemark>
        <name>rate11_part71</name>
        <styleUrl>#rate11_style</styleUrl>
        <LineString>
          <altitudeMode>relativeToGround</altitudeMode>
          <tessellate>1</tessellate>
          <coordinates>-61.0812,13.6893,25140.427619009657 -61.07916,13.69699,24893.799444884346</coordinates>
        </LineString>
      </Placemark>
      <Placemark>
        <name>rate11_part72</name>
        <styleUrl>#rate11_style</styleUrl>
        <LineString>
          <altitudeMode>relativeToGround</altitudeMode>
          <tessellate>1</tessellate>
          <coordinates>-61.07916,13.69699,24893.799444884346 -61.07712,13.70468,24632.487832778836</coordinates>
        </LineString>
      </Placemark>
      <Placemark>
        <name>rate11_part73</name>
        <styleUrl>#rate11_style</styleUrl>
        <LineString>
          <altitudeMode>relativeToGround</altitudeMode>
          <tessellate>1</tessellate>
          <coordinates>-61.07712,13.70468,24632.487832778836 -61.07508,13.71237,24356.02017892667</coordinates>
        </LineString>
      </Placemark>
      <Placemark>
        <name>rate11_part74</name>
        <styleUrl>#rate11_style</styleUrl>
        <LineString>
          <altitudeMode>relativeToGround</altitudeMode>
          <tessellate>1</tessellate>
          <coordinates>-61.07508,13.71237,24356.02017892667 -61.07304,13.72006,24063.87410985566</coordinates>
        </LineString>
      </Placemark>
      <Placemark>
        <name>rate11_part75</name>
        <styleUrl>#rate11_style</styleUrl>
        <LineString>
          <altitudeMode>relativeToGround</altitudeMode>
          <tessellate>1</tessellate>
          <coordinates>-61.07304,13.72006,24063.87410985566 -61.071,13.72775,23755.47119061402</coordinates>
        </LineString>
      </Placemark>
      <Placemark>
        <name>rate11_part76</name>
        <styleUrl>#rate11_style</styleUrl>
        <LineString>
[truncated: 120,487 more chars]
